# Supplementary material for: Proteome changes of porcine follicular fluid during follicle development
Source: J Anim Sci Biotechnol. 2019 Dec 10;10:94. doi: 10.1186/s40104-019-0400-3 (PMC6902611; doi:10.1186/s40104-019-0400-3)
Supplement: Supplementary file 1 — Additional file 1: Table S1. Proteome datasets. [file 40104_2019_400_MOESM1_ESM.ods]

## Sheet: All_Proteome_datasets
LNA Proteome: 1,756 protein IDs					MNA Proteome: 1,698 Protein IDs					SNA Proteome: 1,627 protein IDs
gi Identifiers	NCBI / ENSEMBL Ids	Protein name	Detcion probability		gi Identifiers	NCBI / ENSEMBL Ids	Protein name	Detcion probability		gi Identifiers	NCBI / ENSEMBL Ids	Protein name	Detcion probability
47575845	NP_001001267	5-hydroxytryptamine receptor 4 [Sus scrofa]	4.75E-002		47575828	NP_001001258	potassium-transporting ATPase subunit beta [Sus scrofa]	3.29E-003		48374061	NP_001001533	estrogen receptor beta [Sus scrofa]	1.23E-005
47575893	NP_001001268	hyaluronan synthase 3 [Sus scrofa]	1.97E-002		48374059	NP_001001532	C-C chemokine receptor type 7 precursor [Sus scrofa]	2.62E-002		55741721	NP_001001534	ryanodine receptor [Sus scrofa]	4.28E-005
55741443	NP_001001536	pregnancy-associated glycoprotein 2 precursor [Sus scrofa]	4.42E-002		48374059	NP_001001533	estrogen receptor beta [Sus scrofa]	2.94E-003		48374067	NP_001001537	inter-alpha-trypsin inhibitor heavy chain H4 precursor [Sus scrofa]	2.12E-237
48374067	NP_001001537	inter-alpha-trypsin inhibitor heavy chain H4 precursor [Sus scrofa]	1.08E-263		48374067	NP_001001537	inter-alpha-trypsin inhibitor heavy chain H4 precursor [Sus scrofa]	2.16E-303		48675959	NP_001001646	complement C5a anaphylatoxin precursor [Sus scrofa]	1.11E-026
48374069	NP_001001538	mu-type opioid receptor [Sus scrofa]	2.88E-002		48374077	NP_001001542	sodium/potassium-transporting ATPase subunit beta-1 [Sus scrofa]	2.11E-002		50657386	NP_001002801	apolipoprotein C-III precursor [Sus scrofa]	2.64E-234
48675899	NP_001001618	C-C chemokine receptor type 5 [Sus scrofa]	1.96E-002		48675959	NP_001001646	complement C5a anaphylatoxin precursor [Sus scrofa]	2.84E-013		51491906	NP_001003924	complement C1q subcomponent subunit A precursor [Sus scrofa]	4.02E-002
48675913	NP_001001624	C-C chemokine receptor type 9 [Sus scrofa]	4.34E-002		48976131	NP_001001771	fibrillin-1 precursor [Sus scrofa]	1.87E-002		51491902	NP_001003925	apolipoprotein F precursor [Sus scrofa]	1.78E-009
48675919	NP_001001628	CASP8 and FADD-like apoptosis regulator [Sus scrofa]	2.39E-002		50657386	NP_001002801	apolipoprotein C-III precursor [Sus scrofa]	1.63E-215		51491910	NP_001003926	angiopoietin-related protein 3 precursor [Sus scrofa]	2.63E-002
48675933	NP_001001631	intercellular adhesion molecule 2 precursor [Sus scrofa]	3.50E-002		51491902	NP_001003925	apolipoprotein F precursor [Sus scrofa]	3.90E-007		52353352	NP_001005208	serum albumin precursor [Sus scrofa]	0.00E+000
48675945	NP_001001637	PDZ and LIM domain protein 3 [Sus scrofa]	7.07E-003		51592129	NP_001004039	SLA-DM alpha chain precursor [Sus scrofa]	4.38E-004		55741758	NP_001007104	sodium/hydrogen exchanger 1 [Sus scrofa]	1.18E-003
48675953	NP_001001643	rab GDP dissociation inhibitor beta [Sus scrofa]	1.22E-003		52353352	NP_001005208	serum albumin precursor [Sus scrofa]	0.00E+000		58332864	NP_001011508	tyrosine-protein phosphatase non-receptor type substrate 1 precursor [Sus scrofa]	3.90E-002
48675957	NP_001001645	protein Asterix [Sus scrofa]	4.81E-002		57527987	NP_001009578	moesin [Sus scrofa]	1.91E-002		59709496	NP_001012297	sodium/glucose cotransporter 5 [Sus scrofa]	1.46E-004
48675959	NP_001001646	complement C5a anaphylatoxin precursor [Sus scrofa]	6.44E-041		60097959	NP_001012408	dystrophin [Sus scrofa]	1.93E-005		62461592	NP_001014971	collagen alpha-1(V) chain precursor [Sus scrofa]	9.86E-005
49274639	NP_001001861	C-X-C motif chemokine 2 precursor [Sus scrofa]	8.09E-003		60302866	NP_001012631	high affinity cationic amino acid transporter 1 [Sus scrofa]	2.44E-002		80971516	NP_001032229	autophagy protein 5 [Sus scrofa]	7.92E-003
50054426	NP_001001909	growth/differentiation factor 9 precursor [Sus scrofa]	3.20E-002		71895707	NP_001025704	lectrogenic sodium bicarbonate cotransporter 1 [Sus scrofa]	6.56E-003		83816983	NP_001033053	cbp/p300-interacting transactivator 1 [Sus scrofa]	4.67E-002
50657386	NP_001002801	apolipoprotein C-III precursor [Sus scrofa]	6.14E-196		80971516	NP_001032229	autophagy protein 5 [Sus scrofa]	2.11E-002		83921643	NP_001033096	serine/arginine-rich splicing factor 1 [Sus scrofa]	6.45E-003
51592145	NP_001004049	3 beta-hydroxysteroid dehydrogenase/Delta 5-->4-isomerase [Sus scrofa]	9.97E-003		112817632	NP_001036811	orexin receptor type 1 [Sus scrofa]	2.63E-002		113205498	NP_001037992	beta-enolase [Sus scrofa]	2.65E-023
52346218	NP_001005153	collagen alpha-1(X) chain precursor [Sus scrofa]	4.65E-002		113205566	NP_001037994	calpain-10 [Sus scrofa]	3.87E-002		113205586	NP_001038000	26S proteasome non-ATPase regulatory subunit 4 [Sus scrofa]	5.60E-007
153070819	NP_001005154	myc proto-oncogene protein [Sus scrofa]	1.29E-002		113205582	NP_001037997	tripartite motif protein TRIM5 [Sus scrofa]	4.88E-002		113205608	NP_001038007	60S ribosomal protein L6 [Sus scrofa]	6.88E-003
52353352	NP_001005208	serum albumin precursor [Sus scrofa]	0.00E+000		113205586	NP_001038000	26S proteasome non-ATPase regulatory subunit 4 [Sus scrofa]	1.11E-002		113205688	NP_001038026	sperm flagellar protein 2 [Sus scrofa]	1.76E-002
52694687	NP_001005348	bax inhibitor 1 [Sus scrofa]	1.97E-002		113205704	NP_001038030	proteasome subunit beta type-10 [Sus scrofa]	4.76E-002		113205754	NP_001038040	isocitrate dehydrogenase [NAD] subunit beta, mitochondrial [Sus scrofa]	3.60E-002
62000631	NP_001005351	interferon-stimulated gene 20 kDa protein [Sus scrofa	2.38E-002		113205806	NP_001038055	plasminogen precursor [Sus scrofa]	0.00E+000		113205778	NP_001038046	antigen peptide transporter 1 [Sus scrofa]	5.34E-003
55742772	NP_001007192	carnitine O-palmitoyltransferase 1, muscle isoform [Sus scrofa]	8.99E-003		113205828	NP_001038062	adenylate kinase 4, mitochondrial [Sus scrofa]	1.20E-003		113205802	NP_001038053	F-box only protein 32 [Sus scrofa]	3.89E-002
59709496	NP_001012297	sodium/glucose cotransporter 5 [Sus scrofa]	3.23E-006		113205908	NP_001038081	nebulin-related-anchoring protein [Sus scrofa]	3.36E-005		113205806	NP_001038055	plasminogen precursor [Sus scrofa]	0.00E+000
60302866	NP_001012631	high affinity cationic amino acid transporter 1 [Sus scrofa]	6.10E-004		114703740	NP_001041651	insulin-like growth factor-binding protein complex acid labile subunit precursor [Sus scrofa]	8.40E-003		113205874	NP_001038071	ATP synthase subunit O, mitochondrial precursor [Sus scrofa]	4.07E-002
62461592	NP_001014971	collagen alpha-1(V) chain precursor [Sus scrofa]	1.51E-002		114703736	NP_001041652	protein delta homolog 1 isoform B precursor [Sus scrofa]	8.22E-003		113205892	NP_001038077	tubulin beta chain [Sus scrofa]	2.86E-006
65301133	NP_001018042	guanylate cyclase soluble subunit beta-1 [Sus scrofa]	2.79E-002		115312276	NP_001041697	nuclear factor NF-kappa-B p105 subunit [Sus scrofa]	4.19E-002		113205908	NP_001038081	nebulin-related anchoring protein [Sus scrofa]	2.17E-002
68534972	NP_001020383	tyrosinase precursor [Sus scrofa]	3.17E-002		116175267	NP_001070690	U1 small nuclear ribonucleoprotein A [Sus scrofa]	1.24E-024		116175267	NP_001070690	U1 small nuclear ribonucleoprotein A [Sus scrofa]	3.37E-023
72535138	NP_001026945	toll-like receptor 1 precursor [Sus scrofa]	2.34E-002		118403912	NP_001072130	pigment epithelium-derived factor precursor [Sus scrofa]	5.52E-006		118403912	NP_001072130	pigment epithelium-derived factor precursor [Sus scrofa]	3.93E-005
72535204	NP_001026963	nicotinamide phosphoribosyltransferase [Sus scrofa]	2.37E-002		118403762	NP_001072156	extracellular superoxide dismutase [Cu-Zn] precursor [Sus scrofa]	2.37E-002		118403904	NP_001072131	protein DJ-1 [Sus scrofa]	2.60E-002
1146187838	NP_001028187	angiotensin-converting enzyme isoform 1 precursor [Sus scrofa]	9.56E-004		145207960	NP_001077399	lysine-specific demethylase hairless [Sus scrofa]	2.47E-002		118403822	NP_001072147	CD81 antigen [Sus scrofa]	3.78E-003
80971512	NP_001032227	bile salt sulfotransferase [Sus scrofa]	3.95E-002		160420261	NP_001090892	integrin beta-6 precursor [Sus scrofa]	5.94E-003		145207960	NP_001077399	lysine-specific demethylase hairless [Sus scrofa]	2.04E-002
83816983	NP_001033053	cbp/p300-interacting transactivator 1 [Sus scrofa]	4.18E-002		147903343	NP_001090896	MHC class I antigen 3 precursor [Sus scrofa]	1.44E-004		147899784	NP_001090887	elongation factor 1-alpha 1 [Sus scrofa]	3.95E-003
84490423	NP_001033727	perilipin-1 [Sus scrofa]	1.28E-002		148232174	NP_001090901	interleukin-6 receptor subunit beta precursor [Sus scrofa]	3.81E-002		148238086	NP_001090893	integrin beta-8 precursor [Sus scrofa]	3.13E-002
84619524	NP_001033783	long-chain-fatty-acid--CoA ligase 4 [Sus scrofa]	4.53E-002		147903481	NP_001090902	ysine-specific demethylase 5C [Sus scrofa]	2.89E-002		148235064	NP_001090909	myc box-dependent-interacting protein 1 [Sus scrofa]	8.66E-004
113205586	NP_001038000	26S proteasome non-ATPase regulatory subunit 4 [Sus scrofa]	3.15E-002		148222543	NP_001090906	DNA (cytosine-5)-methyltransferase 3A [Sus scrofa]	1.96E-002		1174098447	NP_001090916	BRCA1-A complex subunit RAP80 [Sus scrofa]	9.67E-003
113205616	NP_001038008	60S ribosomal protein L10 [Sus scrofa]	1.87E-002		147905344	NP_001090907	phosphatidylcholine:ceramide cholinephosphotransferase 1 [Sus scrofa]	1.81E-002		148226535	NP_001090918	complement component C6 precursor [Sus scrofa]	1.34E-002
113205806	NP_001038055	plasminogen precursor [Sus scrofa]	5.40E-230		157427685	NP_001090910	tumor necrosis factor receptor superfamily member 1B precursor [Sus scrofa]	2.24E-002		1134928673	NP_001090919	complement component C8 alpha chain precursor [Sus scrofa]	1.74E-057
113205908	NP_001038081	nebulin-related anchoring protein [Sus scrofa]	9.44E-004		148230823	NP_001090913	toll-like receptor 3 precursor [Sus scrofa]	9.48E-005		355390262	NP_001090920	complement component C8 beta chain precursor [Sus scrofa]	6.18E-015
113205912	NP_001038082	solute carrier family 22 member 7 [Sus scrofa]	4.92E-002		148233690	NP_001090917	complement component C9 precursor [Sus scrofa]	9.47E-004		148223227	NP_001090921	complement component C8 gamma chain precursor [Sus scrofa]	3.17E-029
113205916	NP_001038084	mannose-P-dolichol utilization defect 1 protein [Sus scrofa]	1.81E-002		148226535	NP_001090918	complement component C6 precursor [Sus scrofa]	3.60E-002		148230170	NP_001090926	major facilitator superfamily domain-containing protein 6 [Sus scrofa]	4.75E-002
115312276	NP_001041697	nuclear factor NF-kappa-B p105 subunit [Sus scrofa]	4.03E-003		1134928673	NP_001090919	complement component C8 alpha chain precursor [Sus scrofa]	1.54E-068		148747531	NP_001092059	Hermansky-Pudlak syndrome 4 protein [Sus scrofa]	3.70E-004
116175267	NP_001070690	U1 small nuclear ribonucleoprotein A [Sus scrofa]	5.23E-020		355390262	NP_001090920	complement component C8 beta chain precursor [Sus scrofa]	4.72E-009		153791454	NP_001093409	ADM5 precursor [Sus scrofa]	1.86E-002
116175271	NP_001070691	transformer-2 protein homolog alpha [Sus scrofa]	6.30E-003		148223227	NP_001090921	complement component C8 gamma chain precursor [Sus scrofa]	2.62E-050		156120146	NP_001095291	zinc finger and BTB domain-containing protein 12 [Sus scrofa]	3.03E-003
118403868	NP_001072136	alpha-1,3-mannosyl-glycoprotein 2-beta-N-acetylglucosaminyltransferase [Sus scrofa]	4.48E-002		298104128	NP_001090931	reactive oxygen species modulator 1 [Sus scrofa]	1.57E-002		156120148	NP_001095292	sialidase-1 precursor [Sus scrofa]	1.45E-002
118403762	NP_001072156	extracellular superoxide dismutase [Cu-Zn] precursor [Sus scrofa]	4.72E-002		148235477	NP_001090932	MICOS complex subunit MIC13 precursor [Sus scrofa]	4.14E-002		156120150	NP_001095293	histone-lysine N-methyltransferase EHMT2 [Sus scrofa]	1.92E-002
1146187804	NP_001077410	angiotensin-converting enzyme isoform 2 precursor [Sus scrofa]	9.56E-004		148225750	NP_001090973	heat shock protein 105 kDa [Sus scrofa]	6.34E-003		156120152	NP_001095294	complement factor B precursor [Sus scrofa]	2.39E-272
148228571	NP_001090883	vitamin D3 receptor [Sus scrofa]	2.24E-002		148747326	NP_001092052	endothelin-3 precursor [Sus scrofa]	2.90E-002		157168333	NP_001096682	stanniocalcin-1 precursor [Sus scrofa]	2.24E-002
148236169	NP_001090886	solute carrier family 2, facilitated glucose transporter member 2 [Sus scrofa]	1.11E-002		153791794	NP_001093398	unconventional myosin-VIIa [Sus scrofa]	4.02E-002		157279743	NP_001098420	cystic fibrosis transmembrane conductance regulator [Sus scrofa]	4.12E-002
147898769	NP_001090894	aryl hydrocarbon receptor nuclear translocator-like protein 1 [Sus scrofa]	4.82E-002		153792600	NP_001093400	fatty acid synthase [Sus scrofa]	4.89E-002		157279733	NP_001098422	tyrosine-protein kinase SYK [Sus scrofa]	4.64E-002
147898731	NP_001090899	atypical chemokine receptor 4 [Sus scrofa]	4.93E-002		153792027	NP_001093402	phosphoglycerate kinase 1 [Sus scrofa]	9.61E-003		157427715	NP_001098764	voltage-gated potassium channel subunit beta-1 [Sus scrofa]	1.76E-004
1134928673	NP_001090919	complement component C8 alpha chain precursor [Sus scrofa]	2.91E-044		154147607	NP_001093658	calpain-2 catalytic subunit [Sus scrofa]	3.06E-002		157427717	NP_001098765	nucleotide-binding oligomerization domain-containing protein 2 [Sus scrofa]	3.33E-002
355390262	NP_001090920	complement component C8 beta chain precursor [Sus scrofa]	1.20E-005		154147698	NP_001093665	eukaryotic initiation factor 4A-II [Sus scrofa]	1.88E-002		158262681	NP_001103417	angiopoietin-related protein 1 precursor [Sus scrofa]	3.12E-002
148223227	NP_001090921	complement component C8 gamma chain precursor [Sus scrofa]	7.63E-028		155369760	NP_001094498	peroxisomal acyl-coenzyme A oxidase 1 [Sus scrofa]	4.90E-002		158819038	NP_001103643	stanniocalcin-2 precursor [Sus scrofa]	9.04E-003
148225750	NP_001090973	heat shock protein 105 kDa [Sus scrofa]	3.27E-002		155369764	NP_001094500	BPI fold-containing family B member 2 precursor [Sus scrofa]	9.76E-007		158819042	NP_001103644	transcriptional repressor CTCFL [Sus scrofa]	2.10E-002
148237564	NP_001090977	adenylosuccinate synthetase isozyme 2 [Sus scrofa]	9.71E-003		156120152	NP_001095294	complement factor B precursor [Sus scrofa]	5.46E-234		162951803	NP_001106156	LIM domain transcription factor LMO4 [Sus scrofa]	4.35E-002
148747358	NP_001092058	Hermansky-Pudlak syndrome 3 protein [Sus scrofa]	2.82E-002		157279733	NP_001098422	tyrosine-protein kinase SYK [Sus scrofa]	1.98E-002		163915175	NP_001106484	platelet-activating factor acetylhydrolase isoform 1 precursor [Sus scrofa]	2.74E-005
155369764	NP_001094500	BPI fold-containing family B member 2 precursor [Sus scrofa]	4.41E-002		157427752	NP_001098782	RNA-binding protein 38 [Sus scrofa]	7.15E-003		163915137	NP_001106486	cytidine monophosphate-N-acetylneuraminic acid hydroxylase [Sus scrofa]	1.84E-003
156120148	NP_001095292	sialidase-1 precursor [Sus scrofa]	1.05E-002		158518476	NP_001103527	NAD-dependent protein deacetylase sirtuin-3, mitochondrial precursor [Sus scrofa]	3.93E-002		164023822	NP_001106688	60S ribosomal protein L7 [Sus scrofa]	3.54E-002
156120152	NP_001095294	complement factor B precursor [Sus scrofa]	6.57E-191		162952052	NP_001106151	transketolase [Sus scrofa]	3.84E-002		164518956	NP_001106757	apomucin precursor [Sus scrofa]	1.27E-002
157279731	NP_001098421	myosin-1 [Sus scrofa]	2.93E-002		162951805	NP_001106157	lysine-specific histone demethylase 1A [Sus scrofa]	4.46E-002		1147710169	NP_001106908	leucine-rich repeat serine/threonine-protein kinase 2 [Sus scrofa]	1.68E-002
157311579	NP_001098523	synphilin-1 isoform 1 [Sus scrofa]	4.75E-002		163915141	NP_001106518	carnitine O-acetyltransferase [Sus scrofa]	4.66E-002		164664454	NP_001106914	enoyl-CoA delta isomerase 2, mitochondrial [Sus scrofa]	3.52E-002
157427705	NP_001098758	collagen alpha-3(V) chain precursor [Sus scrofa]	1.21E-003		1147710169	NP_001106908	leucine-rich repeat serine/threonine-protein kinase 2 [Sus scrofa]	7.63E-004		283945507	NP_001106923	nuclear factor of activated T-cells, cytoplasmic 2 [Sus scrofa]	8.17E-004
157427707	NP_001098759	collagen alpha-2(V) chain precursor [Sus scrofa]	7.77E-003		164664446	NP_001106910	arginine/serine-rich protein PNISR [Sus scrofa]	1.30E-004		165973434	NP_001107171	beta-1,3-galactosyl-O-glycosyl-glycoprotein beta-1,6-N-acetylglucosaminyltransferase 7 [Sus scrofa]	4.98E-002
157427709	NP_001098761	leucyl-cystinyl aminopeptidase [Sus scrofa]	1.43E-002		165973422	NP_001107175	MHC class I antigen 8 precursor [Sus scrofa]	4.39E-006		165973422	NP_001107175	MHC class I antigen 8 precursor [Sus scrofa]	1.69E-006
157427713	NP_001098763	mucin-13 [Sus scrofa]	4.16E-002		165973440	NP_001107177	SLA-DM alpha chain precursor [Sus scrofa]	4.38E-004		166796033	NP_001107741	acetyl-CoA carboxylase 1 [Sus scrofa]	1.76E-013
157427722	NP_001098769	COP9 signalosome complex subunit 6 [Sus scrofa]	1.91E-002		166796033	NP_001107741	acetyl-CoA carboxylase 1 [Sus scrofa]	1.53E-003		166796043	NP_001107747	nuclear receptor coactivator 2 [Sus scrofa]	3.18E-002
157427726	NP_001098771	COP9 signalosome complex subunit 2 [Sus scrofa]	6.59E-004		166796073	NP_001107746	MHC class I related antigen 2 [Sus scrofa]	2.25E-002		166796045	NP_001107748	nuclear receptor coactivator 3 [Sus scrofa]	4.00E-002
157427730	NP_001098773	E3 ubiquitin-protein ligase Mdm2 [Sus scrofa]	1.19E-002		166796043	NP_001107747	nuclear receptor coactivator 2 [Sus scrofa]	4.35E-002		166796047	NP_001107749	nucleotide-binding oligomerization domain-containing protein 1 [Sus scrofa]	6.64E-003
160333758	NP_001103896	peroxisome biogenesis factor 6 [Sus scrofa]	4.16E-004		166796055	NP_001107753	transcription factor p65 [Sus scrofa]	1.23E-002		166796059	NP_001107755	aminoacyl tRNA synthase complex-interacting multifunctional protein 1 [Sus scrofa]	7.48E-003
160333771	NP_001103900	cleavage stimulation factor subunit 1 [Sus scrofa]	5.50E-003		166796059	NP_001107755	aminoacyl tRNA synthase complex-interacting multifunctional protein 1 [Sus scrofa]	1.72E-002		167908793	NP_001108142	non-receptor tyrosine-protein kinase TYK2 [Sus scrofa]	3.49E-002
162952052	NP_001106151	transketolase [Sus scrofa]	2.63E-004		167908793	NP_001108142	non-receptor tyrosine-protein kinase TYK2 [Sus scrofa]	1.52E-002		167908801	NP_001108146	teashirt homolog 2 [Sus scrofa]	1.55E-002
162951819	NP_001106164	beta-synuclein [Sus scrofa]	1.05E-003		172072659	NP_001116457	prothrombin precursor [Sus scrofa]	2.47E-215		172072659	NP_001116457	prothrombin precursor [Sus scrofa]	1.20E-239
164518956	NP_001106757	apomucin precursor [Sus scrofa]	1.55E-002		178057229	NP_001116543	activity-dependent neuroprotector homeobox protein [Sus scrofa]	3.58E-003		172073154	NP_001116463	achaete-scute homolog 2 [Sus scrofa]	1.66E-002
164664454	NP_001106914	enoyl-CoA delta isomerase 2, mitochondrial [Sus scrofa]	1.72E-002		178057055	NP_001116551	cysteine protease ATG4D [Sus scrofa]	4.58E-002		178056852	NP_001116541	ATP-binding cassette sub-family F member 1 [Sus scrofa]	4.82E-002
165973422	NP_001107175	MHC class I antigen 8 precursor [Sus scrofa]	1.72E-003		178056175	NP_001116558	basigin precursor [Sus scrofa]	2.83E-002		178056498	NP_001116559	zinc finger protein 831 [Sus scrofa]	1.73E-002
166796033	NP_001107741	acetyl-CoA carboxylase 1 [Sus scrofa]	9.85E-013		178056221	NP_001116561	complement C4-A precursor [Sus scrofa]	1.19E-221		178056221	NP_001116561	complement C4-A precursor [Sus scrofa]	7.56E-187
166796057	NP_001107754	G2/mitotic-specific cyclin-B2 [Sus scrofa]	1.84E-002		178057177	NP_001116562	ribosomal RNA processing protein 36 homolog [Sus scrofa]	4.73E-002		178056651	NP_001116579	docking protein 5 [Sus scrofa]	4.50E-002
186972134	NP_001107761	C-X-C motif chemokine 9 precursor [Sus scrofa]	2.12E-002		178057133	NP_001116565	scavenger receptor cysteine-rich type 1 protein M160 precursor [Sus scrofa]	2.25E-002		178056732	NP_001116588	guanine nucleotide-binding protein G(i) subunit alpha-2 [Sus scrofa]	3.37E-004
167908793	NP_001108142	non-receptor tyrosine-protein kinase TYK2 [Sus scrofa]	3.17E-002		178056640	NP_001116572	chemokine-like receptor 1 [Sus scrofa]	1.79E-002		178056556	NP_001116620	probable aminopeptidase NPEPL1 [Sus scrofa]	3.32E-002
167908795	NP_001108143	kelch-like ECH-associated protein 1 [Sus scrofa]	2.47E-002		178056663	NP_001116596	hypoxia-inducible factor 1-alpha [Sus scrofa]	4.47E-002		178056494	NP_001116636	phenylethanolamine N-methyltransferase [Sus scrofa]	4.01E-002
172072659	NP_001116457	prothrombin precursor [Sus scrofa]	7.93E-223		178057289	NP_001116604	zinc finger protein 57 homolog [Sus scrofa]	4.51E-002		178056844	NP_001116637	serine/threonine-protein phosphatase 1 regulatory subunit 10 [Sus scrofa]	3.85E-003
172072661	NP_001116458	tRNA-splicing ligase RtcB homolog [Sus scrofa]	1.97E-002		178056474	NP_001116606	lysosomal acid lipase/cholesteryl ester hydrolase precursor [Sus scrofa]	2.93E-002		178056540	NP_001116671	syntaxin 16 [Sus scrofa]	4.03E-002
178056703	NP_001116542	angiotensin-converting enzyme 2 precursor [Sus scrofa]	6.36E-003		178057031	NP_001116612	28S ribosomal protein S18b, mitochondrial [Sus scrofa]	2.70E-002		178056536	NP_001116673	transcription factor AP-2 gamma [Sus scrofa]	3.16E-002
178056498	NP_001116559	zinc finger protein 831 [Sus scrofa]	4.21E-002		178056490	NP_001116616	necdin [Sus scrofa]	1.77E-002		178056488	NP_001116676	tenascin-X precursor [Sus scrofa]	6.27E-004
178056221	NP_001116561	complement C4-A precursor [Sus scrofa]	7.42E-253		178056556	NP_001116620	probable aminopeptidase NPEPL1 [Sus scrofa]	9.51E-005		178056623	NP_001116685	vesicle-associated membrane protein-associated protein B [Sus scrofa]	7.49E-003
178057289	NP_001116604	zinc finger protein 57 homolog [Sus scrofa]	2.91E-002		178057236	NP_001116625	olfactory receptor-like protein 42-1 [Sus scrofa]	4.11E-002		190360575	NP_001121906	cysteine-rich secretory protein 1 precursor [Sus scrofa]	4.15E-002
178056868	NP_001116610	mediator of DNA damage checkpoint protein 1 [Sus scrofa]	3.10E-003		178057245	NP_001116626	olfactory receptor-like protein 42-2 [Sus scrofa]	4.11E-002		1148291122	NP_001121941	ubiquitin-like protein ISG15 [Sus scrofa]	3.32E-002
178056556	NP_001116620	probable aminopeptidase NPEPL1 [Sus scrofa]	2.99E-002		178057275	NP_001116627	putative olfactory receptor-like protein [Sus scrofa]	4.11E-002		190360663	NP_001121949	FYVE and coiled-coil domain-containing protein 1 [Sus scrofa]	4.00E-002
178056748	NP_001116655	DNA repair and recombination protein RAD54-like [Sus scrofa]	6.43E-005		178056548	NP_001116647	ras-related protein Rab-28 [Sus scrofa]	3.30E-002		194018664	NP_001123430	antithrombin-III precursor [Sus scrofa]	8.43E-148
178056488	NP_001116676	tenascin-X precursor [Sus scrofa]	2.16E-002		178056748	NP_001116655	DNA repair and recombination protein RAD54-like [Sus scrofa]	9.02E-004		195539480	NP_001124203	bystin [Sus scrofa]	4.87E-002
178056970	NP_001116681	tripartite motif-containing protein 26 [Sus scrofa]	1.39E-002		178057321	NP_001116665	antizyme inhibitor 2 [Sus scrofa]	4.12E-002		196259974	NP_001124518	gamma-interferon-inducible-lysosomal thiol reductase precursor [Sus scrofa]	3.38E-002
178056623	NP_001116685	vesicle-associated membrane protein-associated protein B [Sus scrofa]	4.82E-002		190360603	NP_001121928	protein chibby homolog 1 [Sus scrofa]	8.21E-003		212549613	NP_001131095	zinc transporter 6 [Sus scrofa]	3.21E-002
178057358	NP_001116687	elafin precursor [Sus scrofa]	9.12E-004		190360669	NP_001121952	phostensin [Sus scrofa]	4.97E-002		212549661	NP_001131109	protein DBF4 homolog A [Sus scrofa]	3.64E-005
178056480	NP_001116690	advanced glycosylation end product-specific receptor precursor [Sus scrofa]	8.41E-003		194018664	NP_001123430	antithrombin-III precursor [Sus scrofa]	1.61E-073		213983055	NP_001135458	phosphatidate phosphatase LPIN3 [Sus scrofa]	4.84E-002
178056462	NP_001116695	serum paraoxonase/arylesterase 2 precursor [Sus scrofa]	1.35E-002		194332494	NP_001123720	chloride anion exchanger [Sus scrofa]	1.87E-002		218664499	NP_001136318	feline leukemia virus subgroup C receptor-related protein 1 [Sus scrofa]	3.27E-002
190360558	NP_001121921	ankyrin repeat domain-containing protein 60 [Sus scrofa]	2.23E-002		240255611	NP_001127822	Krueppel-like factor 1 [Sus scrofa]	7.86E-003		219521964	NP_001137170	long-chain-fatty-acid--CoA ligase 3 [Sus scrofa]	4.93E-002
190360603	NP_001121928	protein chibby homolog 1 [Sus scrofa]	2.28E-002		201066356	NP_001128439	ephrin type-A receptor 4 precursor [Sus scrofa]	2.35E-002		219521970	NP_001137173	1-acyl-sn-glycerol-3-phosphate acyltransferase epsilon [Sus scrofa]	1.55E-002
190360667	NP_001121951	tripartite motif-containing protein 39 [Sus scrofa]	1.68E-002		208610190	NP_001129152	ubiquitin carboxyl-terminal hydrolase 7 [Sus scrofa]	2.85E-002		219521996	NP_001137185	tyrosine-protein kinase Lck [Sus scrofa]	1.04E-002
193788671	NP_001123277	carnitine O-palmitoyltransferase 1, liver isoform [Sus scrofa]	2.33E-002		209863049	NP_001129438	sodium-independent sulfate anion transporter [Sus scrofa]	9.94E-004		219522024	NP_001137199	serine/threonine-protein kinase 26 [Sus scrofa]	1.97E-003
194018664	NP_001123430	antithrombin-III precursor [Sus scrofa]	1.05E-104		209969894	NP_001129684	hyaluronan synthase 1 [Sus scrofa]	2.13E-003		221139742	NP_001137402	type I inositol 3,4-bisphosphate 4-phosphatase [Sus scrofa]	2.71E-002
194097396	NP_001123490	cAMP-specific 3',5'-cyclic phosphodiesterase 4B isoform 2 [Sus scrofa]	6.06E-003		213021233	NP_001132945	programmed cell death protein 10 [Sus scrofa]	1.32E-002		226533699	NP_001152782	membrane-associated tyrosine- and threonine-specific cdc2-inhibitory kinase [Sus scrofa]	5.71E-004
194097391	NP_001123491	cAMP-specific 3',5'-cyclic phosphodiesterase 4B isoform 1 [Sus scrofa]	6.06E-003		213983055	NP_001135458	phosphatidate phosphatase LPIN3 [Sus scrofa]	4.43E-002		239504568	NP_001155114	claudin-14 [Sus scrofa]	3.16E-002
194474046	NP_001124006	1-acyl-sn-glycerol-3-phosphate acyltransferase beta precursor [Sus scrofa]	3.51E-002		213983083	NP_001135461	platelet glycoprotein IX precursor [Sus scrofa]	1.30E-002		242253868	NP_001156363	trypsinogen precursor [Sus scrofa]	1.27E-116
195539472	NP_001124206	phosphatidate phosphatase LPIN1 [Sus scrofa]	3.04E-004		218664463	NP_001136299	galectin-8 [Sus scrofa]	3.86E-002		255683396	NP_001157475	coagulation factor IX [Sus scrofa]	4.99E-010
201066356	NP_001128439	ephrin type-A receptor 4 precursor [Sus scrofa]	1.64E-002		1148291157	NP_001136306	remodeling and spacing factor 1 [Sus scrofa]	3.30E-002		255683398	NP_001157476	osteocalcin precursor [Sus scrofa]	2.99E-002
208610190	NP_001129152	ubiquitin carboxyl-terminal hydrolase 7 [Sus scrofa]	1.29E-002		218664483	NP_001136310	stimulator of interferon genes protein [Sus scrofa]	2.41E-002		255683402	NP_001157478	protein AMBP precursor [Sus scrofa]	1.23E-111
209863043	NP_001129435	prestin [Sus scrofa]	2.34E-002		219521950	NP_001137167	acetyl-coenzyme A synthetase, cytoplasmic [Sus scrofa]	5.21E-003		255683521	NP_001157493	sodium/glucose cotransporter 1 [Sus scrofa]	2.78E-002
209863045	NP_001129436	WD and tetratricopeptide repeats protein 1 [Sus scrofa]	3.76E-002		219521970	NP_001137173	1-acyl-sn-glycerol-3-phosphate acyltransferase epsilon [Sus scrofa]	6.35E-003		256838113	NP_001157986	mitochondrial thiamine pyrophosphate carrier [Sus scrofa]	1.47E-002
209863049	NP_001129438	sodium-independent sulfate anion transporter [Sus scrofa]	6.21E-005		219521986	NP_001137180	glycerol kinase [Sus scrofa]	6.83E-003		258690253	NP_001158329	interferon kappa [Sus scrofa]	8.68E-003
212549661	NP_001131109	protein DBF4 homolog A [Sus scrofa]	4.00E-002		219522012	NP_001137193	6-phosphofructo-2-kinase/fructose-2,6-bisphosphatase 1 [Sus scrofa]	2.43E-003		262063564	NP_001159961	metalloreductase STEAP4 [Sus scrofa]	2.10E-002
213983063	NP_001135460	synapsin-1 [Sus scrofa]	2.36E-002		221139748	NP_001137400	xin actin-binding repeat-containing protein 1 [Sus scrofa]	1.18E-002		264681456	NP_001161107	isovaleryl-CoA dehydrogenase, mitochondrial [Sus scrofa]	3.08E-004
218664473	NP_001136305	E3 ubiquitin-protein ligase RAD18 [Sus scrofa]	5.15E-005		221136937	NP_001137592	cytohesin-2 [Sus scrofa]	4.51E-002		264681444	NP_001161117	diacylglycerol kinase epsilon [Sus scrofa]	3.16E-002
219521950	NP_001137167	acetyl-coenzyme A synthetase, cytoplasmic [Sus scrofa]	4.97E-003		223950625	NP_001138850	putative tyrosine-protein phosphatase auxilin [Sus scrofa]	2.43E-002		270289750	NP_001161887	non-specific lipid-transfer protein [Sus scrofa]	2.22E-002
219521958	NP_001137168	phosphatidylinositol 3,4,5-trisphosphate 3-phosphatase and dual-specificity protein phosphatase PTEN [Sus scrofa]	4.53E-002		226533701	NP_001152783	sperm-associated antigen 5 [Sus scrofa]	2.01E-002		284009806	NP_001165012	sodium/potassium-transporting ATPase subunit alpha-2 [Sus scrofa]	3.48E-002
219521970	NP_001137173	1-acyl-sn-glycerol-3-phosphate acyltransferase epsilon [Sus scrofa]	3.54E-004		226533705	NP_001152785	spermatogenesis-associated protein 20 [Sus scrofa]	1.69E-002		284519723	NP_001165225	M-phase inducer phosphatase 2 [Sus scrofa]	3.30E-002
1148291093	NP_001137177	docking protein 1 [Sus scrofa]	4.85E-003		227430407	NP_001153087	keratin, type II cytoskeletal 8 [Sus scrofa]	4.64E-004		285002239	NP_001165455	guanine nucleotide-binding protein G(s) subunit alpha isoform f [Sus scrofa]	7.43E-006
221139748	NP_001137400	xin actin-binding repeat-containing protein 1 [Sus scrofa]	3.80E-002		239504558	NP_001155112	caspase-10 [Sus scrofa]	3.16E-002		285002241	NP_001165456	guanine nucleotide-binding protein G(s) subunit alpha isoform g [Sus scrofa]	7.43E-006
223634469	NP_001138693	ADP-ribosylation factor 5 [Sus scrofa]	2.62E-002		240851540	NP_001155873	lysophosphatidic acid receptor 2 [Sus scrofa]	1.25E-002		294489384	NP_001170960	zinc finger CCCH-type antiviral protein 1 [Sus scrofa]	1.12E-004
223950625	NP_001138850	putative tyrosine-protein phosphatase auxilin [Sus scrofa]	1.83E-003		242253868	NP_001156363	trypsinogen precursor [Sus scrofa]	2.89E-109		295444943	NP_001171382	spermatogenesis-associated protein 5-like protein 1 [Sus scrofa]	3.43E-002
224809532	NP_001139223	short transient receptor potential channel 1 [Sus scrofa]	2.36E-002		255683363	NP_001157469	myosin light polypeptide 6 [Sus scrofa]	1.45E-002		295444964	NP_001171392	spermatogenesis-associated protein 22 [Sus scrofa]	4.75E-002
226533707	NP_001152776	cyclin-dependent kinase 1 [Sus scrofa]	3.74E-004		255683396	NP_001157475	coagulation factor IX [Sus scrofa]	3.15E-016		297591967	NP_001172064	actin-related protein 2/3 complex subunit 3 [Sus scrofa]	3.07E-002
226533701	NP_001152783	sperm-associated antigen 5 [Sus scrofa]	1.19E-002		255683402	NP_001157478	protein AMBP precursor [Sus scrofa]	8.23E-113		297591977	NP_001172067	lymphotoxin-beta [Sus scrofa]	3.27E-002
229892832	NP_001153547	claudin-3 [Sus scrofa]	2.28E-002		256838107	NP_001157981	cellular retinoic acid-binding protein 2 [Sus scrofa]	2.21E-003		297632422	NP_001172095	HAUS augmin-like complex subunit 1 [Sus scrofa]	6.07E-011
229892824	NP_001153563	N-lysine methyltransferase SMYD2 [Sus scrofa]	2.96E-002		262063564	NP_001159961	metalloreductase STEAP4 [Sus scrofa]	9.64E-003		297747304	NP_001173223	apolipoprotein A-II precursor [Sus scrofa]	2.69E-087
239504566	NP_001155113	claudin-11 [Sus scrofa]	8.70E-003		264681422	NP_001161106	elongation of very long chain fatty acids protein 3 [Sus scrofa]	1.01E-002		297747311	NP_001177084	coiled-coil-helix-coiled-coil-helix domain-containing protein 1 [Sus scrofa]	3.09E-002
242253860	NP_001156359	homeobox protein MSX-1 [Sus scrofa]	3.55E-002		264681456	NP_001161107	isovaleryl-CoA dehydrogenase, mitochondrial [Sus scrofa]	1.43E-002		298104116	NP_001177121	replication factor C subunit 3 [Sus scrofa]	1.98E-012
242253866	NP_001156362	suppressor of cytokine signaling 5 [Sus scrofa]	2.07E-002		264681430	NP_001161110	3-ketoacyl-CoA thiolase, mitochondrial [Sus scrofa]	2.54E-002		298231135	NP_001177218	interferon-inducible GTPase 5 [Sus scrofa]	4.23E-002
242253868	NP_001156363	trypsinogen precursor [Sus scrofa]	9.23E-106		270289746	NP_001161890	thyroglobulin precursor [Sus scrofa]	3.56E-002		298231137	NP_001177219	microtubule-associated proteins 1A/1B light chain 3B [Sus scrofa]	9.85E-003
254292367	NP_001156883	importin subunit alpha-8 [Sus scrofa]	4.35E-002		288860136	NP_001165834	L-lactate dehydrogenase A chain [Sus scrofa]	4.76E-002		298231143	NP_001177222	WD repeat domain phosphoinositide-interacting protein 4 [Sus scrofa]	5.71E-003
255683396	NP_001157475	coagulation factor IX [Sus scrofa]	1.31E-020		295444941	NP_001171378	interferon gamma receptor 1 precursor [Sus scrofa]	1.40E-002		298231145	NP_001177223	WD repeat domain phosphoinositide-interacting protein 1 [Sus scrofa]	3.28E-002
255683398	NP_001157476	osteocalcin precursor [Sus scrofa]	4.32E-002		295444964	NP_001171392	spermatogenesis-associated protein 22 [Sus scrofa]	1.36E-002		303227969	NP_001181902	piwi-like protein 1 [Sus scrofa]	4.11E-002
255683402	NP_001157478	protein AMBP precursor [Sus scrofa]	1.60E-069		296080814	NP_001171681	thyroid peroxidase [Sus scrofa]	4.49E-002		304365428	NP_001182041	protein disulfide-isomerase A3 precursor [Sus scrofa]	3.99E-003
255683521	NP_001157493	sodium/glucose cotransporter 1 [Sus scrofa]	2.39E-004		296080818	NP_001171684	putative tRNA (cytidine(32)/guanosine(34)-2'-O)-methyltransferase [Sus scrofa]	3.21E-002		305855148	NP_001182266	peptidyl-prolyl cis-trans isomerase FKBP4 [Sus scrofa]	2.84E-002
298160966	NP_001158121	excitatory amino acid transporter 3 [Sus scrofa]	5.93E-003		297307129	NP_001171995	dnaJ homolog subfamily C member 14 [Sus scrofa]	5.59E-003		312062799	NP_001185847	SEC14-like protein 2 [Sus scrofa]	4.15E-003
262399409	NP_001161061	oxytocin-neurophysin 1 precursor [Sus scrofa]	4.74E-002		297307131	NP_001171996	39S ribosomal protein L2, mitochondrial [Sus scrofa]	1.45E-002		312062803	NP_001185855	granzyme A precursor [Sus scrofa]	4.87E-002
264681456	NP_001161107	isovaleryl-CoA dehydrogenase, mitochondrial [Sus scrofa]	3.58E-005		297515463	NP_001172032	PHD finger protein 6 [Sus scrofa]	4.08E-002		312284067	NP_001186061	probable ATP-dependent RNA helicase DHX58 [Sus scrofa]	8.51E-004
264681434	NP_001161112	asparagine synthetase [Sus scrofa]	2.90E-002		297632422	NP_001172095	HAUS augmin-like complex subunit 1 [Sus scrofa]	2.59E-022		324120944	NP_001191321	adenylate cyclase type 10 [Sus scrofa]	1.38E-003
295444964	NP_001171392	spermatogenesis-associated protein 22 [Sus scrofa]	2.83E-009		297747304	NP_001173223	apolipoprotein A-II precursor [Sus scrofa]	1.54E-079		329744624	NP_001193284	adhesion G-protein coupled receptor F1 precursor [Sus scrofa]	4.86E-002
297591959	NP_001172060	farnesyl pyrophosphate synthase precursor [Sus scrofa]	1.20E-002		297747311	NP_001177084	coiled-coil-helix-coiled-coil-helix domain-containing protein 1 [Sus scrofa]	7.22E-003		329755337	NP_001193328	acetyl-CoA carboxylase 2 precursor [Sus scrofa]	1.64E-003
297632422	NP_001172095	HAUS augmin-like complex subunit 1 [Sus scrofa]	5.42E-014		297747350	NP_001177099	FAT tumor suppressor homolog 1 [Sus scrofa]	2.88E-002		330340446	NP_001193376	polypeptide N-acetylgalactosaminyltransferase 15 precursor [Sus scrofa]	8.89E-003
297747304	NP_001173223	apolipoprotein A-II precursor [Sus scrofa]	1.23E-095		298104116	NP_001177121	replication factor C subunit 3 [Sus scrofa]	6.78E-007		343098504	NP_001230184	BPI fold-containing family A member 3 precursor [Sus scrofa]	2.07E-005
298104087	NP_001177110	chromosome 15 open reading frame 29 [Sus scrofa]	8.74E-003		298160948	NP_001177150	cytochrome c oxidase subunit VIa polypeptide 1 [Sus scrofa]	9.92E-003		343183420	NP_001230268	lumican precursor [Sus scrofa]	2.73E-004
298104110	NP_001177118	tricarboxylate transport protein, mitochondrial [Sus scrofa]	4.48E-002		298160976	NP_001177160	somatostatin receptor type 1 [Sus scrofa]	9.98E-003		343403848	NP_001230297	phosphopantothenoylcysteine decarboxylase [Sus scrofa]	3.33E-002
298104116	NP_001177121	replication factor C subunit 3 [Sus scrofa]	5.83E-003		305377066	NP_001182161	homeobox protein Hox-A5 [Sus scrofa]	1.33E-002		343478230	NP_001230382	transcription and mRNA export factor ENY2 isoform 1 [Sus scrofa]	3.31E-002
298231117	NP_001177208	phosphatidylinositol 3,4,5-trisphosphate 5-phosphatase 2 [Sus scrofa]	2.79E-002		312062797	NP_001185848	saposin-B-Val precursor [Sus scrofa]	1.23E-002		343478240	NP_001230386	N-terminal Xaa-Pro-Lys N-methyltransferase 1 [Sus scrofa]	4.90E-002
298231137	NP_001177219	microtubule-associated proteins 1A/1B light chain 3B [Sus scrofa]	7.33E-003		324120944	NP_001191321	adenylate cyclase type 10 [Sus scrofa]	1.51E-002		343478265	NP_00123039	CD5 antigen-like precursor [Sus scrofa]	2.72E-004
303227969	NP_001181902	piwi-like protein 1 [Sus scrofa]	1.58E-002		324120946	NP_001191322	sarcoplasmic/endoplasmic reticulum calcium ATPase 1 [Sus scrofa]	3.12E-002		343488531	NP_001230422	guanine nucleotide-binding protein G(I)/G(S)/G(T) subunit beta-3 [Sus scrofa]	2.56E-005
304365444	NP_001182050	dnaJ homolog subfamily B member 13 [Sus scrofa]	1.05E-002		325652132	NP_001191698	NLR family member X1 [Sus scrofa]	1.86E-002		343488548	NP_001230427	claudin domain-containing protein 1 [Sus scrofa]	2.29E-002
312283669	NP_001185623	sterol regulatory element-binding protein cleavage-activating protein [Sus scrofa]	2.28E-002		329744624	NP_001193284	adhesion G-protein coupled receptor F1 precursor [Sus scrofa]	2.53E-003		343488449	NP_001230431	protein GUCD1 [Sus scrofa]	1.08E-002
324021713	NP_001191212	40S ribosomal protein S4, X isoform [Sus scrofa]	4.62E-002		329755345	NP_001193331	E3 ubiquitin-protein ligase TRIM31 [Sus scrofa]	2.89E-004		343488458	NP_001230437	small integral membrane protein 8 [Sus scrofa]	4.44E-002
325652132	NP_001191698	NLR family member X1 [Sus scrofa]	6.28E-003		332634672	NP_001193333	tight junction protein ZO-2 [Sus scrofa]	2.54E-002		343780932	NP_001230482	vesicle-trafficking protein SEC22c [Sus scrofa]	3.84E-002
325652015	NP_001191781	fucose-1-phosphate guanylyltransferase [Sus scrofa]	1.10E-002		343098504	NP_001230184	BPI fold-containing family A member 3 precursor [Sus scrofa]	1.27E-010		343790947	NP_001230529	complex I assembly factor TMEM126B, mitochondrial [Sus scrofa]	2.91E-004
329744624	NP_001193284	adhesion G-protein coupled receptor F1 precursor [Sus scrofa]	4.09E-003		343183378	NP_001230253	protein RRNAD1 [Sus scrofa]	2.94E-002		343790961	NP_001230534	calcium uptake protein 1, mitochondrial [Sus scrofa]	2.24E-002
329755341	NP_001193330	dnaJ homolog subfamily C member 5B [Sus scrofa]	4.49E-002		343403763	NP_001230309	peroxisome biogenesis factor 2 [Sus scrofa]	2.54E-002		343887399	NP_001230599	PC4 and SFRS1-interacting protein [Sus scrofa]	3.28E-002
332634877	NP_001193848	microprocessor complex subunit DGCR8 [Sus scrofa]	1.56E-002		343478174	NP_001230356	T-complex protein 1 subunit alpha [Sus scrofa]	1.91E-002		1148487633	NP_001230744	la-related protein 7 [Sus scrofa]	2.48E-002
341572567	NP_001230051	nuclear receptor coactivator 4 [Sus scrofa]	3.87E-002		343780936	NP_001230484	heterogeneous nuclear ribonucleoprotein H3 [Sus scrofa]	5.12E-004		345091067	NP_001230751	aflatoxin B1 aldehyde reductase member 2 [Sus scrofa]	3.71E-003
343098504	NP_001230184	BPI fold-containing family A member 3 precursor [Sus scrofa]	6.56E-004		343790947	NP_001230529	complex I assembly factor TMEM126B, mitochondrial [Sus scrofa]	5.60E-004		345110563	NP_001230769	kelch domain-containing protein 4 [Sus scrofa]	1.89E-002
343168808	NP_001230226	collagen alpha-1(III) chain precursor [Sus scrofa]	3.62E-002		343790856	NP_001230567	maleylacetoacetate isomerase [Sus scrofa]	2.86E-002		345441784	NP_001230863	calcium/calmodulin-dependent protein kinase type 1G [Sus scrofa]	4.83E-002
343183352	NP_001230243	four and a half LIM domains protein 5 [Sus scrofa]	2.36E-002		343887395	NP_001230597	progestin and adipoQ receptor family member 6 [Sus scrofa]	1.30E-003		346421314	NP_001231042	fibrinogen beta chain precursor [Sus scrofa]	0.00E+000
343183374	NP_001230251	integrator complex subunit 3 [Sus scrofa]	3.49E-002		346644727	NP_001231033	max dimerization protein 3 [Sus scrofa]	3.43E-002		346421407	NP_001231078	COP9 signalosome complex subunit 3 [Sus scrofa]	2.09E-002
343403842	NP_001230295	kinetochore-associated protein DSN1 homolog [Sus scrofa]	3.19E-002		346421314	NP_001231042	fibrinogen beta chain precursor [Sus scrofa]	0.00E+000		346644874	NP_001231109	T-complex protein 1 subunit gamma [Sus scrofa]	1.21E-002
343432633	NP_001230330	ankyrin repeat and MYND domain-containing protein 2 [Sus scrofa]	1.51E-003		346644872	NP_001231108	AT-rich interactive domain-containing protein 4A [Sus scrofa]	3.48E-002		346644659	NP_001231117	pseudopodium-enriched atypical kinase 1 [Sus scrofa]	3.88E-002
343432646	NP_001230337	sin3 histone deacetylase corepressor complex component SDS3 [Sus scrofa]	2.58E-003		346716377	NP_001231115	proline-serine-threonine phosphatase-interacting protein 1 [Sus scrofa]	1.06E-002		346644748	NP_001231141	gap junction alpha-1 protein [Sus scrofa]	3.11E-002
343478174	NP_001230356	T-complex protein 1 subunit alpha [Sus scrofa]	8.74E-004		346644659	NP_001231117	pseudopodium-enriched atypical kinase 1 [Sus scrofa]	4.31E-002		346644776	NP_001231148	urocanate hydratase [Sus scrofa]	1.60E-002
343478226	NP_001230379	tRNA (guanine(26)-N(2))-dimethyltransferase [Sus scrofa]	4.55E-002		346644834	NP_001231170	pre-mRNA-splicing regulator WTAP isoform 1 [Sus scrofa]	5.83E-003		346644842	NP_001231175	probable 28S rRNA (cytosine(4447)-C(5))-methyltransferase [Sus scrofa]	2.74E-002
343478236	NP_001230384	guanine nucleotide-binding protein subunit beta-like protein 1 [Sus scrofa]	1.74E-002		346644836	NP_001231171	pre-mRNA-splicing regulator WTAP isoform 2 [Sus scrofa]	5.83E-003		1149000976	NP_001231229	lomerase reverse transcriptase [Sus scrofa]	1.50E-002
343478240	NP_001230386	N-terminal Xaa-Pro-Lys N-methyltransferase 1 [Sus scrofa]	5.11E-003		346986315	NP_001231313	alpha-soluble NSF attachment protein [Sus scrofa]	4.63E-002		346986259	NP_001231286	lysophosphatidic acid receptor 1 [Sus scrofa]	3.40E-002
343478265	NP_00123039	CD5 antigen-like precursor [Sus scrofa]	2.79E-003		346986430	NP_001231365	transcobalamin-2 precursor [Sus scrofa]	1.94E-002		194042216	NP_001231311	growth hormone-inducible transmembrane protein [Sus scrofa]	4.33E-002
343478265	NP_001230397	CD5 antigen-like precursor [Sus scrofa]	2.79E-003		346986462	NP_001231380	phosphatidylinositol 4-phosphate 5-kinase type-1 alpha [Sus scrofa]	1.21E-005		346986315	NP_001231313	alpha-soluble NSF attachment protein [Sus scrofa]	2.25E-002
343488509	NP_001230414	valacyclovir hydrolase precursor [Sus scrofa]	2.86E-002		347300243	NP_001231430	glutamate dehydrogenase 1, mitochondrial [Sus scrofa]	4.72E-002		347300445	NP_001231363	DDB1- and CUL4-associated factor 8 [Sus scrofa]	1.64E-002
343488531	NP_001230422	guanine nucleotide-binding protein G(I)/G(S)/G(T) subunit beta-3 [Sus scrofa]	4.63E-002		347360991	NP_001231523	phosphate-regulating neutral endopeptidase [Sus scrofa]	3.55E-002		346986447	NP_001231373	ribonuclease H2 subunit A [Sus scrofa]	2.00E-006
343780956	NP_001230491	carbohydrate deacetylase [Sus scrofa]	5.76E-003		347543777	NP_001231552	protein LYRIC [Sus scrofa]	6.77E-003		346986462	NP_001231380	phosphatidylinositol 4-phosphate 5-kinase type-1 alpha [Sus scrofa]	5.60E-007
343790934	NP_001230524	protein asunder homolog [Sus scrofa]	4.28E-002		347582595	NP_001231568	histidine-rich glycoprotein precursor [Sus scrofa]	1.25E-115		347300273	NP_001231402	cation-independent mannose-6-phosphate receptor precursor [Sus scrofa]	4.05E-002
343790947	NP_001230529	complex I assembly factor TMEM126B, mitochondrial [Sus scrofa]	1.39E-002		347582654	NP_001231582	serotransferrin precursor [Sus scrofa]	0.00E+000		347300198	NP_001231412	WASH complex subunit 1 [Sus scrofa]	2.51E-002
343887367	NP_001230584	collagen alpha-2(I) chain precursor [Sus scrofa]	1.72E-004		347658975	NP_001231615	uncharacterized protein C6orf47 homolog [Sus scrofa]	1.92E-002		618857423	NP_001231415	protein zer-1 homolog [Sus scrofa]	3.48E-002
343887418	NP_001230608	diphthine methyl ester synthase [Sus scrofa]	5.22E-003		347800648	NP_001231652	eukaryotic translation initiation factor 3 subunit D [Sus scrofa]	1.31E-002		347300243	NP_001231430	glutamate dehydrogenase 1, mitochondrial [Sus scrofa]	2.41E-002
343887436	NP_001230619	hyaluronan-binding protein 2 [Sus scrofa]	1.94E-002		347800707	NP_001231659	junctional adhesion molecule-like precursor [Sus scrofa]	2.45E-004		347300340	NP_001231465	thrombospondin-1 precursor [Sus scrofa]	4.96E-002
345110571	NP_001230773	oxygen-dependent coproporphyrinogen-III oxidase, mitochondrial [Sus scrofa]	3.79E-002		348605136	NP_001231717	neuroguidin [Sus scrofa]	4.92E-003		347446703	NP_001231528	testis-expressed sequence 9 protein [Sus scrofa]	3.69E-002
345110630	NP_001230796	ruvB-like 2 [Sus scrofa]	3.19E-002		348605187	NP_001231730	cytosolic Fe-S cluster assembly factor NUBP2 [Sus scrofa]	5.85E-003		347543737	NP_001231544	BLOC-1-related complex subunit 7 [Sus scrofa]	3.39E-002
346421314	NP_001231042	fibrinogen beta chain precursor [Sus scrofa]	0.00E+000		349585064	NP_001231801	ubiquitin conjugation factor E4 A [Sus scrofa]	8.86E-005		347543777	NP_001231552	protein LYRIC [Sus scrofa]	1.06E-002
346421398	NP_001231071	sorcin isoform 1 [Sus scrofa]	8.64E-003		349585145	NP_001231809	KAT8 regulatory NSL complex subunit 2 [Sus scrofa]	4.94E-002		347582595	NP_001231568	histidine-rich glycoprotein precursor [Sus scrofa]	7.50E-238
346421407	NP_001231078	COP9 signalosome complex subunit 3 [Sus scrofa]	1.06E-002		349585243	NP_001231828	oncoprotein-induced transcript 3 protein precursor [Sus scrofa]	1.10E-002		347582654	NP_001231582	serotransferrin precursor [Sus scrofa]	0.00E+000
346421411	NP_001231080	26S protease regulatory subunit 4 [Sus scrofa]	3.81E-003		349732227	NP_001231859	heterogeneous nuclear ribonucleoprotein M [Sus scrofa]	2.17E-002		347800645	NP_001231651	tRNA pseudouridine(38/39) synthase [Sus scrofa]	1.63E-002
346421429	NP_001231088	bromodomain adjacent to zinc finger domain protein 1A [Sus scrofa]	2.96E-002		350276205	NP_001231886	RNA pseudouridylate synthase domain-containing protein 4 [Sus scrofa]	2.80E-003		348605237	NP_001231746	actin filament-associated protein 1-like 1 [Sus scrofa]	2.45E-002
346421437	NP_001231092	dnaJ homolog subfamily A member 1 [Sus scrofa]	2.13E-002		350276237	NP_001231898	NF-kappa-B-activating protein [Sus scrofa]	1.07E-002		349585064	NP_001231801	ubiquitin conjugation factor E4 A [Sus scrofa]	5.62E-013
346644872	NP_001231108	AT-rich interactive domain-containing protein 4A [Sus scrofa]	2.96E-003		350529381	NP_001231926	PCNA-associated factor [Sus scrofa]	3.12E-002		349585097	NP_001231806	protein MEMO1 [Sus scrofa]	1.18E-002
346644776	NP_001231148	urocanate hydratase [Sus scrofa]	2.98E-002		350537715	NP_001233111	THAP domain-containing protein 11 [Sus scrofa]	4.23E-002		349732227	NP_001231859	heterogeneous nuclear ribonucleoprotein M [Sus scrofa]	4.54E-002
346716090	NP_001231205	thioredoxin-like protein 1 [Sus scrofa]	5.80E-003		359811347	NP_001241645	60 kDa heat shock protein, mitochondrial [Sus scrofa]	5.46E-004		359465578	NP_001240754	alpha-1,2-mannosyltransferase ALG9 [Sus scrofa]	4.65E-002
1206271565	NP_001231225	P2Y purinoceptor 6 [Sus scrofa]	4.97E-002		375268772	NP_001243524	solute carrier organic anion transporter family member 1A2 [Sus scrofa]	9.10E-003		381140074	NP_001244204	A disintegrin and metalloproteinase with thrombospondin motifs 20 precursor [Sus scrofa]	4.42E-002
346716148	NP_001231230	importin-5 [Sus scrofa]	1.29E-002		381140074	NP_001244204	A disintegrin and metalloproteinase with thrombospondin motifs 20 precursor [Sus scrofa]	8.33E-004		385137156	NP_001245232	kinectin [Sus scrofa]	1.09E-003
346986263	NP_001231289	smoothelin [Sus scrofa]	9.15E-003		385648284	NP_001245315	DNA topoisomerase 2-beta [Sus scrofa]	1.67E-003		385648284	NP_001245315	DNA topoisomerase 2-beta [Sus scrofa]	2.95E-002
194042216	NP_001231311	growth hormone-inducible transmembrane protein [Sus scrofa]	1.82E-002		386645006	NP_001247408	thyrotropin-releasing hormone precursor [Sus scrofa]	6.37E-003		568215226	NP_001274775	GTP-binding protein Rheb [Sus scrofa]	6.28E-003
346986315	NP_001231313	alpha-soluble NSF attachment protein [Sus scrofa]	3.07E-002		392513694	NP_001254755	cell division cycle protein 23 homolog [Sus scrofa]	1.54E-002		821595248	NP_001295758	SLIT and NTRK-like protein 1 precursor [Sus scrofa]	3.55E-002
346986402	NP_001231350	peptidylprolyl isomerase domain and WD repeat-containing protein 1 [Sus scrofa]	2.77E-002		565671736	NP_001274345	histone H3.1 [Sus scrofa]	8.97E-004		1018191483	NP_001309736	platelet-activating factor acetylhydrolase isoform 2 [Sus scrofa]	2.74E-005
346986447	NP_001231373	ribonuclease H2 subunit A [Sus scrofa]	8.93E-005		815891020	NP_001295175	ATP-binding cassette, sub-family B (MDR/TAP), member 1 [Sus scrofa]	4.88E-002		1147710190	NP_001335699	T-cell surface glycoprotein CD8 beta chain precursor [Sus scrofa]	5.64E-004
346986462	NP_001231380	phosphatidylinositol 4-phosphate 5-kinase type-1 alpha [Sus scrofa]	3.15E-002		821595248	NP_001295758	SLIT and NTRK-like protein 1 precursor [Sus scrofa]	1.55E-004		47523366	NP_998899	aprataxin [Sus scrofa]	4.13E-002
347300192	NP_001231409	zinc finger protein 346 [Sus scrofa]	2.55E-002		937574809	NP_001302508	beta-1,4-glucuronyltransferase 1 [Sus scrofa]	2.87E-005		55741488	NP_998910	myocardin [Sus scrofa]	3.60E-002
347300340	NP_001231465	thrombospondin-1 precursor [Sus scrofa]	1.99E-005		937575207	NP_001302587	interferon-induced protein with tetratricopeptide repeats 2 [Sus scrofa]	9.41E-003		1150561046	NP_998925	toll-like receptor 6 [Sus scrofa]	5.71E-003
347360991	NP_001231523	phosphate-regulating neutral endopeptidase [Sus scrofa]	2.11E-002		937575860	NP_001302607	L-lactate dehydrogenase A-like 6B [Sus scrofa]	4.03E-002		47523318	NP_998928	ubiquitin carboxyl-terminal hydrolase isozyme L1 [Sus scrofa]	1.75E-004
347446687	NP_001231527	glucosidase 2 subunit beta precursor [Sus scrofa]	3.01E-002		952009226	NP_001304009	ATP-binding cassette sub-family A member 1 [Sus scrofa]	1.82E-003		47523290	NP_998942	dentin sialophosphoprotein preproprotein [Sus scrofa]	5.32E-003
347543820	NP_001231566	solute carrier family 28 member 3 [Sus scrofa]	2.66E-002		952009210	NP_001304011	poly(A) RNA polymerase, mitochondrial [Sus scrofa]	3.65E-002		47523280	NP_998945	secreted phosphoprotein 24 precursor [Sus scrofa]	4.61E-006
347582595	NP_001231568	histidine-rich glycoprotein precursor [Sus scrofa]	2.17E-128		952009221	NP_001304012	CD2-associated protein [Sus scrofa]	4.68E-002		47523270	NP_998952	alpha-1-antichymotrypsin 2 precursor [Sus scrofa]	1.80E-042
347582654	NP_001231582	serotransferrin precursor [Sus scrofa]	0.00E+000		5835872	NP_008643	NADH dehydrogenase subunit 4 (mitochondrion) [Sus scrofa]	3.69E-002		47523222	NP_998976	C-X-C motif chemokine 16 precursor [Sus scrofa]	2.86E-002
347658986	NP_001231619	tripartite motif-containing protein 55 isoform 1 [Sus scrofa]	2.70E-002		47523356	NP_998903	N-acetylmuramoyl-L-alanine amidase precursor [Sus scrofa]	5.59E-004		55742638	NP_998981	intercellular adhesion molecule 1 precursor [Sus scrofa]	4.73E-005
347800707	NP_001231659	junctional adhesion molecule-like precursor [Sus scrofa]	3.72E-003		47523344	NP_998911	calcitonin receptor-stimulating peptide 3 precursor [Sus scrofa]	1.99E-002		47523192	NP_998993	IgG heavy chain precursor [Sus scrofa]	0.00E+000
348041210	NP_001231702	UDP-glucuronic acid decarboxylase 1 isoform a [Sus scrofa]	3.21E-002		47523342	NP_998916	pro-interleukin-16 [Sus scrofa]	3.26E-002		50979301	NP_999001	major seminal plasma glycoprotein PSP-II precursor [Sus scrofa]	1.02E-002
348605261	NP_001231756	protein BEX3 isoform b [Sus scrofa]	7.53E-003		47523314	NP_998930	sulfotransferase 1A3 [Sus scrofa]	5.18E-003		1149122865	NP_999012	inhibitor of carbonic anhydrase precursor [Sus scrofa]	0.00E+000
349501096	NP_001231789	basic helix-loop-helix domain-containing protein USF3 [Sus scrofa]	8.73E-003		47523290	NP_998942	dentin sialophosphoprotein preproprotein [Sus scrofa]	1.60E-002		47523126	NP_999033	ficolin-2 precursor [Sus scrofa]	6.44E-003
349585064	NP_001231801	ubiquitin conjugation factor E4 A [Sus scrofa]	2.41E-002		47523280	NP_998945	secreted phosphoprotein 24 precursor [Sus scrofa]	7.68E-003		47523100	NP_999044	endothelial transcription factor GATA-2 [Sus scrofa]	5.33E-003
349585243	NP_001231828	oncoprotein-induced transcript 3 protein precursor [Sus scrofa]	2.39E-002		47523270	NP_998952	alpha-1-antichymotrypsin 2 precursor [Sus scrofa]	9.00E-036		47523096	NP_999046	lambda-crystallin homolog [Sus scrofa]	2.68E-002
350529393	NP_001231930	phospholipid phosphatase-related protein type 5 [Sus scrofa]	1.31E-004		356460981	NP_998969	probable ATP-dependent RNA helicase DDX58 [Sus scrofa]	3.97E-002		47523094	NP_999049	DNA topoisomerase 2-alpha [Sus scrofa]	2.95E-002
359811347	NP_001241645	60 kDa heat shock protein, mitochondrial [Sus scrofa]	2.14E-003		47523214	NP_998982	radical S-adenosyl methionine domain-containing protein 2 [Sus scrofa]	2.05E-002		47522678	NP_999068	inter-alpha-trypsin inhibitor heavy chain H2 precursor [Sus scrofa]	1.27E-172
381140074	NP_001244204	A disintegrin and metalloproteinase with thrombospondin motifs 20 precursor [Sus scrofa]	2.75E-002		325651918	NP_998989	cellular tumor antigen p53 [Sus scrofa]	3.24E-002		47522670	NP_999072	platelet endothelial cell adhesion molecule precursor [Sus scrofa]	4.50E-002
384871696	NP_001245208	ubiquitin-protein ligase E3A isoform 2 [Sus scrofa]	4.99E-002		47523198	NP_998992	carbonyl reductase [NADPH] 2 [Sus scrofa]	1.97E-002		1149539382	NP_999089	inter-alpha-trypsin inhibitor heavy chain H1 precursor [Sus scrofa]	5.69E-108
552953696	NP_001272903	xanthine dehydrogenase/oxidase [Sus scrofa]	2.72E-004		47523192	NP_998993	IgG heavy chain precursor [Sus scrofa]	0.00E+000		47522716	NP_999107	apolipoprotein R precursor [Sus scrofa]	4.06E-009
703491607	NP_001289601	AN1-type zinc finger protein 4 [Sus scrofa]	4.09E-002		1226253713	NP_999010	uteroferrin-associated basic protein 2 precursor [Sus scrofa]	4.97E-002		47522736	NP_999118	hemopexin precursor [Sus scrofa]	0.00E+000
818213471	NP_001295401	aldehyde oxidase 2 [Sus scrofa]	4.52E-002		1149122865	NP_999012	inhibitor of carbonic anhydrase precursor [Sus scrofa]	0.00E+000		55742658	NP_999129	huntingtin [Sus scrofa]	8.29E-003
937574904	NP_001302544	neuromedin-U receptor 2 [Sus scrofa]	4.70E-002		47523156	NP_999014	epididymis-specific alpha-mannosidase precursor [Sus scrofa]	3.84E-002		55742658	NP_999130	huntingtin [Sus scrofa]	8.29E-003
937575838	NP_001302603	EGF domain-specific O-linked N-acetylglucosamine transferase precursor [Sus scrofa]	4.66E-002		47523126	NP_999033	ficolin-2 precursor [Sus scrofa]	1.95E-006		47522770	NP_999136	clusterin precursor [Sus scrofa]	1.36E-044
937575962	NP_001302641	zinc finger protein GLI2 [Sus scrofa]	3.54E-002		47522678	NP_999068	inter-alpha-trypsin inhibitor heavy chain H2 precursor [Sus scrofa]	5.00E-134		47522790	NP_999147	leukocyte surface antigen CD47 precursor [Sus scrofa]	1.99E-002
937574783	NP_001302701	methylcytosine dioxygenase TET1 [Sus scrofa]	2.40E-003		47522652	NP_999083	vitamin K-dependent protein C precursor [Sus scrofa]	1.37E-004		47522826	NP_999165	haptoglobin precursor [Sus scrofa]	0.00E+000
1147710171	NP_001335700	toll-like receptor 5 [Sus scrofa]	1.63E-002		1149539382	NP_999089	inter-alpha-trypsin inhibitor heavy chain H1 precursor [Sus scrofa]	4.51E-085		47522838	NP_999171	CD9 antigen [Sus scrofa]	3.65E-002
5835866	NP_008637	cytochrome c oxidase subunit II (mitochondrion) [Sus scrofa]	3.88E-002		47522626	NP_999095	histone H3.3 [Sus scrofa]	8.97E-004		47522844	NP_999174	complement C3 precursor [Sus scrofa]	0.00E+000
47523356	NP_998903	N-acetylmuramoyl-L-alanine amidase precursor [Sus scrofa]	2.25E-002		47522716	NP_999107	apolipoprotein R precursor [Sus scrofa]	5.78E-003		47522870	NP_999189	serine/threonine-protein phosphatase 2A 65 kDa regulatory subunit A alpha isoform [Sus scrofa]	6.52E-004
47523326	NP_998924	CMP-N-acetylneuraminate-beta-1,4-galactoside alpha-2,3-sialyltransferase [Sus scrofa]	4.59E-002		47522720	NP_999110	urokinase-type plasminogen activator precursor [Sus scrofa]	1.93E-002		47522884	NP_999197	diacylglycerol kinase alpha [Sus scrofa]	2.32E-002
47523290	NP_998942	dentin sialophosphoprotein preproprotein [Sus scrofa]	3.87E-002		47522736	NP_999118	hemopexin precursor [Sus scrofa]	0.00E+000		47522898	NP_999204	medium-chain specific acyl-CoA dehydrogenase, mitochondrial precursor [Sus scrofa]	1.98E-003
47523280	NP_998945	secreted phosphoprotein 24 precursor [Sus scrofa]	2.94E-014		47522738	NP_999119	aconitate hydratase, mitochondrial precursor [Sus scrofa]	4.13E-002		47522900	NP_999205	POU domain, class 2, transcription factor 2 [Sus scrofa]	4.71E-002
47523270	NP_998952	alpha-1-antichymotrypsin 2 precursor [Sus scrofa]	5.70E-034		47522758	NP_999130	mothers against decapentaplegic homolog 1 [Sus scrofa]	3.58E-002		47524186	NP_999206	interleukin-10 precursor [Sus scrofa]	4.26E-002
47523266	NP_998954	bifunctional coenzyme A synthase precursor [Sus scrofa]	1.17E-002		47522770	NP_999136	clusterin precursor [Sus scrofa]	3.28E-036		47522930	NP_999222	retinol-binding protein 4 precursor [Sus scrofa]	7.17E-005
47523214	NP_998982	radical S-adenosyl methionine domain-containing protein 2 [Sus scrofa]	4.51E-002		47522790	NP_999147	leukocyte surface antigen CD47 precursor [Sus scrofa]	3.69E-010		47522966	NP_999241	kynurenine 3-monooxygenase [Sus scrofa]	7.24E-003
47523210	NP_998984	elafin precursor [Sus scrofa]	4.20E-002		47522798	NP_999151	myocilin precursor [Sus scrofa]	4.16E-002		47522986	NP_999253	G1/S-specific cyclin-D2 [Sus scrofa]	6.12E-004
47523200	NP_998987	glycolipid transfer protein [Sus scrofa]	4.59E-002		47522814	NP_999159	dihydrolipoyllysine-residue acetyltransferase component of pyruvate dehydrogenase complex, mitochondrial precursor [Sus scrofa]	4.78E-002		47523002	NP_999261	dual oxidase 1 precursor [Sus scrofa]	7.26E-003
47523192	NP_998993	IgG heavy chain precursor [Sus scrofa]	0.00E+000		47522826	NP_999165	haptoglobin precursor [Sus scrofa]	0.00E+000		47523016	NP_999268	endoplasmin precursor [Sus scrofa]	3.61E-002
47523194	NP_998994	carbohydrate-binding protein AWN precursor [Sus scrofa]	4.97E-002		47522840	NP_999172	epidermal growth factor receptor precursor [Sus scrofa]	6.39E-003		55741847	NP_999269	vitronectin precursor [Sus scrofa]	1.85E-101
1149122677	NP_998998	connective tissue growth factor precursor [Sus scrofa]	2.41E-002		47522844	NP_999174	complement C3 precursor [Sus scrofa]	0.00E+000		55742622	NP_999288	interleukin-4 precursor [Sus scrofa]	3.96E-002
1149122788	NP_999008	transcription factor SOX-9 [Sus scrofa]	4.90E-002		47522854	NP_999181	adenosine deaminase 2 precursor [Sus scrofa]	3.85E-002		47523070	NP_999298	pantetheinase precursor [Sus scrofa]	4.48E-002
1226253713	NP_999010	uteroferrin-associated basic protein 2 precursor [Sus scrofa]	1.00E-002		47522876	NP_999193	inhibin beta A chain precursor [Sus scrofa]	3.94E-003		255918208	NP_999319	thioredoxin reductase 1, cytoplasmic [Sus scrofa]	3.31E-003
1149122865	NP_999012	inhibitor of carbonic anhydrase precursor [Sus scrofa]	0.00E+000		47522890	NP_999200	growth hormone-releasing hormone receptor precursor [Sus scrofa]	1.88E-002		47523408	NP_999325	ficolin-1 precursor [Sus scrofa]	6.44E-003
47523156	NP_999014	epididymis-specific alpha-mannosidase precursor [Sus scrofa]	1.17E-003		47522900	NP_999205	POU domain, class 2, transcription factor 2 [Sus scrofa]	5.66E-003		47523440	NP_999343	solute carrier family 23 member 2 [Sus scrofa]	4.02E-002
1149122817	NP_999020	myosin-7 [Sus scrofa]	2.66E-005		47522906	NP_999210	zona pellucida sperm-binding protein 4 precursor [Sus scrofa]	2.59E-002		47523450	NP_999350	microsomal triglyceride transfer protein large subunit precursor [Sus scrofa]	3.89E-002
47522694	NP_999059	glutamate decarboxylase 1 [Sus scrofa]	9.71E-003		47522920	NP_999217	1-phosphatidylinositol 4,5-bisphosphate phosphodiesterase delta-4 [Sus scrofa]	3.39E-002		47523458	NP_999354	inhibin alpha chain precursor [Sus scrofa]	9.82E-026
47522678	NP_999068	inter-alpha-trypsin inhibitor heavy chain H2 precursor [Sus scrofa]	1.60E-104		47522990	NP_999255	short-wave-sensitive opsin 1 [Sus scrofa]	3.53E-002		47523474	NP_999363	transforming growth factor beta-3 precursor [Sus scrofa]	4.20E-002
47522680	NP_999069	neutral alpha-glucosidase AB precursor [Sus scrofa]	5.40E-003		55741847	NP_999269	vitronectin precursor [Sus scrofa]	4.29E-069		47523494	NP_999374	tartrate-resistant acid phosphatase type 5 precursor [Sus scrofa]	1.13E-003
47522642	NP_999087	ankyrin repeat domain-containing protein 1 [Sus scrofa]	4.78E-002		47523032	NP_999277	sodium/nucleoside cotransporter 1 [Sus scrofa]	2.88E-002		47523520	NP_999383	potassium voltage-gated channel subfamily B member 1 [Sus scrofa]	4.01E-002
1149539382	NP_999089	inter-alpha-trypsin inhibitor heavy chain H1 precursor [Sus scrofa]	1.24E-075		47523036	NP_999279	tyrosine-protein kinase JAK1 [Sus scrofa]	3.40E-002		47523514	NP_999384	calcium-activated potassium channel subunit alpha-1 [Sus scrofa]	1.76E-002
47522736	NP_999118	hemopexin precursor [Sus scrofa]	0.00E+000		47523048	NP_999285	coagulation factor V precursor [Sus scrofa]	1.14E-006		47523558	NP_999407	coagulation factor XII precursor [Sus scrofa]	4.97E-075
55742658	NP_999129	huntingtin [Sus scrofa]	7.84E-004		55741490	NP_999301	myosin-2 [Sus scrofa]	1.39E-002		1130872529	NP_999411	liver carboxylesterase precursor [Sus scrofa]	7.46E-005
55742658	NP_999130	huntingtin [Sus scrofa]	7.84E-004		255918208	NP_999319	thioredoxin reductase 1, cytoplasmic [Sus scrofa]	5.16E-005		47523570	NP_999414	sodium/potassium-transporting ATPase subunit alpha-1 precursor [Sus scrofa]	9.13E-003
47522764	NP_999133	integrin beta-1 precursor [Sus scrofa]	2.74E-002		47523408	NP_999325	ficolin-1 precursor [Sus scrofa]	1.95E-006		47523636	NP_999446	complement factor H precursor [Sus scrofa]	1.15E-091
47522766	NP_999134	tumor necrosis factor receptor superfamily member 1A precursor [Sus scrofa]	3.22E-008		1149890036	NP_999332	coagulation factor VIII precursor [Sus scrofa]	2.42E-002		47523630	NP_999447	complement component C7 precursor [Sus scrofa]	7.47E-014
47522770	NP_999136	clusterin precursor [Sus scrofa]	5.94E-028		1149122958	NP_999336	calpain-3 [Sus scrofa]	1.28E-002		47523638	NP_999452	glia-derived nexin precursor [Sus scrofa]	4.28E-079
47522778	NP_999141	scavenger receptor cysteine-rich type 1 protein M130 precursor [Sus scrofa]	3.26E-002		47523446	NP_999348	voltage-dependent calcium channel subunit alpha-2/delta-1 preproprotein [Sus scrofa]	2.76E-003		356460899	NP_999466	catalase [Sus scrofa]	1.27E-002
47522790	NP_999147	leukocyte surface antigen CD47 precursor [Sus scrofa]	1.39E-004		47523454	NP_999352	toll-like receptor 8 precursor [Sus scrofa]	2.61E-003		285002235	NP_999477	guanine nucleotide-binding protein G(s) subunit alpha isoform GNASL [Sus scrofa]	7.43E-006
51889718	NP_999164	dual oxidase 2 precursor [Sus scrofa]	1.18E-002		47523458	NP_999354	inhibin alpha chain precursor [Sus scrofa]	1.06E-024		47523728	NP_999499	40S ribosomal protein S15 [Sus scrofa]	3.87E-002
47522826	NP_999165	haptoglobin precursor [Sus scrofa]	0.00E+000		55741799	NP_999355	thyroid hormone receptor alpha [Sus scrofa]	1.21E-002		47523738	NP_999504	dnaJ homolog subfamily A member 4 [Sus scrofa]	3.09E-003
47522832	NP_999168	insulin-like growth factor-binding protein 2 precursor [Sus scrofa]	4.28E-002		47523472	NP_999358	calcium/calmodulin-dependent protein kinase type II subunit gamma [Sus scrofa]	4.39E-002		47523740	NP_999505	interleukin-4 receptor subunit alpha precursor [Sus scrofa]	2.23E-002
47522840	NP_999172	epidermal growth factor receptor precursor [Sus scrofa]	1.13E-002		47523496	NP_999371	epididymal secretory protein E1 precursor [Sus scrofa]	4.83E-002		47523768	NP_999520	epoxide hydrolase 1 precursor [Sus scrofa]	5.88E-004
47522844	NP_999174	complement C3 precursor [Sus scrofa]	0.00E+000		47523536	NP_999391	arf-GAP with dual PH domain-containing protein 1 [Sus scrofa]	2.31E-002		47523796	NP_999535	adiponectin precursor [Sus scrofa]	2.96E-002
47522848	NP_999176	hyaluronidase PH-20 [Sus scrofa]	1.24E-002		47523530	NP_999392	T-cell surface glycoprotein CD3 epsilon chain precursor [Sus scrofa]	2.61E-002		47523830	NP_999553	apolipoprotein A-IV precursor [Sus scrofa]	4.55E-015
47522854	NP_999181	adenosine deaminase 2 precursor [Sus scrofa]	4.83E-002		47523558	NP_999407	coagulation factor XII precursor [Sus scrofa]	1.57E-043		1149000883	NP_999560	alpha-1-antitrypsin precursor [Sus scrofa]	9.31E-026
47522862	NP_999185	pro-epidermal growth factor precursor [Sus scrofa]	2.18E-002		114326444	NP_999419	growth hormone receptor precursor [Sus scrofa]	2.29E-002		47523850	NP_999563	apolipoprotein A-I preproprotein [Sus scrofa]	0.00E+000
47522870	NP_999189	serine/threonine-protein phosphatase 2A 65 kDa regulatory subunit A alpha isoform [Sus scrofa]	4.04E-003		47523598	NP_999431	5'-AMP-activated protein kinase catalytic subunit alpha-2 [Sus scrofa]	1.35E-003		47523890	NP_999580	interleukin-21 precursor [Sus scrofa]	3.66E-002
47522874	NP_999191	cAMP-dependent protein kinase type I-alpha regulatory subunit [Sus scrofa]	6.86E-004		47523624	NP_999440	formimidoyltransferase-cyclodeaminase [Sus scrofa]	1.39E-005		47523910	NP_999595	aromatase 2 [Sus scrofa]	4.71E-002
47522884	NP_999197	diacylglycerol kinase alpha [Sus scrofa]	2.80E-002		47523636	NP_999446	complement factor H precursor [Sus scrofa]	7.09E-085		335280580	XP_001924230	transducin-like enhancer protein 4 isoform X2 [Sus scrofa]	1.46E-002
47522900	NP_999205	POU domain, class 2, transcription factor 2 [Sus scrofa]	1.13E-002		47523630	NP_999447	complement component C7 precursor [Sus scrofa]	2.48E-007		194033488	XP_001924271	tRNA-specific adenosine deaminase 2 [Sus scrofa]	2.68E-002
47524186	NP_999206	interleukin-10 precursor [Sus scrofa]	2.57E-003		47523644	NP_999450	bcl-2-like protein 1 [Sus scrofa]	3.13E-002		311261216	XP_001924364	C-1-tetrahydrofolate synthase, cytoplasmic isoform X1 [Sus scrofa]	2.51E-002
47522912	NP_999213	arginase-1 [Sus scrofa]	3.92E-002		47523638	NP_999452	glia-derived nexin precursor [Sus scrofa]	3.72E-062		311259825	XP_001924399	F-actin-uncapping protein LRRC16A isoform X6 [Sus scrofa]	2.52E-002
47522920	NP_999217	1-phosphatidylinositol 4,5-bisphosphate phosphodiesterase delta-4 [Sus scrofa]	3.96E-002		47523660	NP_999460	nitric oxide synthase, endothelial [Sus scrofa]	3.79E-002		194044840	XP_001924451	guanine nucleotide-binding protein G(s) subunit alpha isoform f [Sus scrofa]	3.97E-006
158519795	NP_999240	1,25-dihydroxyvitamin D(3) 24-hydroxylase, mitochondrial [Sus scrofa]	1.03E-002		47523694	NP_999483	calpain small subunit 1 [Sus scrofa]	1.19E-003		311270664	XP_001924462	V-set and immunoglobulin domain-containing protein 10 isoform X1 [Sus scrofa]	1.51E-002
55741847	NP_999269	vitronectin precursor [Sus scrofa]	6.69E-034		47523726	NP_999498	dolichyl-diphosphooligosaccharide--protein glycosyltransferase subunit 1 precursor [Sus scrofa]	3.37E-002		311276001	XP_001924506	Nance-Horan syndrome protein isoform X2 [Sus scrofa]	5.47E-004
55741490	NP_999301	myosin-2 [Sus scrofa]	2.93E-002		47523768	NP_999520	epoxide hydrolase 1 precursor [Sus scrofa]	1.99E-002		335286191	XP_001924676	potassium voltage-gated channel subfamily V member 1 isoform X2 [Sus scrofa]	3.52E-002
1149890055	NP_999313	calcium-activated chloride channel regulator 1 precursor [Sus scrofa]	2.35E-002		47523796	NP_999535	adiponectin precursor [Sus scrofa]	1.22E-002		350593011	XP_001924863	F-box/WD repeat-containing protein 1A isoform X5 [Sus scrofa]	5.03E-003
55741762	NP_999333	signal transducer and activator of transcription 5B [Sus scrofa]	4.26E-002		47523830	NP_999553	apolipoprotein A-IV precursor [Sus scrofa]	1.15E-009		1191881502	XP_001924942	pseudouridylate synthase 7 homolog-like protein isoform X1 [Sus scrofa]	6.45E-004
47523430	NP_999337	insulin-like growth factor 1 receptor precursor [Sus scrofa]	3.78E-002		1149000883	NP_999560	alpha-1-antitrypsin precursor [Sus scrofa]	1.73E-017		545803259	XP_001924949	RAB6A-GEF complex partner protein 1 isoform X1 [Sus scrofa]	3.15E-002
47523456	NP_999349	serine/threonine-protein phosphatase PP1-beta catalytic subunit [Sus scrofa]	3.27E-002		47523850	NP_999563	apolipoprotein A-I preproprotein [Sus scrofa]	0.00E+000		194035383	XP_001924984	MFS-type transporter SLC18B1 isoform X1 [Sus scrofa]	1.98E-002
47523450	NP_999350	microsomal triglyceride transfer protein large subunit precursor [Sus scrofa]	9.87E-003		47523866	NP_999571	aldose 1-epimerase [Sus scrofa]	5.00E-008		1191838863	XP_001925074	protein PRR14L isoform X1 [Sus scrofa]	1.42E-003
47523458	NP_999354	inhibin alpha chain precursor [Sus scrofa]	7.18E-003		47523912	NP_999592	cholesterol side-chain cleavage enzyme, mitochondrial precursor [Sus scrofa]	1.84E-002		194034574	XP_001925082	serpin B7 [Sus scrofa]	5.56E-003
47523516	NP_999381	inositol monophosphatase 1 [Sus scrofa]	1.52E-002		47523934	NP_999606	hyaluronidase-1 precursor [Sus scrofa]	8.71E-003		1191915494	XP_001925105	LOW QUALITY PROTEIN: anosmin-1 isoform X1 [Sus scrofa]	1.90E-002
47523514	NP_999384	calcium-activated potassium channel subunit alpha-1 [Sus scrofa]	7.72E-003		47523944	NP_999611	glycoprotein hormones alpha chain [Sus scrofa]	3.56E-002		335301749	XP_001925115	inorganic pyrophosphatase [Sus scrofa]	2.94E-003
55742843	NP_999397	arginine vasopressin receptor 2 [Source:HGNC Symbol;Acc:897]	4.39E-002		47523954	NP_999615	antibacterial protein PR-39 precursor [Sus scrofa]	4.08E-005		311245746	XP_001925192	endophilin-A1 isoform X1 [Sus scrofa]	3.82E-003
47523554	NP_999405	V-type proton ATPase subunit H [Sus scrofa]	3.39E-002		194033862	XP_001924231	protein Simiate [Sus scrofa]	3.36E-002		1191836120	XP_001925277	dnaJ homolog subfamily C member 12 [Sus scrofa]	3.20E-002
47523558	NP_999407	coagulation factor XII precursor [Sus scrofa]	1.56E-024		194043613	XP_001924277	sodium/nucleoside cotransporter 1 [Sus scrofa]	2.87E-002		335287916	XP_001925287	integrin alpha-5 [Sus scrofa]	6.83E-003
1130872529	NP_999411	liver carboxylesterase precursor [Sus scrofa]	1.83E-003		194033864	XP_001924348	actin-like protein 7A [Sus scrofa]	1.77E-003		927115045	XP_001925395	zinc transporter ZIP4 isoform X1 [Sus scrofa]	7.47E-003
47523610	NP_999437	transforming growth factor beta receptor type 3 precursor [Sus scrofa]	2.98E-002		311270660	XP_001924435	serine/threonine-protein kinase TAO3 isoform X1 [Sus scrofa]	2.37E-002		350578327	XP_001925514	translocation protein SEC63 homolog isoform X1 [Sus scrofa]	1.93E-002
47523624	NP_999440	formimidoyltransferase-cyclodeaminase [Sus scrofa]	1.59E-003		311270664	XP_001924462	V-set and immunoglobulin domain-containing protein 10 isoform X1 [Sus scrofa]	1.97E-003		194035115	XP_001925615	ubiquitin carboxyl-terminal hydrolase 45 isoform X1 [Sus scrofa]	4.94E-002
47523636	NP_999446	complement factor H precursor [Sus scrofa]	1.09E-086		194044322	XP_001924544	CDK5 and ABL1 enzyme substrate 2 [Sus scrofa]	1.33E-002		350583424	XP_001925704	OTU domain-containing protein 7B isoform X2 [Sus scrofa]	2.89E-002
47523630	NP_999447	complement component C7 precursor [Sus scrofa]	3.46E-006		350595830	XP_001924554	sushi repeat-containing protein SRPX2 [Sus scrofa]	3.17E-002		311273290	XP_001925760	Holliday junction recognition protein [Sus scrofa]	3.10E-002
47523638	NP_999452	glia-derived nexin precursor [Sus scrofa]	2.11E-040		1191890975	XP_001924560	putative ribosome-binding factor A, mitochondrial [Sus scrofa]	8.53E-003		1191817199	XP_001925775	vascular endothelial growth factor receptor 1 isoform X2 [Sus scrofa]	5.11E-008
317108177	NP_999479	androgen receptor [Sus scrofa]	5.68E-005		194040441	XP_001924602	MAM domain-containing glycosylphosphatidylinositol anchor protein 1 [Sus scrofa]	4.53E-002		191849906	XP_001925792	LOW QUALITY PROTEIN: TELO2-interacting protein 1 homolog [Sus scrofa]	1.09E-002
47523712	NP_999488	junction plakoglobin [Sus scrofa]	4.56E-002		335286191	XP_001924676	potassium voltage-gated channel subfamily V member 1 isoform X2 [Sus scrofa]	4.95E-002		311260256	XP_001925794	inositol hexakisphosphate kinase 3 [Sus scrofa]	3.75E-002
47523820	NP_999547	parathyroid hormone/parathyroid hormone-related peptide receptor precursor [Sus scrofa]	2.91E-003		194036636	XP_001924703	XK-related protein 9 isoform X1 [Sus scrofa]	6.66E-003		545802035	XP_001926005	alpha-protein kinase 2 isoform X1 [Sus scrofa]	3.24E-010
55741862	NP_999548	zonadhesin precursor [Sus scrofa]	1.04E-002		194043638	XP_001924723	speckle-type POZ protein-like isoform X1 [Sus scrofa]	2.00E-003		1191899189	XP_001926197	protein O-mannosyl-transferase 2 isoform X1 [Sus scrofa]	3.02E-002
47523830	NP_999553	apolipoprotein A-IV precursor [Sus scrofa]	2.30E-011		545820955	XP_001924873	pyruvate dehyrogenase phosphatase catalytic subunit 1 isoform X1 [Sus scrofa]	1.14E-002		194037036	XP_001926335	probable C-mannosyltransferase DPY19L4 isoform X2 [Sus scrofa]	9.17E-004
1149000883	NP_999560	alpha-1-antitrypsin precursor [Sus scrofa]	9.82E-016		1191881502	XP_001924942	pseudouridylate synthase 7 homolog-like protein isoform X1 [Sus scrofa]	1.92E-002		311269040	XP_001926497	2',5'-phosphodiesterase 12 [Sus scrofa]	2.24E-002
47523848	NP_999562	dihydrolipoyllysine-residue succinyltransferase component of 2-oxoglutarate dehydrogenase complex, mitochondrial [Sus scrofa]	1.72E-002		311272696	XP_001925052	homeobox protein Hox-D1 [Sus scrofa]	3.47E-002		194037894	XP_001926560	fibroblast growth factor 23 [Sus scrofa]	1.15E-002
47523850	NP_999563	apolipoprotein A-I preproprotein [Sus scrofa]	0.00E+000		335301749	XP_001925115	inorganic pyrophosphatase [Sus scrofa]	1.77E-002		1191915854	XP_001926564	LOW QUALITY PROTEIN: transcription factor SPT20 homolog [Sus scrofa]	2.36E-002
47523860	NP_999568	interleukin-6 receptor subunit alpha precursor [Sus scrofa]	3.19E-002		194037032	XP_001925259	tumor protein p53-inducible nuclear protein 1 isoform X1 [Sus scrofa]	2.99E-002		311271021	XP_001926840	zinc finger protein 70 [Sus scrofa]	1.38E-003
47523866	NP_999571	aldose 1-epimerase [Sus scrofa]	1.14E-006		1191913569	XP_001925262	LOW QUALITY PROTEIN: H(+)/Cl(-) exchange transporter 4 [Sus scrofa]	3.87E-002		194041875	XP_001926893	DNA polymerase lambda isoform X1 [Sus scrofa]	3.31E-002
47523882	NP_999581	iodotyrosine deiodinase 1 precursor [Sus scrofa]	1.09E-002		335299154	XP_001925271	ubiquitin carboxyl-terminal hydrolase BAP1 isoform X1 [Sus scrofa]	4.07E-003		545798101	XP_001926929	protein broad-minded isoform X1 [Sus scrofa]	6.31E-004
47523906	NP_999591	5-beta-cholestane-3-alpha,7-alpha-diol 12-alpha-hydroxylase [Sus scrofa]	1.50E-004		311246216	XP_001925302	ceramide glucosyltransferase isoform X1 [Sus scrofa]	2.04E-002		194035287	XP_001926986	T-box transcription factor TBX18 [Sus scrofa]	4.58E-002
47523908	NP_999593	steroid 17-alpha-hydroxylase/17,20 lyase precursor [Sus scrofa]	3.61E-002		194035498	XP_001925315	forkhead box protein H1 isoform X1 [Sus scrofa]	4.30E-002		194035644	XP_001927085	protein NOV homolog [Sus scrofa]	2.69E-002
47523910	NP_999595	aromatase 2 [Sus scrofa]	1.67E-002		194041231	XP_001925389	nischarin isoform X2 [Sus scrofa]	2.06E-003		194040580	XP_001927131	GDP-Man:Man(3)GlcNAc(2)-PP-Dol alpha-1,2-mannosyltransferase isoform X1 [Sus scrofa]	4.20E-002
51783959	NP_999600	growth/differentiation factor 8 precursor [Sus scrofa]	2.87E-002		194041415	XP_001925540	leucine zipper putative tumor suppressor 1 [Sus scrofa]	4.16E-002		194041627	XP_001927147	NK1 transcription factor-related protein 2 [Sus scrofa]	9.10E-004
1149000890	NP_999603	caveolin-1 isoform b [Sus scrofa]	3.22E-002		335300140	XP_001925594	protein MB21D2 isoform X1 [Sus scrofa]	2.57E-005		194034405	XP_001927155	pre-mRNA-processing factor 39 isoform X1 [Sus scrofa]	4.94E-002
1191865753	XP_020942252	zinc finger CCCH domain-containing protein 7A isoform X1 [Sus scrofa]	4.91E-002		311272336	XP_001925699	disintegrin and metalloproteinase domain-containing protein 9 isoform X1 [Sus scrofa]	1.29E-002		335281176	XP_001927246	dopamine beta-hydroxylase [Sus scrofa]	2.81E-002
335280580	XP_001924230	transducin-like enhancer protein 4 isoform X2 [Sus scrofa]	2.98E-005		350583424	XP_001925704	OTU domain-containing protein 7B isoform X2 [Sus scrofa]	2.60E-004		335302201	XP_001927323	glutathione S-transferase omega-2 [Sus scrofa]	3.11E-002
194033864	XP_001924348	actin-like protein 7A [Sus scrofa]	4.11E-002		311271345	XP_001925718	cadherin-23 isoform X6 [Sus scrofa]	5.79E-004		1191847892	XP_001927324	attractin isoform X1 [Sus scrofa]	3.70E-002
311261216	XP_001924364	C-1-tetrahydrofolate synthase, cytoplasmic isoform X1 [Sus scrofa]	1.63E-002		1191817490	XP_001925729	tumor necrosis factor ligand superfamily member 11 [Sus scrofa]	3.91E-002		335286629	XP_001927370	beta-1,4-galactosyltransferase 3 [Sus scrofa]	2.65E-003
311270660	XP_001924435	serine/threonine-protein kinase TAO3 isoform X1 [Sus scrofa]	4.86E-003		311273290	XP_001925760	Holliday junction recognition protein [Sus scrofa]	1.38E-002		194036884	XP_001927383	beta-1,4-galactosyltransferase 3 [Sus scrofa]	2.65E-003
194038635	XP_001924578	endonuclease 8-like 1 isoform X1 [Sus scrofa]	2.72E-002		1191817199	XP_001925775	vascular endothelial growth factor receptor 1 isoform X2 [Sus scrofa]	2.83E-002		1191898216	XP_001927459	receptor-interacting serine/threonine-protein kinase 3 [Sus scrofa]	1.92E-002
194040266	XP_001924635	E3 SUMO-protein ligase ZNF451 isoform X1 [Sus scrofa]	3.45E-002		1191849906	XP_001925792	LOW QUALITY PROTEIN: TELO2-interacting protein 1 homolog [Sus scrofa]	8.16E-003		335302040	XP_001927564	elta-1-pyrroline-5-carboxylate synthase isoform X1 [Sus scrofa]	3.14E-002
1191827275	XP_001924800	LOW QUALITY PROTEIN: acyl-CoA dehydrogenase family member 11 [Sus scrofa]	1.34E-002		311260256	XP_001925794	inositol hexakisphosphate kinase 3 [Sus scrofa]	1.37E-002		194033793	XP_001927724	olfactory receptor 8K3-like [Sus scrofa]	6.81E-003
335304751	XP_001924870	band 4.1-like protein 1 isoform X7 [Sus scrofa]	1.50E-002		335288532	XP_001925819	ubiquitin carboxyl-terminal hydrolase 5 isoform X3 [Sus scrofa]	1.72E-004		194035797	XP_001927775	protein CYR61 [Sus scrofa]	1.16E-002
311272696	XP_001925052	homeobox protein Hox-D1 [Sus scrofa]	3.65E-002		335301159	XP_001925858	huntingtin-interacting protein 1-related protein [Sus scrofa]	3.15E-002		1191882346	XP_001927787	bromodomain adjacent to zinc finger domain protein 2A isoform X1 [Sus scrofa]	4.02E-002
1191838863	XP_001925074	protein PRR14L isoform X1 [Sus scrofa]	3.67E-002		545802035	XP_001926005	alpha-protein kinase 2 isoform X1 [Sus scrofa]	3.08E-002		350591559	XP_001927797	E3 ubiquitin-protein ligase MSL2 isoform X1 [Sus scrofa]	6.36E-003
1191915494	XP_001925105	LOW QUALITY PROTEIN: anosmin-1 isoform X1 [Sus scrofa]	4.46E-002		350591699	XP_001926075	neuroserpin [Sus scrofa]	6.56E-003		1191837800	XP_001927809	polypeptide N-acetylgalactosaminyltransferase 2 isoform X1 [Sus scrofa]	3.60E-003
1191915547	XP_001925189	X-linked interleukin-1 receptor accessory protein-like 2 [Sus scrofa]	9.40E-003		194043266	XP_001926100	LIM domain kinase 2 isoform X2 [Sus scrofa]	2.34E-002		194043162	XP_001927816	phosphatidylinositol transfer protein beta isoform isoform X2 [Sus scrofa]	4.34E-002
1191845292	XP_001925255	LOW QUALITY PROTEIN: cell differentiation protein RCD1 homolog [Sus scrofa]	4.74E-002		927118339	XP_001926150	transient receptor potential cation channel subfamily A member 1 isoform X1 [Sus scrofa]	1.26E-002		194034492	XP_001927818	AP-5 complex subunit mu-1 isoform X1 [Sus scrofa]	4.79E-003
335299154	XP_001925271	ubiquitin carboxyl-terminal hydrolase BAP1 isoform X1 [Sus scrofa]	1.56E-003		1191811195	XP_001926164	prostaglandin G/H synthase 1 [Sus scrofa]	3.99E-003		194042806	XP_001927837	annexin A7 isoform X2 [Sus scrofa]	4.28E-002
194034083	XP_001925440	ankyrin repeat and SAM domain-containing protein 6 isoform X2 [Sus scrofa]	2.55E-002		194033791	XP_001926165	olfactory receptor 8K3-like [Sus scrofa]	1.09E-002		1191873075	XP_001927911	LOW QUALITY PROTEIN: trimethylguanosine synthase [Sus scrofa]	1.34E-002
1191835254	XP_001925666	equilibrative nucleoside transporter 3 [Sus scrofa]	1.79E-002		311271975	XP_001926332	short/branched chain specific acyl-CoA dehydrogenase, mitochondrial [Sus scrofa]	2.19E-002		335279039	XP_001927918	transmembrane protein 200A [Sus scrofa]	1.27E-002
1191837377	XP_001925670	shootin-1 isoform X1 [Sus scrofa]	1.24E-002		194033543	XP_001926373	olfactory receptor 1361-like [Sus scrofa]	3.36E-002		194041600	XP_001927962	zinc finger protein Pegasus [Sus scrofa]	9.76E-012
1191843499	XP_001925674	LOW QUALITY PROTEIN: ankyrin repeat and zinc finger domain-containing protein 1 [Sus scrofa]	2.57E-002		194041703	XP_001926428	zinc finger protein 511 isoform X4 [Sus scrofa]	3.97E-002		194040661	XP_001928146	gamma-tubulin complex component 3 [Sus scrofa]	1.99E-003
311272336	XP_001925699	disintegrin and metalloproteinase domain-containing protein 9 isoform X1 [Sus scrofa]	9.56E-003		311246136	XP_001926629	E3 ubiquitin-protein ligase BRE1A [Sus scrofa]	1.65E-003		1191897124	XP_001928203	LOW QUALITY PROTEIN: tudor domain-containing protein 6 [Sus scrofa]	2.05E-002
311271345	XP_001925718	cadherin-23 isoform X6 [Sus scrofa]	4.93E-002		350583568	XP_001926684	WD repeat-containing protein 47 isoform X5 [Sus scrofa]	1.95E-002		1191899980	XP_001928243	olfactory receptor 2M3-like [Sus scrofa]	1.22E-002
311273290	XP_001925760	Holliday junction recognition protein [Sus scrofa]	3.88E-002		194038051	XP_001926686	nuclear pore complex protein Nup153 isoform X1 [Sus scrofa]	1.52E-002		927097493	XP_001928246	E3 ubiquitin-protein ligase TRIM9 isoform X7 [Sus scrofa]	3.44E-002
194044848	XP_001925767	synaptic functional regulator FMR1 isoform X1 [Sus scrofa]	3.13E-002		311270616	XP_001926839	P2X purinoceptor 7 isoform X1 [Sus scrofa]	1.84E-003		194042582	XP_001928249	mitogen-activated protein kinase kinase kinase MLK4 [Sus scrofa]	7.92E-003
1191817199	XP_001925775	vascular endothelial growth factor receptor 1 isoform X2 [Sus scrofa]	8.08E-003		194042051	XP_001926894	DNA cross-link repair 1A protein [Sus scrofa]	3.96E-003		1191899982	XP_001928324	olfactory receptor 2M3-like [Sus scrofa]	1.22E-002
311260256	XP_001925794	inositol hexakisphosphate kinase 3 [Sus scrofa]	4.63E-002		194043894	XP_001926896	peptidyl-prolyl cis-trans isomerase G [Sus scrofa]	2.67E-002		194033405	XP_001928380	acetyl-CoA acetyltransferase, cytosolic [Sus scrofa]	2.50E-002
335288532	XP_001925819	ubiquitin carboxyl-terminal hydrolase 5 isoform X3 [Sus scrofa]	1.25E-002		194044882	XP_001926942	26S proteasome non-ATPase regulatory subunit 10 isoform X1 [Sus scrofa]	3.98E-002		350583248	XP_001928499	SLAM family member 5 isoform X3 [Sus scrofa]	1.08E-002
194042794	XP_001925861	calcium uniporter protein, mitochondrial isoform X1 [Sus scrofa]	3.84E-002		311271046	XP_001926988	RIMS-binding protein 3A [Sus scrofa]	3.50E-002		1191899494	XP_001928507	serpin A11 [Sus scrofa]	1.88E-002
350593970	XP_001925937	26S proteasome non-ATPase regulatory subunit 1 [Sus scrofa]	4.02E-002		194035644	XP_001927085	protein NOV homolog [Sus scrofa]	7.27E-003		1191838594	XP_001928528	signal-induced proliferation-associated 1-like protein 2 isoform X1 [Sus scrofa]	1.44E-003
194040752	XP_001926006	RNA-binding protein 26 isoform X16 [Sus scrofa]	3.49E-002		194035289	XP_001927130	5'-nucleotidase [Sus scrofa]	4.68E-002		194038342	XP_001928604	plasma serine protease inhibitor [Sus scrofa]	6.52E-003
335304463	XP_001926103	ESF1 homolog [Sus scrofa]	6.34E-004		194041627	XP_001927147	NK1 transcription factor-related protein 2 [Sus scrofa]	1.87E-002		194044571	XP_001928649	proto-oncogene tyrosine-protein kinase Src isoform X3 [Sus scrofa]	4.84E-002
1191897300	XP_001926107	aryl hydrocarbon receptor nuclear translocator 2 isoform X3 [Sus scrofa]	1.64E-002		194043274	XP_001927288	developmentally-regulated GTP-binding protein 1 [Sus scrofa]	2.63E-002		1191802289	XP_001928765	olfactory receptor 6C2-like [Sus scrofa]	1.67E-002
1191813059	XP_001926137	LOW QUALITY PROTEIN: trace amine-associated receptor 3 [Sus scrofa]	4.92E-003		335286508	XP_001927312	regulator of G-protein signaling 20 [Sus scrofa]	1.28E-002		194044035	XP_001928829	splicing factor 3B subunit 1 isoform X1 [Sus scrofa]	3.31E-002
350578675	XP_001926177	solute carrier family 12 member 1 isoform X1 [Sus scrofa]	4.64E-002		194033557	XP_001927731	phosducin-like protein [Sus scrofa]	1.97E-002		1191899505	XP_001928857	serpin A3-8 [Sus scrofa]	2.21E-273
194041187	XP_001926203	6-phosphofructo-2-kinase/fructose-2,6-bisphosphatase 4 isoform X2 [Sus scrofa]	5.50E-003		335301136	XP_001927747	ATP-dependent RNA helicase DDX55 isoform X1 [Sus scrofa]	3.36E-002		194038353	XP_001928879	serpin A3-6 [Sus scrofa]	3.59E-097
350583862	XP_001926315	synembryn-B isoform X2 [Sus scrofa]	1.58E-002		927099357	XP_001927830	78 kDa glucose-regulated protein isoform X2 [Sus scrofa]	1.25E-002		194038884	XP_001928915	bcl-2-like protein 2 [Sus scrofa]	1.68E-002
194034402	XP_001926325	kelch-like protein 28 isoform X2 [Sus scrofa]	4.02E-002		1191879804	XP_001927863	leucine-rich repeats and immunoglobulin-like domains protein 3 [Sus scrofa]	3.17E-003		194033680	XP_001928957	endophilin-B2 isoform X11 [Sus scrofa]	4.76E-002
311271975	XP_001926332	short/branched chain specific acyl-CoA dehydrogenase, mitochondrial [Sus scrofa]	3.93E-002		1191873075	XP_001927911	LOW QUALITY PROTEIN: trimethylguanosine synthase [Sus scrofa]	2.57E-007		194035857	XP_001929096	G protein-activated inward rectifier potassium channel 3 [Sus scrofa]	4.74E-002
335302951	XP_001926383	Bardet-Biedl syndrome 5 protein isoform X1 [Sus scrofa]	5.31E-003		194037963	XP_001927913	toll-like receptor 3 precursor [Sus scrofa]	8.11E-005		194038036	XP_001929111	E3 ubiquitin-protein ligase MYLIP isoform X2 [Sus scrofa]	1.68E-003
1191838695	XP_001926720	squamous cell carcinoma antigen recognized by T-cells 3 isoform X2 [Sus scrofa]	3.43E-002		335302277	XP_001927936	rab11 family-interacting protein 2 [Sus scrofa]	1.54E-002		194043097	XP_001929124	uncharacterized protein C12orf43 homolog [Sus scrofa]	9.74E-003
350583192	XP_001926795	kinesin-associated protein 3 isoform X2 [Sus scrofa]	2.55E-002		194041600	XP_001927962	zinc finger protein Pegasus [Sus scrofa]	1.51E-011		311274741	XP_001929139	RNA-binding protein Raly isoform X4 [Sus scrofa]	2.56E-002
194034423	XP_001926853	L-2-hydroxyglutarate dehydrogenase, mitochondrial isoform X1 [Sus scrofa]	1.50E-002		194038501	XP_001927993	sodium/calcium exchanger 3 isoform X2 [Sus scrofa]	4.30E-004		194038959	XP_001929153	TOX high mobility group box family member 4 [Sus scrofa]	2.41E-002
1191837070	XP_001926892	protein phosphatase 1F isoform X1 [Sus scrofa]	4.34E-005		350586426	XP_001928056	E3 ubiquitin-protein ligase RNF144B isoform X3 [Sus scrofa]	9.56E-003		194040626	XP_001929181	carboxypeptidase B2 [Sus scrofa]	9.48E-022
194042051	XP_001926894	DNA cross-link repair 1A protein [Sus scrofa]	3.57E-004		194044437	XP_001928131	neurensin-2 [Sus scrofa]	2.68E-003		350584108	XP_001929203	SWI/SNF complex subunit SMARCC2 isoform X7 [Sus scrofa]	3.12E-002
545826545	XP_001926902	receptor-type tyrosine-protein phosphatase beta isoform X4 [Sus scrofa]	2.79E-002		194044439	XP_001928139	neurensin-2 [Sus scrofa]	2.68E-003		194038748	XP_001929311	hepatocyte nuclear factor 3-alpha [Sus scrofa]	2.11E-002
545798101	XP_001926929	protein broad-minded isoform X1 [Sus scrofa]	2.27E-002		194041533	XP_001928163	stathmin-4 isoform X3 [Sus scrofa]	3.40E-002		350593039	XP_001929313	cytosolic purine 5'-nucleotidase [Sus scrofa]	1.37E-004
194035287	XP_001926986	T-box transcription factor TBX18 [Sus scrofa]	1.13E-002		311268999	XP_001928248	PHD finger protein 7 isoform X2 [Sus scrofa]	3.99E-002		194042928	XP_001929322	anaphase-promoting complex subunit 5 isoform X1 [Sus scrofa]	1.12E-002
194039263	XP_001927069	myoD family inhibitor isoform X1 [Sus scrofa]	7.80E-004		1191801503	XP_001928341	olfactory receptor 2G3-like [Sus scrofa]	1.81E-002		194042932	XP_001929345	calcium/calmodulin-dependent protein kinase kinase 2 isoform X3 [Sus scrofa]	7.24E-003
1191802786	XP_001927079	olfactory receptor 6C68-like [Sus scrofa]	1.23E-002		1191836765	XP_001928415	LOW QUALITY PROTEIN: tripartite motif-containing protein 35 [Sus scrofa]	4.04E-002		194036391	XP_001929378	tripartite motif-containing protein 45 [Sus scrofa]	4.69E-002
311261702	XP_001927118	olfactory receptor 4Q2-like [Sus scrofa]	3.68E-002		194039736	XP_001928424	uncharacterized protein C6orf62 homolog isoform X1 [Sus scrofa]	3.82E-002		194042171	XP_001929395	DNA-directed RNA polymerase III subunit RPC1 isoform X2 [Sus scrofa]	2.82E-006
335292548	XP_001927174	protein KHNYN isoform X2 [Sus scrofa]	4.94E-002		194041779	XP_001928510	tolloid-like protein 2 isoform X1 [Sus scrofa]	4.89E-002		335287423	XP_001929441	transcription initiation factor IIB [Sus scrofa]	2.93E-002
1191817561	XP_001927302	protocadherin-17 isoform X3 [Sus scrofa]	2.17E-002		335287361	XP_001928581	formin-binding protein 1-like isoform X2 [Sus scrofa]	1.22E-002		350592985	XP_001929566	CWF19-like protein 1 isoform X1 [Sus scrofa]	2.57E-002
1191847892	XP_001927324	attractin isoform X1 [Sus scrofa]	4.34E-002		194043983	XP_001928596	hypoxia-inducible factor 1-alpha [Sus scrofa]	4.47E-002		194043402	XP_001929601	heparin cofactor 2 [Sus scrofa]	3.36E-002
194039425	XP_001927569	ectonucleotide pyrophosphatase/phosphodiesterase family member 5 [Sus scrofa]	1.96E-002		194043584	XP_001928651	nucleolar complex protein 4 homolog [Sus scrofa]	4.42E-002		1191837566	XP_001929604	phosphatidylinositol 4-kinase alpha isoform X1 [Sus scrofa]	8.96E-003
335292104	XP_001927623	copine-5 isoform X2 [Sus scrofa]	7.74E-004		194035349	XP_001928671	oligodendrocyte transcription factor 3 [Sus scrofa]	2.83E-002		545839958	XP_001929628	alanine--tRNA ligase, mitochondrial [Sus scrofa]	2.73E-002
194033476	XP_001927667	laforin isoform X1 [Sus scrofa]	3.56E-002		194036463	XP_001928684	ras-related protein Rap-1A isoform X1 [Sus scrofa]	4.09E-002		194043481	XP_001929677	armadillo repeat protein deleted in velo-cardio-facial syndrome isoform X1 [Sus scrofa]	2.03E-002
194038495	XP_001927730	sodium/bile acid cotransporter [Sus scrofa]	3.68E-002		350586909	XP_001928692	AP-1 complex subunit gamma-like 2 isoform X1 [Sus scrofa]	2.18E-002		335279162	XP_003121322	protein FAM135A isoform X4 [Sus scrofa]	9.33E-006
545841272	XP_001927768	leukotriene B4 receptor 2 [Sus scrofa]	1.61E-002		194038455	XP_001928714	arginase-2, mitochondrial isoform X1 [Sus scrofa]	3.74E-002		350578349	XP_003121400	pre-mRNA-processing factor 17 [Sus scrofa]	2.35E-002
194036975	XP_001927782	polyadenylate-binding protein 1 [Sus scrofa]	7.46E-003		194042043	XP_001928730	transcription factor 7-like 2 isoform X26 [Sus scrofa]	1.23E-002		350579259	XP_003121963	uncharacterized protein KIAA2026 homolog isoform X1 [Sus scrofa]	1.13E-002
350583192	XP_001927795	kinesin-associated protein 3 isoform X2 [Sus scrofa]	4.74E-002		194035835	XP_001928732	coatomer subunit alpha isoform X1 [Sus scrofa]	1.94E-002		311246041	XP_003122047	calicin [Sus scrofa]	1.96E-006
1191837800	XP_001927809	polypeptide N-acetylgalactosaminyltransferase 2 isoform X1 [Sus scrofa]	1.34E-002		194035831	XP_001928742	coatomer subunit alpha isoform X2 [Sus scrofa]	1.94E-002		350579638	XP_003122203	protein crumbs homolog 2 [Sus scrofa]	1.44E-005
1191835663	XP_001927820	tRNA (uracil-5-)-methyltransferase homolog A isoform X2 [Sus scrofa]	2.77E-002		1191899505	XP_001928857	serpin A3-8 [Sus scrofa]	3.44E-205		350580050	XP_003122726	solute carrier family 15 member 3 [Sus scrofa]	4.20E-002
927099357	XP_001927830	78 kDa glucose-regulated protein isoform X2 [Sus scrofa]	2.04E-002		194038353	XP_001928879	serpin A3-6 [Sus scrofa]	5.10E-093		927101814	XP_003122767	olfactory receptor 10V1-like [Sus scrofa]	3.25E-002
194034012	XP_001927847	iporin isoform X1 [Sus scrofa]	1.51E-004		1191873645	XP_001928904	peroxisomal biogenesis factor 19 isoform X1 [Sus scrofa]	3.34E-002		311248374	XP_003123107	coiled-coil domain-containing protein 94 isoform X2 [Sus scrofa]	3.82E-006
194038063	XP_001927879	lysine-specific histone demethylase 1B [Sus scrofa]	2.24E-002		1191834583	XP_001929033	integrator complex subunit 9 isoform X1 [Sus scrofa]	2.90E-002		311248406	XP_003123119	leucine-rich alpha-2-glycoprotein [Sus scrofa]	5.07E-005
335306151	XP_001927883	mediator of RNA polymerase II transcription subunit 12 [Sus scrofa]	1.73E-002		194035857	XP_001929096	G protein-activated inward rectifier potassium channel 3 [Sus scrofa]	3.11E-002		1191858662	XP_003123199	pre-mRNA-splicing factor SYF1 [Sus scrofa]	2.17E-003
194041210	XP_001927890	semaphorin-3B isoform X1 [Sus scrofa]	2.12E-002		194038036	XP_001929111	E3 ubiquitin-protein ligase MYLIP isoform X2 [Sus scrofa]	2.54E-006		311248897	XP_003123366	deoxyhypusine synthase isoform X1 [Sus scrofa]	1.09E-002
194038680	XP_001927907	enhancer of mRNA-decapping protein 3 [Sus scrofa]	9.06E-005		335292396	XP_001929222	leucine-rich repeat and immunoglobulin-like domain-containing nogo receptor-interacting protein 1 isoform X1 [Sus scrofa]	1.41E-002		311249162	XP_003123478	caspase-14 [Sus scrofa]	2.27E-002
1191873075	XP_001927911	LOW QUALITY PROTEIN: trimethylguanosine synthase [Sus scrofa]	4.04E-002		194040365	XP_001929274	differentially expressed in FDCP 6 homolog [Sus scrofa]	2.31E-003		311249167	XP_003123480	A-kinase anchor protein 8-like isoform X1 [Sus scrofa]	1.72E-002
335279039	XP_001927918	transmembrane protein 200A [Sus scrofa]	1.00E-008		194038980	XP_001929285	probable tRNA N6-adenosine threonylcarbamoyltransferase isoform X1 [Sus scrofa]	4.18E-002		311249146	XP_003123500	olfactory receptor 1I1 [Sus scrofa]	5.47E-012
194036574	XP_001927929	small RNA 2'-O-methyltransferase [Sus scrofa]	2.55E-002		545839772	XP_001929303	cullin-9 isoform X4 [Sus scrofa]	2.13E-005		311249229	XP_003123526	SIN3 homolog B, transcription regulator (yeast) [Source:HGNC Symbol;Acc:19354]	4.32E-002
1191873077	XP_001927938	transmembrane protein 68 isoform X1 [Sus scrofa]	2.18E-002		350586823	XP_001929310	outer dense fiber protein 3-like protein 1 [Sus scrofa]	3.64E-002		311249371	XP_003123618	cartilage intermediate layer protein 2 isoform X1 [Sus scrofa]	1.37E-003
194041600	XP_001927962	zinc finger protein Pegasus [Sus scrofa]	2.22E-014		350593039	XP_001929313	cytosolic purine 5'-nucleotidase [Sus scrofa]	3.76E-004		311249473	XP_003123652	olfactory receptor 2L3-like [Sus scrofa]	2.74E-003
311254527	XP_001928014	tetraspanin-2 isoform X2 [Sus scrofa]	4.02E-002		194042171	XP_001929395	DNA-directed RNA polymerase III subunit RPC1 isoform X2 [Sus scrofa]	2.31E-002		335283044	XP_003123694	mastermind-like protein 1 [Sus scrofa]	3.59E-002
194035800	XP_001928180	UPF0690 protein C1orf52 homolog isoform X1 [Sus scrofa]	1.47E-002		311260687	XP_001929413	alpha-mannosidase 2x isoform X6 [Sus scrofa]	4.22E-002		311249583	XP_003123721	NEDD4-binding protein 3 [Sus scrofa]	4.32E-002
1191897124	XP_001928203	LOW QUALITY PROTEIN: tudor domain-containing protein 6 [Sus scrofa]	1.99E-002		1191811795	XP_001929476	LOW QUALITY PROTEIN: general transcription factor 3C polypeptide 4 [Sus scrofa]	8.67E-005		311251053	XP_003124419	ephrin type-B receptor 4 [Sus scrofa]	4.31E-002
1191843505	XP_001928233	LOW QUALITY PROTEIN: tubulin alpha-1D chain [Sus scrofa]	6.86E-003		1191800258	XP_001929506	olfactory receptor 12D3 [Sus scrofa]	2.55E-002		350581751	XP_003124667	protein-lysine N-methyltransferase EEF2KMT [Sus scrofa]	1.09E-002
927097493	XP_001928246	E3 ubiquitin-protein ligase TRIM9 isoform X7 [Sus scrofa]	4.64E-002		194042955	XP_001929558	SH2B adapter protein 3 isoform X3 [Sus scrofa]	3.39E-002		311251769	XP_003124768	transmembrane protein 204 isoform X2 [Sus scrofa]	7.87E-003
194042816	XP_001928283	alpha-(1,3)-fucosyltransferase 11 [Sus scrofa]	4.40E-002		335286743	XP_001929560	high affinity nerve growth factor receptor [Sus scrofa]	1.44E-003		350582252	XP_003125033	semaphorin-4F isoform X1 [Sus scrofa]	3.02E-002
194041227	XP_001928286	semaphorin-3G [Sus scrofa]	1.90E-002		194040406	XP_001929578	BTB/POZ domain-containing protein KCTD20 isoform X1 [Sus scrofa]	2.26E-003		311252549	XP_003125149	protein FAM161A isoform X2 [Sus scrofa]	1.76E-002
1191835897	XP_001928354	serine dehydratase-like [Sus scrofa]	4.49E-002		194043402	XP_001929601	heparin cofactor 2 [Sus scrofa]	6.82E-003		311252847	XP_003125297	protein FAM98A [Sus scrofa]	1.57E-003
1191802653	XP_001928372	putative olfactory receptor 2B8 [Sus scrofa]	2.25E-002		1191837566	XP_001929604	phosphatidylinositol 4-kinase alpha isoform X1 [Sus scrofa]	1.35E-002		1191876058	XP_003125505	LOW QUALITY PROTEIN: rho GTPase-activating protein 39 [Sus scrofa]	3.01E-004
194038868	XP_001928394	DDB1- and CUL4-associated factor 11 isoform X1 [Sus scrofa]	3.02E-002		194043495	XP_001929688	probable palmitoyltransferase ZDHHC8 isoform X2 [Sus scrofa]	5.51E-003		1191875452	XP_003125950	LOW QUALITY PROTEIN: calponin-3 [Sus scrofa]	3.74E-002
194044789	XP_001928417	vascular endothelial growth factor D [Sus scrofa]	3.18E-002		335279162	XP_003121322	protein FAM135A isoform X4 [Sus scrofa]	1.12E-003		350583711	XP_003126003	fibulin-1 isoform X1 [Sus scrofa]	6.00E-036
194039736	XP_001928424	uncharacterized protein C6orf62 homolog isoform X1 [Sus scrofa]	4.13E-004		350578323	XP_003121373	reticulon-4-interacting protein 1, mitochondrial isoform X1 [Sus scrofa]	2.35E-002		350583764	XP_003126060	chromobox protein homolog 7 isoform X1 [Sus scrofa]	2.01E-003
194039874	XP_001928468	olfactory receptor 2M3-like [Sus scrofa]	4.06E-002		311245515	XP_003121841	serine/threonine/tyrosine-interacting protein isoform X1 [Sus scrofa]	9.71E-004		311256285	XP_003126579	intermediate filament family orphan 1 isoform X1 [Sus scrofa]	2.31E-002
194035614	XP_001928668	zinc fingers and homeoboxes protein 1 [Sus scrofa]	7.80E-003		311245548	XP_003121868	disks large-associated protein 5 isoform X1 [Sus scrofa]	3.52E-002		311256938	XP_003126874	calcium-transporting ATPase type 2C member 2 [Sus scrofa]	2.97E-002
335286592	XP_001928678	UDP-N-acetylhexosamine pyrophosphorylase isoform X3 [Sus scrofa]	3.15E-002		311245559	XP_003121871	transmembrane protein 260 isoform X1 [Sus scrofa]	2.61E-002		350584897	XP_003126932	tyrosine aminotransferase [Sus scrofa]	3.61E-002
311271652	XP_001928797	solute carrier family 35 member G1 isoform X1 [Sus scrofa]	2.26E-002		311246041	XP_003122047	calicin [Sus scrofa]	4.20E-008		335289255	XP_003126974	enhancer of mRNA decapping 4 [Source:HGNC Symbol;Acc:17157]	1.33E-002
1191899505	XP_001928857	serpin A3-8 [Sus scrofa]	4.66E-267		350579638	XP_003122203	protein crumbs homolog 2 [Sus scrofa]	1.79E-003		311257326	XP_003127063	CCAAT/enhancer-binding protein alpha [Sus scrofa]	3.13E-002
194033678	XP_001928863	nucleoporin NUP188 homolog isoform X4 [Sus scrofa]	4.69E-002		335281566	XP_003122636	glycogen phosphorylase, muscle form [Sus scrofa]	1.15E-002		350585266	XP_003127229	40S ribosomal protein S19 isoform X2 [Sus scrofa]	3.77E-003
194038353	XP_001928879	serpin A3-6 [Sus scrofa]	1.65E-084		1191856001	XP_003122698	von Willebrand factor C and EGF domain-containing protein isoform X5 [Sus scrofa]	8.80E-003		1191886503	XP_003127277	hepatocyte nuclear factor 3-gamma [Sus scrofa]	9.49E-004
194042318	XP_001928917	putative hexokinase HKDC1 [Sus scrofa]	4.75E-002		311247917	XP_003122876	muscarinic acetylcholine receptor M4 [Sus scrofa]	1.77E-002		311257759	XP_003127280	nanos homolog 2 [Sus scrofa]	6.40E-003
194042470	XP_001928966	kinesin-like protein KIF20B isoform X9 [Sus scrofa]	7.35E-004		311248283	XP_003123050	RNA exonuclease 1 homolog isoform X3 [Sus scrofa]	1.00E-003		927141069	XP_003127286	neutral amino acid transporter B(0) isoform X1 [Sus scrofa]	2.22E-002
194033463	XP_001929023	low-density lipoprotein receptor-related protein 11 [Sus scrofa]	2.60E-002		311248703	XP_003123268	intercellular adhesion molecule 5 isoform X1 [Sus scrofa]	4.05E-002		1191886626	XP_003127294	LOW QUALITY PROTEIN: probable ATP-dependent RNA helicase DHX34 [Sus scrofa]	3.82E-002
545872650	XP_001929050	BRISC complex subunit Abro1 [Sus scrofa]	1.09E-003		311248897	XP_003123366	deoxyhypusine synthase isoform X1 [Sus scrofa]	1.18E-002		311257844	XP_003127320	ATP-sensitive inward rectifier potassium channel 14 [Sus scrofa]	4.38E-002
194035857	XP_001929096	G protein-activated inward rectifier potassium channel 3 [Sus scrofa]	5.30E-006		311249146	XP_003123500	olfactory receptor 1I1 [Sus scrofa]	1.62E-009		311258431	XP_003127611	DNA fragmentation factor subunit alpha [Sus scrofa]	1.32E-002
194038036	XP_001929111	E3 ubiquitin-protein ligase MYLIP isoform X2 [Sus scrofa]	7.48E-004		311249371	XP_003123618	cartilage intermediate layer protein 2 isoform X1 [Sus scrofa]	2.27E-002		311258607	XP_003127694	protein-arginine deiminase type-3 [Sus scrofa]	8.06E-004
1191873713	XP_001929212	cell adhesion molecule 3 isoform X1 [Sus scrofa]	6.20E-003		311249583	XP_003123721	NEDD4-binding protein 3 [Sus scrofa]	1.49E-004		545834222	XP_003127753	grainyhead-like protein 3 homolog isoform X2 [Sus scrofa]	1.48E-005
194038748	XP_001929311	hepatocyte nuclear factor 3-alpha [Sus scrofa]	4.91E-002		311250035	XP_003123925	centrosomal protein of 120 kDa [Sus scrofa]	2.10E-002		311259199	XP_003127984	plasminogen activator inhibitor 1 RNA-binding protein isoform X1 [Sus scrofa]	1.97E-002
350583485	XP_001929392	transcription termination factor 2 [Sus scrofa]	4.87E-002		311250139	XP_003123975	ankyrin repeat domain-containing protein SOWAHA [Sus scrofa]	4.48E-005		350586231	XP_003128059	UMP-CMP kinase [Sus scrofa]	2.16E-002
194042171	XP_001929395	DNA-directed RNA polymerase III subunit RPC1 isoform X2 [Sus scrofa]	1.03E-003		1191863952	XP_003124308	integrator complex subunit 1 isoform X2 [Sus scrofa]	1.12E-002		350586279	XP_003128104	kinesin-like protein KIF2C isoform X1 [Sus scrofa]	1.78E-002
1191882381	XP_001929445	ATP synthase subunit beta, mitochondrial [Sus scrofa]	1.54E-002		311250983	XP_003124386	uncharacterized protein C7orf43 homolog isoform X1 [Sus scrofa]	3.78E-002		311259609	XP_003128180	alpha-1B-glycoprotein [Sus scrofa]	0.00E+000
194035957	XP_001929554	leucine-rich repeat-containing protein 71 isoform X6 [Sus scrofa]	5.92E-004		927108190	XP_003124563	elongation factor Tu, mitochondrial [Sus scrofa]	4.17E-002		1191900912	XP_003128216	desmoplakin isoform X1 [Sus scrofa]	1.28E-005
1191837566	XP_001929604	phosphatidylinositol 4-kinase alpha isoform X1 [Sus scrofa]	6.00E-006		1191865483	XP_003124599	LOW QUALITY PROTEIN: eukaryotic elongation factor 2 kinase [Sus scrofa]	1.20E-002		311260254	XP_003128393	inositol 1,4,5-trisphosphate receptor type 3 isoform X1 [Sus scrofa]	4.10E-003
194036241	XP_001929689	vacuolar protein sorting-associated protein 72 homolog [Sus scrofa]	4.11E-002		350581751	XP_003124667	protein-lysine N-methyltransferase EEF2KMT [Sus scrofa]	4.54E-002		927158326	XP_003128498	zinc finger protein basonuclin-1 isoform X1 [Sus scrofa]	1.47E-002
350578323	XP_003121379	sine oculis-binding protein homolog isoform X1 [Sus scrofa]	4.67E-002		350582032	XP_003124901	GRIP and coiled-coil domain-containing protein 2 [Sus scrofa]	1.19E-002		1191904068	XP_003129092	signal-transducing adaptor protein 1 isoform X1 [Sus scrofa]	3.70E-002
311246041	XP_003122047	calicin [Sus scrofa]	6.42E-007		311252326	XP_003125038	mannosyl-oligosaccharide glucosidase [Sus scrofa]	3.92E-002		350587911	XP_003129326	methylcytosine dioxygenase TET2 [Sus scrofa]	2.28E-004
350579638	XP_003122203	protein crumbs homolog 2 [Sus scrofa]	1.27E-003		311252547	XP_003125148	T-complex protein 1 subunit delta [Sus scrofa]	3.82E-002		1191906382	XP_003129670	autophagy-related protein 16-2 isoform X1 [Sus scrofa]	5.20E-005
335281282	XP_003122382	coiled-coil domain-containing protein 183 [Sus scrofa]	3.02E-002		311253094	XP_003125390	structural maintenance of chromosomes protein 6 [Sus scrofa]	8.54E-003		311263742	XP_003129839	uncharacterized protein C9H11orf97 isoform X1 [Sus scrofa]	1.74E-002
1191856054	XP_003122704	LOW QUALITY PROTEIN: pregnancy-associated glycoprotein 2 [Sus scrofa]	4.42E-002		350583711	XP_003126003	fibulin-1 isoform X1 [Sus scrofa]	2.52E-005		311264365	XP_003130129	A disintegrin and metalloproteinase with thrombospondin motifs 15 [Sus scrofa]	1.54E-003
545807535	XP_003122825	olfactory receptor 2G3-like [Sus scrofa]	3.63E-002		927127227	XP_003126080	ankyrin repeat domain-containing protein 54 [Sus scrofa]	3.29E-002		335295242	XP_003130150	dual serine/threonine and tyrosine protein kinase isoform X1 [Sus scrofa]	1.84E-002
311247879	XP_003122857	26S protease regulatory subunit 6A isoform X1 [Sus scrofa]	1.97E-002		1191879228	XP_003126207	LOW QUALITY PROTEIN: keratin, type II cuticular Hb5 [Sus scrofa]	2.19E-002		350589027	XP_003130378	pappalysin-2 isoform X1 [Sus scrofa]	4.17E-002
311248362	XP_003123103	amyloid beta A4 precursor protein-binding family A member 3 [Sus scrofa]	8.03E-003		1191880763	XP_003126501	LOW QUALITY PROTEIN: receptor-type tyrosine-protein phosphatase O [Sus scrofa]	1.84E-002		311264955	XP_003130417	putative C->U-editing enzyme APOBEC-4 [Sus scrofa]	2.89E-002
335282724	XP_003123364	transportin-2 isoform X3 [Sus scrofa]	3.61E-002		311256111	XP_003126507	single-pass membrane and coiled-coil domain-containing protein 3 [Sus scrofa]	8.49E-003		1191911865	XP_003130443	LOW QUALITY PROTEIN: centromere protein F [Sus scrofa]	4.56E-006
311248897	XP_003123366	deoxyhypusine synthase isoform X1 [Sus scrofa]	8.40E-004		545829412	XP_003126956	telomeric repeat-binding factor 2 [Sus scrofa]	4.88E-002		311265251	XP_003130558	dual specificity protein phosphatase 10 [Sus scrofa]	4.62E-002
311248983	XP_003123401	cAMP-dependent protein kinase catalytic subunit alpha isoform X1 [Sus scrofa]	3.42E-002		335289255	XP_003126974	enhancer of mRNA-decapping protein 4 [Sus scrofa]	2.99E-013		1191814324	XP_003130603	exonuclease 1 isoform X1 [Sus scrofa]	4.64E-002
311249146	XP_003123500	olfactory receptor 1I1 [Sus scrofa]	1.32E-014		1191885164	XP_003126980	LOW QUALITY PROTEIN: engulfment and cell motility protein 3 [Sus scrofa]	3.47E-002		1191814403	XP_003130622	LOW QUALITY PROTEIN: coiled-coil domain-containing protein 185 [Sus scrofa]	1.74E-002
311249229	XP_003123526	SIN3 homolog B, transcription regulator (yeast) [Source:HGNC Symbol;Acc:19354]	4.77E-002		350585266	XP_003127229	40S ribosomal protein S19 isoform X2 [Sus scrofa]	9.71E-003		311266740	XP_003131222	phosphoribosyl pyrophosphate synthase-associated protein 1 isoform X1 [Sus scrofa]	3.96E-002
311249371	XP_003123618	cartilage intermediate layer protein 2 isoform X1 [Sus scrofa]	5.18E-004		311257844	XP_003127320	ATP-sensitive inward rectifier potassium channel 14 [Sus scrofa]	3.12E-002		335297486	XP_003131355	cell division cycle protein 27 homolog isoform X1 [Sus scrofa]	4.10E-002
311249533	XP_003123674	secretoglobin family 3A member 1 isoform X1 [Sus scrofa]	1.45E-003		335290023	XP_003127399	prostate tumor-overexpressed gene 1 protein isoform X2 [Sus scrofa]	4.52E-004		311267230	XP_003131464	synaptonemal complex protein SC65 [Sus scrofa]	2.60E-002
311250742	XP_003124271	secretoglobin family 1C member 1 [Sus scrofa]	6.58E-003		1191887034	XP_003127419	LOW QUALITY PROTEIN: myosin-binding protein C, fast-type [Sus scrofa]	8.16E-003		350590327	XP_003131482	keratin, type I cuticular Ha5 [Sus scrofa]	4.38E-002
1191863952	XP_003124308	integrator complex subunit 1 isoform X2 [Sus scrofa]	1.37E-003		311259086	XP_003127928	desmocollin-1 isoform X1 [Sus scrofa]	2.02E-002		335297787	XP_003131575	puromycin-sensitive aminopeptidase [Sus scrofa]	7.05E-004
311250843	XP_003124319	ras-associating and dilute domain-containing protein isoform X2 [Sus scrofa]	6.63E-003		350586047	XP_003127938	kelch-like protein 14 [Sus scrofa]	1.67E-004		1191821400	XP_003131580	leucine-rich repeat-containing protein 46 [Sus scrofa]	3.19E-002
927108190	XP_003124563	elongation factor Tu, mitochondrial [Sus scrofa]	5.84E-003		311259189	XP_003127979	retinoid isomerohydrolase isoform X1 [Sus scrofa]	4.22E-002		311267761	XP_003131712	probable ATP-dependent RNA helicase DHX40 isoform X1 [Sus scrofa]	3.98E-002
1191866501	XP_003124743	mesothelin [Sus scrofa]	1.92E-002		350586145	XP_003127995	dolichyl pyrophosphate Man9GlcNAc2 alpha-1,3-glucosyltransferase [Sus scrofa]	3.89E-002		311267887	XP_003131783	E3 ubiquitin-protein ligase RNF135 [Sus scrofa]	3.97E-002
350582012	XP_003124867	28S ribosomal protein S5, mitochondrial isoform X2 [Sus scrofa]	1.51E-002		311259452	XP_003128108	40S ribosomal protein S8 [Sus scrofa]	2.80E-002		1191822631	XP_003131834	carboxypeptidase D [Sus scrofa]	4.20E-002
350582444	XP_003125218	transmembrane protein 247 [Sus scrofa]	1.92E-002		350586318	XP_003128138	olfactory receptor 2D2-like [Sus scrofa]	4.86E-002		1191823316	XP_003131958	glycolipid transfer protein domain-containing protein 2 [Sus scrofa]	4.04E-002
1191868397	XP_003125231	leucine-rich PPR motif-containing protein, mitochondrial [Sus scrofa]	4.89E-002		311259609	XP_003128180	alpha-1B-glycoprotein [Sus scrofa]	0.00E+000		1191825595	XP_003132263	hepatocyte growth factor-like protein isoform X6 [Sus scrofa]	2.86E-003
335285592	XP_003125251	cytochrome c oxidase subunit 7A-related protein, mitochondrial isoform X4 [Sus scrofa]	5.96E-003		311260254	XP_003128393	inositol 1,4,5-trisphosphate receptor type 3 isoform X1 [Sus scrofa]	2.92E-007		311269107	XP_003132345	prickle-like protein 2 isoform X3 [Sus scrofa]	4.30E-002
1191868587	XP_003125277	CCAAT/enhancer-binding protein zeta [Sus scrofa]	3.46E-002		335292420	XP_003128545	potassium/sodium hyperpolarization-activated cyclic nucleotide-gated channel 4 [Sus scrofa]	1.64E-002		311269755	XP_003132625	fetuin-B [Sus scrofa]	3.24E-011
311252847	XP_003125297	protein FAM98A [Sus scrofa]	3.24E-006		1191903074	XP_003128912	fibroblast growth factor-binding protein 1 [Sus scrofa]	7.34E-003		1191836378	XP_003133034	immunoglobulin lambda-like polypeptide 5 isoform X2 [Sus scrofa]	3.46E-043
311253094	XP_003125390	structural maintenance of chromosomes protein 6 [Sus scrofa]	2.20E-003		311261988	XP_003128958	phosphoglucomutase-2 [Sus scrofa]	2.43E-002		311271452	XP_003133142	cadherin-related family member 1 [Sus scrofa]	2.52E-005
1191876058	XP_003125505	LOW QUALITY PROTEIN: rho GTPase-activating protein 39 [Sus scrofa]	3.47E-002		311262873	XP_003129396	BRCA1-A complex subunit Abraxas isoform X1 [Sus scrofa]	9.70E-003		311272230	XP_003133358	transmembrane protein 177 [Sus scrofa]	2.13E-002
311253639	XP_003125622	LOW QUALITY PROTEIN: OTU domain-containing protein 6B [Sus scrofa]	4.39E-002		1191906382	XP_003129670	autophagy-related protein 16-2 isoform X1 [Sus scrofa]	3.08E-002		1191841582	XP_003133678	protein unc-80 homolog isoform X2 [Sus scrofa]	2.50E-002
545823117	XP_003125814	DNA-binding protein RFX5 isoform X1 [Sus scrofa]	3.95E-002		1191908417	XP_003129764	DNA damage-induced apoptosis suppressor protein [Sus scrofa]	4.25E-002		1191840822	XP_003133690	LOW QUALITY PROTEIN: fibronectin [Sus scrofa]	0.00E+000
311254585	XP_003125897	protein Wnt-2b isoform X1 [Sus scrofa]	1.71E-002		311263617	XP_003129766	coiled-coil domain-containing protein 90B, mitochondrial isoform X1 [Sus scrofa]	1.33E-002		311273235	XP_003133777	intestinal-type alkaline phosphatase-like [Sus scrofa]	1.25E-004
350583555	XP_003125904	striatin-interacting protein 1 [Sus scrofa]	4.54E-002		311264026	XP_003129963	C-X-C chemokine receptor type 5 [Sus scrofa]	2.74E-002		311273563	XP_003133926	cell cycle checkpoint protein RAD1 [Sus scrofa]	2.88E-004
1191878483	XP_003126030	LOW QUALITY PROTEIN: NADH-cytochrome b5 reductase 3-like [Sus scrofa]	4.90E-002		311264110	XP_003129993	ubiquitin-associated and SH3 domain-containing protein B isoform X1 [Sus scrofa]	3.71E-002		11273995	XP_003134138	gamma-aminobutyric acid receptor subunit alpha-6 isoform X1 [Sus scrofa]	1.73E-002
350583764	XP_003126060	chromobox protein homolog 7 isoform X1 [Sus scrofa]	1.41E-002		311264252	XP_003130070	sperm surface protein Sp17 isoform X1 [Sus scrofa]	9.98E-004		311274658	XP_003134416	zinc finger CCHC domain-containing protein 3 [Sus scrofa]	4.29E-002
311255118	XP_003126081	2-amino-3-ketobutyrate coenzyme A ligase, mitochondrial isoform X1 [Sus scrofa]	1.76E-003		311264396	XP_003130154	prolargin [Sus scrofa]	3.35E-003		1191851095	XP_003134655	uncharacterized aarF domain-containing protein kinase 2 isoform X1 [Sus scrofa]	6.80E-006
311255249	XP_003126149	dendrin isoform X2 [Sus scrofa]	2.61E-002		335295486	XP_003130240	twist-related protein 1 [Sus scrofa]	2.97E-003		311275511	XP_003134774	leiomodin-2 [Sus scrofa]	1.63E-002
545825058	XP_003126175	nck-associated protein 5-like isoform X2 [Sus scrofa]	2.01E-002		1191911865	XP_003130443	LOW QUALITY PROTEIN: centromere protein F [Sus scrofa]	6.14E-004		350595314	XP_003134813	transmembrane protein 168 [Sus scrofa]	7.85E-004
311256365	XP_003126619	nuclear receptor-interacting protein 2 [Sus scrofa]	1.45E-002		311265391	XP_003130631	apoptosis-stimulating of p53 protein 2 isoform X2 [Sus scrofa]	2.32E-002		311275644	XP_003134842	T-box transcription factor TBX20 isoform X1 [Sus scrofa]	1.01E-002
350584838	XP_003126898	synaptic vesicle membrane protein VAT-1 homolog-like [Sus scrofa]	2.12E-002		1191815259	XP_003130773	transmembrane protein 236 isoform X1 [Sus scrofa]	4.07E-003		927217106	XP_003134843	probable C-mannosyltransferase DPY19L2 isoform X1 [Sus scrofa]	2.29E-002
311257326	XP_003127063	CCAAT/enhancer-binding protein alpha [Sus scrofa]	3.23E-002		311266365	XP_003131065	kelch-like protein 1 isoform X2 [Sus scrofa]	1.65E-004		311275839	XP_003134933	myosin regulatory light chain 2, atrial isoform [Sus scrofa]	3.57E-002
350585266	XP_003127229	40S ribosomal protein S19 isoform X2 [Sus scrofa]	3.01E-002		1191820899	XP_003131427	LOW QUALITY PROTEIN: ATP-dependent RNA helicase DHX8 [Sus scrofa]	3.64E-002		311276245	XP_003135101	properdin isoform X1 [Sus scrofa]	1.35E-029
1191886503	XP_003127277	hepatocyte nuclear factor 3-gamma [Sus scrofa]	4.91E-002		1191821032	XP_003131441	retina-specific copper amine oxidase [Sus scrofa]	3.48E-002		311276513	XP_003135236	E3 ubiquitin-protein ligase RLIM isoform X1 [Sus scrofa]	2.92E-002
335290023	XP_003127399	prostate tumor-overexpressed gene 1 protein isoform X2 [Sus scrofa]	2.32E-002		311267338	XP_003131530	keratin, type I cytoskeletal 26 [Sus scrofa]	1.78E-002		311276546	XP_003135248	copper-transporting ATPase 1 isoform X1 [Sus scrofa]	2.47E-002
1191887034	XP_003127419	LOW QUALITY PROTEIN: myosin-binding protein C, fast-type [Sus scrofa]	1.77E-003		1191821691	XP_003131623	LOW QUALITY PROTEIN: canalicular multispecific organic anion transporter 2 [Sus scrofa]	2.15E-004		311277185	XP_003135546	vasopressin V2 receptor [Sus scrofa]	7.33E-003
311258080	XP_003127434	sialic acid-binding Ig-like lectin 5 [Sus scrofa]	1.03E-002		1191821592	XP_003131641	LOW QUALITY PROTEIN: neurabin-2 [Sus scrofa]	1.44E-005		335280703	XP_003353640	myb/SANT-like DNA-binding domain-containing protein 3 [Sus scrofa]	1.39E-002
1191887279	XP_003127464	transmembrane channel-like protein 4 [Sus scrofa]	4.13E-002		1191822498	XP_003131813	protein KIAA0100 homolog isoform X1 [Sus scrofa]	2.40E-002		335281483	XP_003353815	cystatin-M [Sus scrofa]	3.51E-002
311258550	XP_003127676	EF-hand domain-containing protein D2 [Sus scrofa]	3.65E-002		1191822520	XP_003131819	protein PROCA1 isoform X1 [Sus scrofa]	2.86E-002		335281619	XP_003353847	uncharacterized protein C11orf84 homolog isoform X1 [Sus scrofa]	3.79E-002
1191892413	XP_003128150	zinc finger MYND domain-containing protein 12 isoform X1 [Sus scrofa]	4.59E-002		1191822602	XP_003131845	LOW QUALITY PROTEIN: tumor protein p53-inducible protein 13 [Sus scrofa]	7.47E-004		335284807	XP_003354707	C-Jun-amino-terminal kinase-interacting protein 3 isoform X19 [Sus scrofa]	2.74E-003
311259609	XP_003128180	alpha-1B-glycoprotein [Sus scrofa]	0.00E+000		545859829	XP_003131924	protein moonraker isoform X1 [Sus scrofa]	2.73E-002		335287581	XP_003355387	PRKCA-binding protein [Sus scrofa]	1.12E-002
311260568	XP_003128479	centromere protein Q [Sus scrofa]	4.25E-002		350590985	XP_003132117	EF-hand domain-containing family member B [Sus scrofa]	6.30E-003		1191882882	XP_003355445	keratin, type II cuticular Hb4 [Sus scrofa]	4.52E-002
350586735	XP_003128494	ras-specific guanine nucleotide-releasing factor 1 isoform X2 [Sus scrofa]	4.80E-002		1191832903	XP_003132189	LOW QUALITY PROTEIN: protein O-linked-mannose beta-1,4-N-acetylglucosaminyltransferase 2 [Sus scrofa]	1.88E-002		350583981	XP_003355464	integrin beta-7 isoform X1 [Sus scrofa]	4.05E-002
311262330	XP_003129127	mitochondrial inner membrane protein COX18 isoform X2 [Sus scrofa]	1.15E-002		311269107	XP_003132345	prickle-like protein 2 isoform X3 [Sus scrofa]	1.59E-004		335291298	XP_003356462	molybdenum cofactor sulfurase isoform X1 [Sus scrofa]	3.93E-002
350587911	XP_003129326	methylcytosine dioxygenase TET2 [Sus scrofa]	3.40E-002		350591439	XP_003132420	tRNA-splicing endonuclease subunit Sen2 [Sus scrofa]	4.34E-002		335292231	XP_003356687	transcription factor AP-2-delta [Sus scrofa]	1.26E-002
311263062	XP_003129480	uncharacterized protein C11orf42 homolog [Sus scrofa]	4.46E-002		311269755	XP_003132625	fetuin-B [Sus scrofa]	4.50E-008		1191900236	XP_003356782	LOW QUALITY PROTEIN: heat shock-related 70 kDa protein 2 [Sus scrofa]	1.14E-002
1191906382	XP_003129670	autophagy-related protein 16-2 isoform X1 [Sus scrofa]	7.47E-005		1191831090	XP_003132811	LOW QUALITY PROTEIN: protein dopey-2 [Sus scrofa]	4.89E-002		335293652	XP_003357020	afamin isoform X1 [Sus scrofa]	4.75E-016
311263631	XP_003129771	coiled-coil domain-containing protein 89 [Sus scrofa]	4.87E-002		1191836378	XP_003133034	immunoglobulin lambda-like polypeptide 5 isoform X2 [Sus scrofa]	2.44E-119		335295001	XP_003357373	ubiquitin carboxyl-terminal hydrolase 2 isoform X3 [Sus scrofa]	4.13E-002
311263958	XP_003129923	zinc finger protein ZPR1 [Sus scrofa]	2.03E-002		311271647	XP_003133198	cone cGMP-specific 3',5'-cyclic phosphodiesterase subunit alpha' isoform X3 [Sus scrofa]	2.93E-002		1191911414	XP_003357586	LOW QUALITY PROTEIN: SUN domain-containing ossification factor [Sus scrofa]	3.38E-002
311264361	XP_003130127	zinc finger and BTB domain-containing protein 44 isoform X4 [Sus scrofa]	1.29E-002		1191837921	XP_003133256	LOW QUALITY PROTEIN: serine protease HTRA1 [Sus scrofa]	4.84E-002		545856564	XP_003358003	alpha-N-acetylgalactosaminide alpha-2,6-sialyltransferase 1 isoform X2 [Sus scrofa]	2.94E-002
335295486	XP_003130240	twist-related protein 1 [Sus scrofa]	1.52E-002		1191840822	XP_003133690	LOW QUALITY PROTEIN: fibronectin [Sus scrofa]	4.62E-267		1191821050	XP_003358084	LOW QUALITY PROTEIN: pleckstrin homology domain-containing family H member 3 [Sus scrofa]	1.33E-002
1191814403	XP_003130622	LOW QUALITY PROTEIN: coiled-coil domain-containing protein 185 [Sus scrofa]	3.33E-002		311273563	XP_003133926	cell cycle checkpoint protein RAD1 [Sus scrofa]	1.41E-003		1191826599	XP_003358539	kelch repeat and BTB domain-containing protein 8 isoform X1 [Sus scrofa]	3.23E-002
311265547	XP_003130719	AT-rich interactive domain-containing protein 3C isoform X2 [Sus scrofa]	1.02E-002		311275457	XP_003134747	filamin-C isoform X4 [Sus scrofa]	1.39E-002		1191829173	XP_003358824	leishmanolysin-like peptidase [Sus scrofa]	1.91E-002
335297113	XP_003131137	DNA ligase 4 [Sus scrofa]	4.40E-002		311275473	XP_003134755	protein FAM71F2 isoform X1 [Sus scrofa]	3.77E-002		350592856	XP_003359311	serine-rich coiled-coil domain-containing protein 2 isoform X13 [Sus scrofa]	4.77E-002
311266870	XP_003131291	cdc42 effector protein 4 [Sus scrofa]	4.48E-002		311275544	XP_003134784	protein Wnt-16 [Sus scrofa]	1.18E-003		350594156	XP_003359775	progressive ankylosis protein homolog [Sus scrofa]	1.39E-003
311267078	XP_003131382	HIG1 domain family member 1B isoform X3 [Sus scrofa]	2.96E-002		311275602	XP_003134818	leucine-rich repeat neuronal protein 3 [Sus scrofa]	4.90E-002		350594798	XP_003359988	dual specificity protein phosphatase 15 [Sus scrofa]	1.31E-003
1191821032	XP_003131441	retina-specific copper amine oxidase [Sus scrofa]	3.27E-002		311276245	XP_003135101	properdin isoform X1 [Sus scrofa]	4.95E-025		335304662	XP_003359989	zinc finger protein PLAGL2 isoform X1 [Sus scrofa]	3.95E-002
311267354	XP_003131518	tensin-4 [Sus scrofa]	3.59E-002		311276364	XP_003135157	DNA-(apurinic or apyrimidinic site) lyase 2 [Sus scrofa]	4.53E-002		335304726	XP_003360005	short transient receptor potential channel 4-associated protein isoform X2 [Sus scrofa]	1.14E-002
1191821172	XP_003131529	LOW QUALITY PROTEIN: keratin, type I cytoskeletal 39 [Sus scrofa]	4.11E-002		350595743	XP_003135199	disks large homolog 3 isoform X1 [Sus scrofa]	3.48E-002		1191808698	XP_003480489	LOW QUALITY PROTEIN: programmed cell death protein 7 [Sus scrofa]	7.15E-003
311267500	XP_003131598	homeobox protein Hox-B5 [Sus scrofa]	1.90E-002		311276712	XP_003135319	glycine receptor subunit alpha-4 [Sus scrofa]	2.12E-002		350580622	XP_003480860	tubulin beta-4A chain [Sus scrofa]	2.50E-002
1191821592	XP_003131641	LOW QUALITY PROTEIN: neurabin-2 [Sus scrofa]	9.72E-003		311276912	XP_003135408	DDB1- and CUL4-associated factor 12-like protein 2 [Sus scrofa]	4.14E-002		350580634	XP_003480864	DENN domain-containing protein 1C [Sus scrofa]	2.80E-002
1191819166	XP_003131703	LOW QUALITY PROTEIN: myeloperoxidase [Sus scrofa]	9.65E-003		311277126	XP_003135514	CD99 antigen-like protein 2 isoform X3 [Sus scrofa]	8.27E-003		350580955	XP_003480930	solute carrier organic anion transporter family member 4C1 [Sus scrofa]	1.67E-002
1191822498	XP_003131813	protein KIAA0100 homolog isoform X1 [Sus scrofa]	1.34E-002		311277185	XP_003135546	isocitrate dehydrogenase [NAD] subunit gamma, mitochondrial isoform X2 [Sus scrofa]	1.39E-003		350582787	XP_003481357	low molecular weight phosphotyrosine protein phosphatase isoform X1 [Sus scrofa]	4.62E-002
311268489	XP_003132080	fatty aldehyde dehydrogenase isoform X2 [Sus scrofa]	3.44E-002		335281483	XP_003353815	cystatin-M [Sus scrofa]	2.82E-003		1191873501	XP_003481462	A disintegrin and metalloproteinase with thrombospondin motifs 4 [Sus scrofa]	4.04E-003
311268516	XP_003132093	mediator of RNA polymerase II transcription subunit 9 [Sus scrofa]	3.46E-002		1191872848	XP_003355093	deubiquitinating protein VCIP135 [Sus scrofa]	3.30E-002		350585643	XP_003482015	PRAME family member 27-like [Sus scrofa]	4.96E-002
350590985	XP_003132117	EF-hand domain-containing family member B [Sus scrofa]	1.54E-003		350583292	XP_003355190	hyaluronan and proteoglycan link protein 2 isoform X2 [Sus scrofa]	3.91E-002		350586129	XP_003482121	protein wntless homolog isoform X1 [Sus scrofa]	9.53E-003
1191832763	XP_003132167	WD repeat-containing protein 48 isoform X1 [Sus scrofa]	2.73E-002		1191882882	XP_003355445	keratin, type II cuticular Hb4 [Sus scrofa]	9.79E-004		350588453	XP_003482655	uncharacterized protein C11orf70 homolog isoform X2 [Sus scrofa]	2.37E-002
311268917	XP_003132267	cadherin-related family member 4 isoform X1 [Sus scrofa]	1.88E-004		1191899297	XP_003356817	LOW QUALITY PROTEIN: tyrosine-protein phosphatase non-receptor type 21 [Sus scrofa]	4.38E-002		350588474	XP_003482658	protein DDI1 homolog 1 [Sus scrofa]	3.42E-002
311268970	XP_003132286	putative RNA-binding protein 15B [Sus scrofa]	3.22E-002		335293652	XP_003357020	afamin isoform X1 [Sus scrofa]	1.40E-020		350590194	XP_003483009	26S proteasome non-ATPase regulatory subunit 12 [Sus scrofa]	1.24E-002
350591214	XP_003132302	protein phosphatase 1M isoform X1 [Sus scrofa]	1.09E-002		335302013	XP_003359348	lymphoid-specific helicase [Sus scrofa]	1.55E-002		545857357	XP_003483014	signal peptide peptidase-like 2C [Sus scrofa]	1.03E-002
350591439	XP_003132420	tRNA-splicing endonuclease subunit Sen2 [Sus scrofa]	1.40E-002		335302364	XP_003359444	erythroid differentiation-related factor 1 isoform X1 [Sus scrofa]	1.36E-002		350591165	XP_003483219	15 kDa protein B-like [Sus scrofa]	2.12E-002
1191827238	XP_003132462	carbohydrate sulfotransferase 13 [Sus scrofa]	1.61E-002		335303975	XP_003359838	E3 ubiquitin-protein ligase TRIM23 isoform X5 [Sus scrofa]	8.57E-003		545869153	XP_003483483	2-methoxy-6-polyprenyl-1,4-benzoquinol methylase, mitochondrial [Sus scrofa]	9.56E-007
311269755	XP_003132625	fetuin-B [Sus scrofa]	1.43E-015		1191847160	XP_003359898	tRNA (cytosine(34)-C(5))-methyltransferase isoform X2 [Sus scrofa]	4.02E-003		350595262	XP_003484071	calumenin isoform X1 [Sus scrofa]	4.51E-003
1191836378	XP_003133034	immunoglobulin lambda-like polypeptide 5 isoform X2 [Sus scrofa]	1.06E-056		335306658	XP_003360530	vacuolar ATPase assembly integral membrane protein VMA21 isoform X2 [Sus scrofa]	2.14E-002		545865183	XP_005652426	alpha-2-HS-glycoprotein [Sus scrofa]	0.00E+000
311271452	XP_003133142	cadherin-related family member 1 [Sus scrofa]	2.65E-004		1191857010	XP_003480779	LOW QUALITY PROTEIN: vitamin D 25-hydroxylase [Sus scrofa]	3.69E-002		1191832694	XP_005652452	LOW QUALITY PROTEIN: golgin subfamily A member 4 [Sus scrofa]	9.22E-005
311271633	XP_003133196	kinesin-like protein KIF11 [Sus scrofa]	1.88E-002		350580634	XP_003480864	DENN domain-containing protein 1C [Sus scrofa]	4.81E-003		545851310	XP_005653804	protein odr-4 homolog [Sus scrofa]	1.90E-002
311272232	XP_003133357	tyrosine-protein phosphatase non-receptor type 4 isoform X2 [Sus scrofa]	2.49E-002		350581344	XP_003481014	dynein assembly factor 5, axonemal isoform X1 [Sus scrofa]	3.92E-002		1191819823	XP_005653921	LOW QUALITY PROTEIN: SEC14-like protein 1 [Sus scrofa]	6.54E-004
1191841069	XP_003133380	CDKN2A-interacting protein isoform X1 [Sus scrofa]	1.71E-002		350582787	XP_003481357	low molecular weight phosphotyrosine protein phosphatase isoform X1 [Sus scrofa]	4.96E-002		927193161	XP_005653924	signal recognition particle subunit SRP68 [Sus scrofa]	4.99E-002
1191842227	XP_003133418	zinc finger protein 703 [Sus scrofa]	2.43E-003		350583145	XP_003481442	class E basic helix-loop-helix protein 22 [Sus scrofa]	1.61E-002		545801935	XP_005654535	protein disulfide-isomerase TMX3 isoform X1 [Sus scrofa]	1.18E-002
335303134	XP_003133589	asparagine synthetase domain-containing protein 1 [Sus scrofa]	1.55E-002		350584094	XP_003481664	E3 ubiquitin-protein ligase NRDP1 [Sus scrofa]	3.60E-002		1191810204	XP_005654554	protein prenyltransferase alpha subunit repeat-containing protein 1 [Sus scrofa]	1.68E-002
1191840822	XP_003133690	LOW QUALITY PROTEIN: fibronectin [Sus scrofa]	0.00E+000		545827585	XP_003481748	protein arginine N-methyltransferase 8 isoform X1 [Sus scrofa]	4.43E-002		545815319	XP_005655184	39S ribosomal protein L28, mitochondrial isoform X1 [Sus scrofa]	2.16E-002
1191841448	XP_003133717	LOW QUALITY PROTEIN: receptor-type tyrosine-protein phosphatase-like N [Sus scrofa]	9.58E-004		350588760	XP_003482716	GTP-binding protein 10 isoform X1 [Sus scrofa]	6.09E-004		545836915	XP_005656255	schlafen-like protein 1 isoform X2 [Sus scrofa]	1.49E-002
1191846019	XP_003133921	alpha-methylacyl-CoA racemase [Sus scrofa]	4.90E-002		1191911989	XP_003482797	cyclic AMP-dependent transcription factor ATF-3 isoform X1 [Sus scrofa]	4.46E-003		545843437	XP_005656535	cell division cycle-associated protein 4 [Sus scrofa]	1.26E-002
311273563	XP_003133926	cell cycle checkpoint protein RAD1 [Sus scrofa]	1.76E-002		1191834109	XP_003483456	adhesion G-protein coupled receptor D1 isoform X2 [Sus scrofa]	2.10E-002		1191910206	XP_005656704	dimethylaniline monooxygenase [N-oxide-forming] 4 isoform X1 [Sus scrofa]	1.32E-002
311273575	XP_003133933	NAD kinase 2, mitochondrial isoform X2 [Sus scrofa]	1.28E-002		350593710	XP_003483749	solute carrier family 40 member 1 isoform X1 [Sus scrofa]	4.23E-002		545882266	XP_005657803	intraflagellar transport protein 56 isoform X2 [Sus scrofa]	4.25E-002
350594292	XP_003134012	superkiller viralicidic activity 2-like 2 [Sus scrofa]	2.14E-002		545865183	XP_005652426	alpha-2-HS-glycoprotein [Sus scrofa]	0.00E+000		545800641	XP_005659689	centrosomal protein of 152 kDa isoform X1 [Sus scrofa]	3.18E-004
311274151	XP_003134213	iroquois-class homeodomain protein IRX-4 isoform X2 [Sus scrofa]	1.12E-003		545833172	XP_005653393	arf-GAP with coiled-coil, ANK repeat and PH domain-containing protein 3 isoform X1 [Sus scrofa]	3.47E-002		545801372	XP_005659821	protein FAM98B [Sus scrofa]	6.30E-003
350594928	XP_003134487	protein phosphatase 1 regulatory inhibitor subunit 16B isoform X1 [Sus scrofa]	1.24E-002		545847373	XP_005653721	nuclear mitotic apparatus protein 1 isoform X1 [Sus scrofa]	3.79E-002		545804168	XP_005660429	alpha-1-acid glycoprotein isoform X2 [Sus scrofa]	0.00E+000
1191851095	XP_003134655	uncharacterized aarF domain-containing protein kinase 2 isoform X1 [Sus scrofa]	9.90E-005		927193161	XP_005653924	signal recognition particle subunit SRP68 [Sus scrofa]	5.33E-004		545804773	XP_005660583	tyrosine-protein kinase ABL1 isoform X2 [Sus scrofa]	4.93E-002
350595182	XP_003134674	killer cell lectin-like receptor subfamily G member 2 [Sus scrofa]	7.80E-003		1191805585	XP_005654445	discoidin, CUB and LCCL domain-containing protein 1 [Sus scrofa]	3.21E-002		1191855335	XP_005660689	carnosine synthase 1 isoform X1 [Sus scrofa]	3.50E-002
350595314	XP_003134813	transmembrane protein 168 [Sus scrofa]	3.11E-004		545810084	XP_005654787	cdc42-interacting protein 4 isoform X1 [Sus scrofa]	1.26E-002		1191856082	XP_005660897	LOW QUALITY PROTEIN: transmembrane protein 132A [Sus scrofa]	1.55E-002
350595743	XP_003135199	disks large homolog 3 isoform X1 [Sus scrofa]	8.84E-003		1191878886	XP_005655578	LOW QUALITY PROTEIN: BPI fold-containing family C protein [Sus scrofa]	8.65E-003		1191856956	XP_005661159	LOW QUALITY PROTEIN: ATP-binding cassette sub-family C member 8 [Sus scrofa]	2.21E-002
311276513	XP_003135236	E3 ubiquitin-protein ligase RLIM isoform X1 [Sus scrofa]	4.89E-002		545836915	XP_005656255	schlafen-like protein 1 isoform X2 [Sus scrofa]	2.15E-004		1191857760	XP_005661251	uncharacterized protein C19orf44 homolog [Sus scrofa]	2.11E-006
311276912	XP_003135408	DDB1- and CUL4-associated factor 12-like protein 2 [Sus scrofa]	3.30E-004		1191899266	XP_005656499	stonin-2 isoform X5 [Sus scrofa]	3.66E-003		545812783	XP_005661851	F-box only protein 38 isoform X1 [Sus scrofa]	7.26E-004
335281619	XP_003353847	uncharacterized protein C11orf84 homolog isoform X1 [Sus scrofa]	4.22E-002		1191910206	XP_005656704	dimethylaniline monooxygenase [N-oxide-forming] 4 isoform X1 [Sus scrofa]	4.42E-002		545814879	XP_005662185	stannin [Sus scrofa]	4.14E-004
335287581	XP_003355387	PRKCA-binding protein [Sus scrofa]	3.06E-002		545852891	XP_005656856	terminal uridylyltransferase 7 isoform X1 [Sus scrofa]	8.31E-005		545820348	XP_005662940	ectonucleotide pyrophosphatase/phosphodiesterase family member 2 isoform X5 [Sus scrofa]	1.27E-002
350583981	XP_003355464	integrin beta-7 isoform X1 [Sus scrofa]	4.15E-003		545892720	XP_005656973	sphingosine kinase 1 isoform X2 [Sus scrofa]	2.82E-002		545822106	XP_005663198	myelin protein zero-like protein 1 isoform X1 [Sus scrofa]	9.92E-003
335290016	XP_003356049	protein arginine N-methyltransferase 1 isoform X1 [Sus scrofa]	4.32E-002		545868443	XP_005657350	zinc finger protein 605 [Sus scrofa]	3.57E-002		545822308	XP_005663224	NADH dehydrogenase [ubiquinone] iron-sulfur protein 2, mitochondrial isoform X2 [Sus scrofa]	4.20E-002
335291298	XP_003356462	molybdenum cofactor sulfurase isoform X1 [Sus scrofa]	3.93E-002		1191839046	XP_005657376	kinase suppressor of Ras 2 isoform X1 [Sus scrofa]	1.98E-004		545824011	XP_005663702	phospholipid phosphatase-related protein type 4 [Sus scrofa]	1.62E-003
335292799	XP_003356800	serine/threonine-protein kinase Nek9 [Sus scrofa]	3.68E-002		545871977	XP_005657526	transcription factor 7-like 2 isoform X11 [Sus scrofa]	1.23E-002		545824073	XP_005663713	rho GTPase-activating protein 29 [Sus scrofa]	1.77E-003
335293652	XP_003357020	afamin isoform X1 [Sus scrofa]	2.04E-005		545893751	XP_005658398	zinc finger protein 684 isoform X1 [Sus scrofa]	4.75E-002		545825506	XP_005663915	zinc finger protein 385A isoform X1 [Sus scrofa]	4.34E-002
1191908550	XP_003357278	serine protease 23 isoform X1 [Sus scrofa]	1.67E-002		545798013	XP_005659268	nuclear receptor coactivator 7 isoform X3 [Sus scrofa]	4.24E-002		1191880367	XP_005664081	liprin-beta-1 isoform X4 [Sus scrofa]	1.39E-002
335295082	XP_003357398	myb/SANT-like DNA-binding domain-containing protein 2 isoform X1 [Sus scrofa]	1.36E-002		545800502	XP_005659663	lysM and putative peptidoglycan-binding domain-containing protein 2 isoform X1 [Sus scrofa]	1.51E-002		545839661	XP_005666050	LOW QUALITY PROTEIN: guanylyl cyclase-activating protein 2 [Sus scrofa]	3.65E-004
1191910300	XP_003357437	phosphatidylinositol 4-phosphate 3-kinase C2 domain-containing subunit beta isoform X1 [Sus scrofa]	3.47E-002		1191807676	XP_005659735	microtubule-associated protein 1A isoform X1 [Sus scrofa]	2.38E-004		545839758	XP_005666076	inactive tyrosine-protein kinase 7 [Sus scrofa]	4.70E-002
335295744	XP_003357589	centromere protein L [Sus scrofa]	4.06E-002		1191809345	XP_005660017	phospholipase DDHD1 isoform X2 [Sus scrofa]	2.71E-002		1191900206	XP_005666357	LOW QUALITY PROTEIN: kelch-like protein 25 [Sus scrofa]	1.52E-002
335297342	XP_003358015	RING finger protein unkempt homolog isoform X2 [Sus scrofa]	3.05E-002		545804168	XP_005660429	alpha-1-acid glycoprotein isoform X2 [Sus scrofa]	0.00E+000		545844989	XP_005666726	electron transfer flavoprotein-ubiquinone oxidoreductase, mitochondrial isoform X3 [Sus scrofa]	6.33E-003
350590812	XP_003358285	chromatin complexes subunit BAP18 isoform X4 [Sus scrofa]	4.24E-002		545804206	XP_005660436	E3 ubiquitin-protein ligase TRIM32 isoform X1 [Sus scrofa]	4.00E-002		1191904014	XP_005666747	RE1-silencing transcription factor [Sus scrofa]	3.86E-002
335299407	XP_003358565	ER membrane protein complex subunit 3 [Sus scrofa]	4.13E-002		545804632	XP_005660544	WD repeat-containing protein 34 [Sus scrofa]	8.22E-003		545845494	XP_005666837	ankyrin repeat domain-containing protein SOWAHB [Sus scrofa]	1.75E-002
335302013	XP_003359348	lymphoid-specific helicase [Sus scrofa]	3.15E-002		545806533	XP_005660781	serine/threonine-protein phosphatase 2A 56 kDa regulatory subunit beta isoform [Sus scrofa]	2.07E-002		545845530	XP_005666850	fibrinogen gamma chain isoform X1 [Sus scrofa]	0.00E+000
1191835307	XP_003359377	paired box protein Pax-2 isoform X3 [Sus scrofa]	3.11E-002		1191855952	XP_005660869	LOW QUALITY PROTEIN: myelin regulatory factor [Sus scrofa]	3.64E-002		545846699	XP_005667041	SWI/SNF-related matrix-associated actin-dependent regulator of chromatin subfamily A containing DEAD/H box 1 isoform X1 [Sus scrofa]	4.96E-002
335303975	XP_003359838	E3 ubiquitin-protein ligase TRIM23 isoform X5 [Sus scrofa]	4.90E-002		1191856069	XP_005660891	T-cell differentiation antigen CD6 isoform X2 [Sus scrofa]	3.52E-002		1191905800	XP_005667152	pleckstrin homology domain-containing family B member 1 isoform X1 [Sus scrofa]	3.64E-002
350578174	XP_003480304	acid sphingomyelinase-like phosphodiesterase 3a isoform X1 [Sus scrofa]	9.06E-004		545808252	XP_005661140	transcription factor E2F8 isoform X2 [Sus scrofa]	1.36E-002		545848894	XP_005667489	RING finger protein 26 [Sus scrofa]	1.18E-005
1191861167	XP_003480965	LOW QUALITY PROTEIN: lysine-specific demethylase 3B [Sus scrofa]	4.50E-002		1191857760	XP_005661251	uncharacterized protein C19orf44 homolog [Sus scrofa]	9.25E-003		545852973	XP_005668084	recQ-mediated genome instability protein 1 [Sus scrofa]	8.27E-003
350582359	XP_003481253	peroxisome biogenesis factor 13 [Sus scrofa]	2.59E-003		545813611	XP_005662019	14-3-3 protein gamma [Sus scrofa]	3.63E-002		545853404	XP_005668164	vimentin isoform X2 [Sus scrofa]	1.94E-002
350582528	XP_003481294	HEAT repeat-containing protein 5B [Sus scrofa]	3.13E-002		545814700	XP_005662159	pancreatic secretory granule membrane major glycoprotein GP2 isoform X1 [Sus scrofa]	3.96E-002		545854269	XP_005668340	tumor necrosis factor receptor superfamily member 19 isoform X2 [Sus scrofa]	6.37E-003
350582569	XP_003481303	polypeptide N-acetylgalactosaminyltransferase 14 isoform X1 [Sus scrofa]	1.87E-002		1191866049	XP_005662241	CREB-binding protein [Sus scrofa]	3.22E-002		545857085	XP_005668719	beta-2-glycoprotein 1 isoform X2 [Sus scrofa]	1.21E-295
350582787	XP_003481357	low molecular weight phosphotyrosine protein phosphatase isoform X1 [Sus scrofa]	1.93E-002		545820348	XP_005662940	ectonucleotide pyrophosphatase/phosphodiesterase family member 2 isoform X5 [Sus scrofa]	2.59E-002		1191818858	XP_005668737	platelet endothelial cell adhesion molecule isoform X2 [Sus scrofa]	4.50E-002
1191873715	XP_003481475	cell adhesion molecule 3 isoform X2 [Sus scrofa]	6.20E-003		545822242	XP_005663210	spermatogenesis-associated protein 46 [Sus scrofa]	4.13E-002		545857443	XP_005668772	pleckstrin homology domain-containing family M member 1 [Sus scrofa]	1.33E-004
350583702	XP_003481568	uncharacterized protein KIAA0930 homolog isoform X4 [Sus scrofa]	4.40E-002		545823527	XP_005663602	V-set domain-containing T-cell activation inhibitor 1 isoform X2 [Sus scrofa]	2.38E-002		1191821628	XP_005668981	xylosyltransferase 2 [Sus scrofa]	6.41E-003
350584209	XP_003481694	ubiquitin carboxyl-terminal hydrolase 15 isoform X1 [Sus scrofa]	3.29E-002		1191875169	XP_005663649	UPF0577 protein KIAA1324 homolog isoform X4 [Sus scrofa]	3.98E-005		545859242	XP_005669126	polycomb protein SUZ12 isoform X3 [Sus scrofa]	2.72E-006
1191890573	XP_003482090	laminin subunit alpha-3 isoform X1 [Sus scrofa]	5.42E-003		545824011	XP_005663702	phospholipid phosphatase-related protein type 4 [Sus scrofa]	3.82E-002		545859705	XP_005669175	sedoheptulokinase [Sus scrofa]	3.31E-002
1191901858	XP_003482400	PACRG-like protein [Sus scrofa]	3.33E-002		545824426	XP_005663798	protein LDOC1L [Sus scrofa]	2.35E-002		545860419	XP_005669292	dehydrogenase/reductase SDR family member 7C isoform X2 [Sus scrofa]	1.14E-002
350588705	XP_003482704	retinoblastoma-binding protein 5 isoform X2 [Sus scrofa]	4.26E-003		545826370	XP_005664008	DNA-directed RNA polymerases I, II, and III subunit RPABC5-like [Sus scrofa]	1.30E-002		545861910	XP_005669508	tetranectin [Sus scrofa]	5.49E-128
1191814308	XP_003482830	serine/threonine-protein kinase MRCK alpha isoform X16 [Sus scrofa]	3.26E-003		545827189	XP_005664107	epidermal growth factor receptor kinase substrate 8 isoform X2 [Sus scrofa]	2.84E-002		545861915	XP_005669509	CUB domain-containing protein 1 isoform X1 [Sus scrofa]	9.09E-005
350589907	XP_003482946	N-alpha-acetyltransferase 16, NatA auxiliary subunit isoform X2 [Sus scrofa]	1.54E-004		545828073	XP_005664260	small subunit processome component 20 homolog [Sus scrofa]	3.36E-005		545862269	XP_005669590	inosine-5'-monophosphate dehydrogenase 2 isoform X1 [Sus scrofa]	4.98E-002
350590145	XP_003482997	cerebellar degeneration-related protein 2-like [Sus scrofa]	6.12E-003		1191885530	XP_005664508	lon protease homolog 2, peroxisomal [Sus scrofa]	4.42E-004		1191826583	XP_005669774	LOW QUALITY PROTEIN: leucine-rich repeats and immunoglobulin-like domains protein 1 [Sus scrofa]	2.33E-002
350592584	XP_003483492	beta-crystallin B2 [Sus scrofa]	3.27E-002		1191885811	XP_005664642	gametogenetin [Sus scrofa]	3.36E-003		1191828979	XP_005670155	sentrin-specific protease 5 [Sus scrofa]	9.23E-005
1191835512	XP_003483597	LOW QUALITY PROTEIN: Golgi-specific brefeldin A-resistance guanine nucleotide exchange factor 1 [Sus scrofa]	1.14E-002		545836697	XP_005665542	mediator of RNA polymerase II transcription subunit 8 isoform X4 [Sus scrofa]	1.02E-002		545869024	XP_005670734	probable RNA-binding protein 19 [Sus scrofa]	4.20E-002
1191837938	XP_003483618	uncharacterized protein C10orf88 isoform X1 [Sus scrofa]	4.74E-003		545844989	XP_005666726	electron transfer flavoprotein-ubiquinone oxidoreductase, mitochondrial isoform X3 [Sus scrofa]	4.07E-002		1191834559	XP_005670754	rabphilin-3A isoform X4 [Sus scrofa]	7.01E-003
350595262	XP_003484071	calumenin isoform X1 [Sus scrofa]	7.06E-008		1191904014	XP_005666747	RE1-silencing transcription factor [Sus scrofa]	2.97E-002		545869987	XP_005671003	armadillo repeat protein deleted in velo-cardio-facial syndrome isoform X3 [Sus scrofa]	2.03E-002
545865183	XP_005652426	alpha-2-HS-glycoprotein [Sus scrofa]	0.00E+000		545845530	XP_005666850	fibrinogen gamma chain isoform X1 [Sus scrofa]	0.00E+000		545871404	XP_005671393	delta-1-pyrroline-5-carboxylate synthase isoform X2 [Sus scrofa]	3.14E-002
545800703	XP_005654506	myelin expression factor 2 isoform X1 [Sus scrofa]	4.64E-002		1191908270	XP_005667190	kelch-like protein 35 [Sus scrofa]	4.33E-003		545871915	XP_005671521	beta-tectorin [Sus scrofa]	4.38E-002
1191808701	XP_005654541	mono [ADP-ribose] polymerase PARP16 isoform X1 [Sus scrofa]	3.37E-002		545848827	XP_005667465	probable ATP-dependent RNA helicase DDX6 isoform X1 [Sus scrofa]	4.49E-004		1191846732	XP_005672454	unconventional myosin-X [Sus scrofa]	9.72E-003
545809384	XP_005654868	kelch-like ECH-associated protein 1 isoform X1 [Sus scrofa]	2.47E-002		545848894	XP_005667489	RING finger protein 26 [Sus scrofa]	2.07E-009		545880256	XP_005672922	RNA-binding protein Raly isoform X3 [Sus scrofa]	2.56E-002
545809536	XP_005654909	complement C3 [Sus scrofa]	1.13E-007		545852973	XP_005668084	recQ-mediated genome instability protein 1 [Sus scrofa]	1.03E-002		545884237	XP_005673528	sex comb on midleg-like protein 2 isoform X3 [Sus scrofa]	1.99E-002
545842334	XP_005656456	methylmalonate-semialdehyde dehydrogenase [acylating], mitochondrial isoform X1 [Sus scrofa]	1.03E-002		545853404	XP_005668164	vimentin isoform X2 [Sus scrofa]	1.87E-002		545884537	XP_005673628	dual specificity protein phosphatase 21 [Sus scrofa]	3.55E-002
545843437	XP_005656535	cell division cycle-associated protein 4 [Sus scrofa]	3.37E-002		545857085	XP_005668719	beta-2-glycoprotein 1 isoform X2 [Sus scrofa]	7.91E-281		1191800656	XP_005673681	melanoma-associated antigen D4-like [Sus scrofa]	4.75E-002
545868443	XP_005657350	zinc finger protein 605 [Sus scrofa]	2.37E-002		1191820472	XP_005668752	serine/threonine-protein kinase/endoribonuclease IRE1 [Sus scrofa]	3.19E-003		545885683	XP_005673798	protein FAM46D [Sus scrofa]	1.54E-002
545869095	XP_005657383	transmembrane protein 116 isoform X1 [Sus scrofa]	3.36E-002		545857443	XP_005668772	pleckstrin homology domain-containing family M member 1 [Sus scrofa]	8.35E-007		545887389	XP_005674062	plexin-B3 [Sus scrofa]	4.69E-002
545884868	XP_005657864	A-kinase anchor protein 4 [Sus scrofa]	4.13E-002		545859242	XP_005669126	polycomb protein SUZ12 isoform X3 [Sus scrofa]	2.10E-004		1191900960	XP_013832871	serine/threonine-protein kinase MAK isoform X1 [Sus scrofa]	6.65E-004
1191804776	XP_005659175	LOW QUALITY PROTEIN: fibronectin type III domain-containing protein 1 [Sus scrofa]	1.25E-002		545861689	XP_005669463	NK-tumor recognition protein isoform X1 [Sus scrofa]	2.91E-002		927155755	XP_013833188	collagen alpha-2(XI) chain isoform X5 [Sus scrofa]	1.47E-002
545798013	XP_005659268	nuclear receptor coactivator 7 isoform X3 [Sus scrofa]	1.29E-002		545861910	XP_005669508	tetranectin [Sus scrofa]	1.19E-062		927155920	XP_013833210	dystonin isoform X20 [Sus scrofa]	2.81E-007
545800641	XP_005659689	centrosomal protein of 152 kDa isoform X1 [Sus scrofa]	1.35E-002		545861915	XP_005669509	CUB domain-containing protein 1 isoform X1 [Sus scrofa]	1.06E-008		1191896906	XP_013833400	cullin-7 isoform X2 [Sus scrofa]	2.04E-002
1191808796	XP_005659919	60S ribosomal protein L4 [Sus scrofa]	4.06E-002		545862202	XP_005669576	collagen alpha-1(VII) chain [Sus scrofa]	1.89E-004		1191900124	XP_013833590	E3 ubiquitin-protein ligase HECTD1 isoform X1 [Sus scrofa]	2.11E-004
545804168	XP_005660429	alpha-1-acid glycoprotein isoform X2 [Sus scrofa]	5.09E-179		545862753	XP_005669692	nischarin isoform X1 [Sus scrofa]	4.93E-002		927160256	XP_013833642	transmembrane 9 superfamily member 1 [Sus scrofa]	4.60E-002
545804773	XP_005660583	tyrosine-protein kinase ABL1 isoform X2 [Sus scrofa]	4.95E-002		545862820	XP_005669704	choline dehydrogenase, mitochondrial [Sus scrofa]	2.90E-002		927163614	XP_013833854	serpin A3-8 [Sus scrofa]	2.19E-254
545806276	XP_005660732	U4/U6.U5 tri-snRNP-associated protein 1 isoform X2 [Sus scrofa]	1.79E-002		1191827288	XP_005669898	phakinin [Sus scrofa]	1.05E-002		1191899509	XP_013833856	LOW QUALITY PROTEIN: serpin A3-5 [Sus scrofa]	2.67E-094
545806533	XP_005660781	serine/threonine-protein phosphatase 2A 56 kDa regulatory subunit beta isoform [Sus scrofa]	3.29E-004		545870064	XP_005671017	RNA-binding protein 34 isoform X1 [Sus scrofa]	4.75E-002		927177202	XP_013834921	ATP-binding cassette sub-family G member 4 [Sus scrofa]	4.98E-002
545807424	XP_005660950	catenin delta-1 isoform X8 [Sus scrofa]	3.87E-002		545870088	XP_005671024	robable methyltransferase TARBP1 isoform X1 [Sus scrofa]	4.37E-003		927178497	XP_013835056	beta-galactosidase-1-like protein 2 isoform X3 [Sus scrofa]	4.23E-002
1191857760	XP_005661251	uncharacterized protein C19orf44 homolog [Sus scrofa]	1.46E-002		545871830	XP_005671503	xaa-Pro aminopeptidase 1 isoform X3 [Sus scrofa]	9.95E-003		927196116	XP_013835279	transcription factor CP2-like protein 1 isoform X1 [Sus scrofa]	2.37E-002
545812137	XP_005661672	solute carrier family 12 member 2 isoform X2 [Sus scrofa]	1.65E-002		545871915	XP_005671521	beta-tectorin [Sus scrofa]	8.47E-003		1191814956	XP_013835625	kinesin-like protein KIF24 isoform X1 [Sus scrofa]	9.62E-004
545812235	XP_005661704	septin-8 isoform X7 [Sus scrofa]	2.36E-002		545872317	XP_005671564	phosphatidylinositide phosphatase SAC2 isoform X1 [Sus scrofa]	2.94E-002		927198348	XP_013835803	transient receptor potential cation channel subfamily V member 2 isoform X2 [Sus scrofa]	2.59E-002
545812652	XP_005661825	F-BAR and double SH3 domains protein 1 isoform X2 [Sus scrofa]	4.87E-002		545875418	XP_005672190	frizzled-5 [Sus scrofa]	2.67E-002		1191820133	XP_013836221	protein HID1 isoform X1 [Sus scrofa]	2.85E-002
545813324	XP_005661947	galactose-3-O-sulfotransferase 4 [Sus scrofa]	5.03E-003		1191845107	XP_005672216	LOW QUALITY PROTEIN: carbamoyl-phosphate synthase [ammonia], mitochondrial [Sus scrofa]	3.79E-002		927195445	XP_013836413	histone acetyltransferase KAT2A isoform X1 [Sus scrofa]	4.11E-002
1191863436	XP_005662104	NFATC2-interacting protein isoform X1 [Sus scrofa]	4.73E-002		1191846732	XP_005672454	unconventional myosin-X [Sus scrofa]	1.17E-002		1191823090	XP_013836690	solute carrier family 13 member 5 [Sus scrofa]	8.46E-003
545814404	XP_005662121	general transcription factor 3C polypeptide 1 isoform X1 [Sus scrofa]	1.47E-003		545879237	XP_005672756	protein jagged-1 isoform X2 [Sus scrofa]	8.64E-003		1191824468	XP_013836843	polypeptide N-acetylgalactosaminyltransferase 15 isoform X1 [Sus scrofa]	8.89E-003
545816107	XP_005662413	LOW QUALITY PROTEIN: interleukin-18 receptor accessory protein [Sus scrofa]	4.49E-003		1191850048	XP_005672806	LOW QUALITY PROTEIN: 5'-3' exoribonuclease 2 [Sus scrofa]	4.94E-002		1191832759	XP_013836928	tetratricopeptide repeat protein 21A isoform X1 [Sus scrofa]	3.38E-002
545816135	XP_005662415	DNA-binding protein RFX8 [Sus scrofa]	7.37E-003		545880487	XP_005672977	protein SOGA1 [Sus scrofa]	1.62E-003		927201028	XP_013837562	U2 snRNP-associated SURP motif-containing protein isoform X1 [Sus scrofa][Source:UniProtKB/Swiss-Prot;Acc:O15042]	2.37E-002
545818465	XP_005662734	transmembrane protein 214 isoform X2 [Sus scrofa]	2.36E-002		927217507	XP_005673406	transmembrane emp24 domain-containing protein 4 isoform X2 [Sus scrofa]	4.14E-002		927204593	XP_013838255	coiled-coil domain-containing protein 62 isoform X2 [Sus scrofa]	1.44E-002
545818765	XP_005662777	pumilio homolog 2 isoform X3 [Sus scrofa]	3.91E-002		545885683	XP_005673798	protein FAM46D [Sus scrofa]	2.96E-002		1191837568	XP_013838633	phosphatidylinositol 4-kinase alpha isoform X2 [Sus scrofa]	8.96E-003
545822242	XP_005663210	spermatogenesis-associated protein 46 [Sus scrofa]	2.36E-002		1191900960	XP_013832871	serine/threonine-protein kinase MAK isoform X1 [Sus scrofa]	1.31E-004		927206758	XP_013838801	protein transport protein Sec24C isoform X1 [Sus scrofa]	2.00E-002
1191873733	XP_005663276	spectrin alpha chain, erythrocytic 1 [Sus scrofa]	1.51E-003		927153620	XP_013832939	protein FAM65B isoform X6 [Sus scrofa]	2.15E-002		1191835053	XP_013838802	zinc finger SWIM domain-containing protein 8 isoform X1 [Sus scrofa]	2.56E-008
545823099	XP_005663504	cingulin [Sus scrofa]	1.44E-002		1191896136	XP_013833127	butyrophilin-like protein 1 isoform X1 [Sus scrofa]	4.05E-002		1191840807	XP_013839699	LOW QUALITY PROTEIN: FAST kinase domain-containing protein 1, mitochondrial, partial [Sus scrofa]	8.27E-003
545823196	XP_005663545	histone-lysine N-methyltransferase SETDB1 isoform X2 [Sus scrofa]	2.25E-003		927155755	XP_013833188	collagen alpha-2(XI) chain isoform X5 [Sus scrofa]	3.49E-002		927218035	XP_013841434	ribosomal protein S6 kinase alpha-3 isoform X4 [Sus scrofa]	1.17E-003
1191875114	XP_005663647	ataxin-7-like protein 2 isoform X2 [Sus scrofa]	2.75E-002		927155920	XP_013833210	dystonin isoform X20 [Sus scrofa]	1.27E-004		1191879320	XP_013841684	LOW QUALITY PROTEIN: separin [Sus scrofa]	1.28E-002
545824575	XP_005663834	protein FAM83F [Sus scrofa]	5.21E-003		927156558	XP_013833311	BTB/POZ domain-containing protein KCTD20 isoform X2 [Sus scrofa]	2.26E-003		1191828682	XP_013843662	kininogen-1 isoform X1 [Sus scrofa]	9.41E-050
545828073	XP_005664260	small subunit processome component 20 homolog [Sus scrofa]	1.06E-004		927160256	XP_013833642	transmembrane 9 superfamily member 1 [Sus scrofa]	2.49E-003		927094171	XP_013843704	MFS-type transporter SLC18B1 isoform X2 [Sus scrofa]	1.98E-002
1191884175	XP_005664354	zinc finger CCHC domain-containing protein 14 isoform X2 [Sus scrofa]	1.89E-002		927160499	XP_013833673	apoptotic chromatin condensation inducer in the nucleus isoform X6 [Sus scrofa]	4.19E-002		927132024	XP_013843835	killer cell lectin-like receptor 8 isoform X1 [Sus scrofa]	2.56E-002
1191884328	XP_005664374	dynein assembly factor 1, axonemal isoform X3 [Sus scrofa]	2.24E-006		1191898691	XP_013833746	spectrin beta chain, erythrocytic [Sus scrofa]	1.79E-002		927140451	XP_013844095	CD177 antigen [Sus scrofa]	3.98E-002
1191885811	XP_005664642	gametogenetin [Sus scrofa]	8.35E-003		927163614	XP_013833854	serpin A3-8 [Sus scrofa]	0.00E+000		1191899402	XP_013844672	golgin subfamily A member 5 [Sus scrofa]	3.67E-002
1191891773	XP_005665486	coiled-coil and C2 domain-containing protein 1B isoform X2 [Sus scrofa]	2.94E-003		1191899509	XP_013833856	LOW QUALITY PROTEIN: serpin A3-5 [Sus scrofa]	5.88E-071		1191903722	XP_013844743	zinc finger protein 11-like [Sus scrofa]	1.97E-002
545836697	XP_005665542	mediator of RNA polymerase II transcription subunit 8 isoform X4 [Sus scrofa]	3.23E-003		1191909476	XP_013834912	B-cell CLL/lymphoma 9-like protein isoform X2 [Sus scrofa]	4.31E-002		1191912332	XP_013845109	sulfhydryl oxidase 1 [Sus scrofa]	1.01E-006
545839758	XP_005666076	inactive tyrosine-protein kinase 7 [Sus scrofa]	4.98E-002		927177202	XP_013834921	ATP-binding cassette sub-family G member 4 [Sus scrofa]	1.40E-002		927216545	XP_013846256	kielin/chordin-like protein isoform X3 [Sus scrofa]	2.82E-002
545841297	XP_005666297	meiotic recombination protein REC8 homolog isoform X2 [Sus scrofa]	3.52E-002		927183813	XP_013835471	BMP/retinoic acid-inducible neural-specific protein 3 [Sus scrofa]	4.52E-002		1191912849	XP_013846505	LOW QUALITY PROTEIN: matrix-remodeling-associated protein 5 [Sus scrofa]	3.94E-004
1191900206	XP_005666357	LOW QUALITY PROTEIN: kelch-like protein 25 [Sus scrofa]	4.63E-003		1191815770	XP_013835767	USP6 N-terminal-like protein isoform X2 [Sus scrofa]	1.55E-002		927106870	XP_013847308	zinc finger protein 62 homolog isoform X1 [Sus scrofa]	8.90E-003
1191904014	XP_005666747	RE1-silencing transcription factor [Sus scrofa]	3.58E-004		1191815840	XP_013835772	6-phosphofructo-2-kinase/fructose-2,6-bisphosphatase 3 isoform X2 [Sus scrofa]	7.58E-003		927093388	XP_013847876	thrombospondin-2 isoform X1 [Sus scrofa]	3.45E-002
545845530	XP_005666850	fibrinogen gamma chain isoform X1 [Sus scrofa]	0.00E+000		1191820133	XP_013836221	protein HID1 isoform X1 [Sus scrofa]	4.18E-002		927094915	XP_013848176	ubiquitin carboxyl-terminal hydrolase 45 isoform X2 [Sus scrofa]	4.94E-002
545848894	XP_005667489	RING finger protein 26 [Sus scrofa]	1.64E-007		927193828	XP_013836270	dual specificity mitogen-activated protein kinase kinase 6 isoform X1 [Sus scrofa]	2.92E-002		1191807845	XP_013848582	vam6/Vps39-like protein isoform X3 [Sus scrofa]	1.30E-002
545849516	XP_005667604	ubiquitin thioesterase OTU1 isoform X2 [Sus scrofa]	2.67E-003		1191823069	XP_013836687	gamma-glutamyltransferase 6 isoform X1 [Sus scrofa]	1.86E-002		927096558	XP_013848620	piRNA biogenesis protein EXD1 isoform X2 [Sus scrofa]	1.57E-006
1191907234	XP_005667878	E3 ubiquitin-protein ligase RING2 isoform X3 [Sus scrofa]	2.31E-002		927199871	XP_013837223	PHD finger protein 7 isoform X3 [Sus scrofa]	3.99E-002		927098167	XP_013849038	RAB6A-GEF complex partner protein 1 isoform X3 [Sus scrofa]	3.15E-002
545855362	XP_005668544	RNA-binding protein 26 isoform X7 [Sus scrofa]	3.49E-002		927201028	XP_013837562	U2 snRNP-associated SURP motif-containing protein isoform X1 [Sus scrofa]	1.44E-002		1191811531	XP_013849361	LOW QUALITY PROTEIN: spectrin alpha chain, non-erythrocytic 1 [Sus scrofa]	1.64E-005
545857085	XP_005668719	beta-2-glycoprotein 1 isoform X2 [Sus scrofa]	0.00E+000		1191837568	XP_013838633	phosphatidylinositol 4-kinase alpha isoform X2 [Sus scrofa]	1.35E-002		927101854	XP_013849752	E3 ubiquitin-protein ligase DTX4 isoform X3 [Sus scrofa]	1.29E-002
1191820472	XP_005668752	serine/threonine-protein kinase/endoribonuclease IRE1 [Sus scrofa]	6.28E-003		1191835053	XP_013838802	zinc finger SWIM domain-containing protein 8 isoform X1 [Sus scrofa]	3.22E-014		1191860041	XP_013850376	ankyrin repeat and death domain-containing protein 1B isoform X1 [Sus scrofa]	2.62E-004
545857443	XP_005668772	pleckstrin homology domain-containing family M member 1 [Sus scrofa]	3.65E-002		1191838559	XP_013838920	E3 ubiquitin-protein ligase MARCH8 isoform X5 [Sus scrofa]	2.46E-002		927144489	XP_013851003	tRNA pseudouridine synthase-like 1 isoform X3 [Sus scrofa]	8.61E-006
1191832872	XP_005669478	protein-cysteine N-palmitoyltransferase HHAT-like protein isoform X3 [Sus scrofa]	3.62E-002		1191845156	XP_013839609	plakophilin-4 isoform X1 [Sus scrofa]	2.36E-002		927109615	XP_013851330	coiled-coil domain-containing protein 138 isoform X3 [Sus scrofa]	2.94E-002
545861910	XP_005669508	tetranectin [Sus scrofa]	1.85E-097		XP_013840983.2	XP_013840983	protein FAM217B isoform X2 [Sus scrofa]	3.23E-003		927121403	XP_013852466	potassium/sodium hyperpolarization-activated cyclic nucleotide-gated channel 3 isoform X1 [Sus scrofa]	9.58E-004
545861915	XP_005669509	CUB domain-containing protein 1 isoform X1 [Sus scrofa]	3.14E-004		927218188	XP_013841486	glycerol kinase isoform X6 [Sus scrofa]	6.83E-003		1191897550	XP_013852569	WD repeat-containing protein 93 isoform X1 [Sus scrofa]	3.12E-002
545862199	XP_005669575	6-phosphofructo-2-kinase/fructose-2,6-bisphosphatase 4 isoform X3 [Sus scrofa]	5.50E-003		927218902	XP_013841678	hephaestin isoform X3 [Sus scrofa]	4.92E-002		927125220	XP_013852818	rho GTPase-activating protein 29 [Sus scrofa]	1.77E-003
545862202	XP_005669576	collagen alpha-1(VII) chain [Sus scrofa]	7.46E-004		1191879320	XP_013841684	LOW QUALITY PROTEIN: separin [Sus scrofa]	3.26E-002		927126857	XP_013852959	GRB2-related adapter protein 2 isoform X2 [Sus scrofa]	2.01E-003
1191827288	XP_005669898	phakinin [Sus scrofa]	2.35E-002		927128768	XP_013842544	cyclic AMP-dependent transcription factor ATF-7 isoform X3 [Sus scrofa]	2.76E-002		1191884170	XP_013853585	LOW QUALITY PROTEIN: junctophilin-3 [Sus scrofa]	3.76E-002
1191828979	XP_005670155	sentrin-specific protease 5 [Sus scrofa]	1.28E-002		1191856821	XP_013842739	anoctamin-3 isoform X1 [Sus scrofa]	6.29E-003		927136083	XP_013853590	methenyltetrahydrofolate synthase domain-containing protein isoform X7 [Sus scrofa]	7.47E-003
1191838693	XP_005670812	squamous cell carcinoma antigen recognized by T-cells 3 isoform X1 [Sus scrofa]	3.43E-002		1191828682	XP_013843662	kininogen-1 isoform X1 [Sus scrofa]	9.05E-041		1191886981	XP_013854137	inactive serine/threonine-protein kinase VRK3 [Sus scrofa]	8.31E-003
1191834437	XP_005671051	ribosome biogenesis protein BMS1 homolog [Sus scrofa]	6.28E-005		927132024	XP_013843835	killer cell lectin-like receptor 8 isoform X1 [Sus scrofa]	5.24E-003		1191887533	XP_013854221	leukocyte receptor cluster member 9 [Sus scrofa]	1.82E-002
545871186	XP_005671327	kinesin-like protein KIF20B isoform X1 [Sus scrofa]	7.35E-004		927140451	XP_013844095	CD177 antigen [Sus scrofa]	5.00E-003		1191888835	XP_013854500	SH2 domain-containing protein 5 isoform X2 [Sus scrofa]	3.19E-002
545875999	XP_005672350	UDP glucuronosyltransferase 1 family, polypeptide A6 isoform X1 [Sus scrofa]	4.03E-002		1191898562	XP_013844550	NUT family member 1 [Sus scrofa]	3.33E-002		1191890454	XP_013854703	kinetochore protein NDC80 homolog [Sus scrofa]	5.01E-004
1191846732	XP_005672454	unconventional myosin-X [Sus scrofa]	3.49E-002		1191912332	XP_013845109	sulfhydryl oxidase 1 [Sus scrofa]	8.24E-003		1191907919	XP_020918041	olfactory receptor 52A1-like [Sus scrofa]	4.85E-002
1191847023	XP_005672583	transcription factor TFIIIB component B'' homolog isoform X1 [Sus scrofa]	4.29E-002		1191915571	XP_013846496	LOW QUALITY PROTEIN: myotubularin-related protein 1 [Sus scrofa]	3.73E-002		1191908005	XP_020918083	LOW QUALITY PROTEIN: ribonucleoside-diphosphate reductase large subunit [Sus scrofa]	3.67E-002
545878577	XP_005672681	lysophosphatidylcholine acyltransferase 1 isoform X3 [Sus scrofa]	1.45E-002		1191912849	XP_013846505	LOW QUALITY PROTEIN: matrix-remodeling-associated protein 5 [Sus scrofa]	4.43E-004		1191908386	XP_020918221	integrator complex subunit 4 [Source:HGNC Symbol;Acc:25048]	6.03E-003
545879215	XP_005672754	ankyrin repeat and EF-hand domain-containing protein 1 isoform X1 [Sus scrofa]	1.94E-003		1191806270	XP_013848215	LOW QUALITY PROTEIN: laminin subunit alpha-4 [Sus scrofa]	3.11E-002		1191809652	XP_020918347	angiopoietin-1 receptor isoform X7 [Sus scrofa]	1.10E-002
545883672	XP_005673383	drebrin-like protein isoform X2 [Sus scrofa]	2.38E-002		1191806488	XP_013848273	collagen alpha-1(XII) chain isoform X1 [Sus scrofa]	1.80E-002		1191908980	XP_020918403	exophilin-5 isoform X3 [Sus scrofa]	1.05E-003
1191900960	XP_013832871	serine/threonine-protein kinase MAK isoform X1 [Sus scrofa]	8.56E-004		1191807312	XP_013848429	WD repeat-containing protein 72 isoform X1 [Sus scrofa]	4.80E-002		1191909701	XP_020918674	sortilin-related receptor isoform X5 [Sus scrofa]	1.10E-002
927153620	XP_013832939	protein FAM65B isoform X6 [Sus scrofa]	1.51E-002		927096060	XP_013848454	AP-4 complex subunit epsilon-1 isoform X3 [Sus scrofa]	3.44E-002		1191909865	XP_020918727	coiled-coil domain-containing protein 15 isoform X1 [Sus scrofa]	4.47E-002
927155755	XP_013833188	collagen alpha-2(XI) chain isoform X5 [Sus scrofa]	2.83E-002		927096333	XP_013848532	stereocilin [Sus scrofa]	1.36E-002		1191910026	XP_020918794	rho GTPase-activating protein 32 isoform X4 [Sus scrofa]	2.91E-005
927155920	XP_013833210	dystonin isoform X20 [Sus scrofa]	7.16E-004		927118109	XP_013848615	protein transport protein Sec31B isoform X4 [Sus scrofa]	1.53E-002		1191910081	XP_020918817	amyloid-like protein 2 isoform X2 [Sus scrofa]	3.97E-002
1191900124	XP_013833590	E3 ubiquitin-protein ligase HECTD1 isoform X1 [Sus scrofa]	2.06E-003		927097363	XP_013848820	trafficking protein particle complex subunit 6B [Sus scrofa]	2.28E-003		1191910996	XP_020919131	metabotropic glutamate receptor 3 isoform X1 [Sus scrofa]	3.12E-002
927160675	XP_013833701	chromodomain-helicase-DNA-binding protein 8 isoform X2 [Sus scrofa]	2.30E-002		1191855726	XP_013849589	LOW QUALITY PROTEIN: serine/threonine-protein kinase MRCK gamma [Sus scrofa]	4.29E-002		1191911012	XP_020919137	semaphorin-3A isoform X2 [Sus scrofa]	3.15E-002
927163265	XP_013833830	tyrosyl-DNA phosphodiesterase 1 isoform X1 [Sus scrofa]	1.38E-002		927104192	XP_013850160	EVI5-like protein isoform X4 [Sus scrofa]	4.51E-002		1191911330	XP_020919271	liprin-alpha-4 isoform X7 [Sus scrofa]	1.74E-002
927163614	XP_013833854	serpin A3-8 [Sus scrofa]	2.80E-236		1191864246	XP_013850810	serine/threonine-protein kinase LMTK2 isoform X1 [Sus scrofa]	3.96E-002		1191813935	XP_020919948	parafibromin [Sus scrofa]	2.14E-002
1191899509	XP_013833856	LOW QUALITY PROTEIN: serpin A3-5 [Sus scrofa]	5.74E-076		927107595	XP_013850932	GRB10-interacting GYF protein 1 isoform X2 [Sus scrofa]	8.65E-003		1191813984	XP_020919964	lysophospholipase-like protein 1 isoform X5 [Sus scrofa]	4.02E-003
927165694	XP_013833998	prominin-1 isoform X3 [Sus scrofa]	4.85E-003		927144489	XP_013851003	tRNA pseudouridine synthase-like 1 isoform X3 [Sus scrofa]	4.28E-007		1191814047	XP_020919989	serine/threonine-protein kinase MARK1 isoform X3 [Sus scrofa]	1.95E-002
927166212	XP_013834028	arf-GAP with Rho-GAP domain, ANK repeat and PH domain-containing protein 2 isoform X4 [Sus scrofa]	3.67E-005		927109988	XP_013851443	pentatricopeptide repeat domain-containing protein 3, mitochondrial isoform X3 [Sus scrofa]	2.01E-002		1191814582	XP_020920202	leucine-rich repeat-containing G-protein coupled receptor 6 isoform X3 [Sus scrofa]	4.06E-002
927166851	XP_013834107	tyrosine-protein kinase TXK isoform X1 [Sus scrofa]	2.24E-002		927110700	XP_013851539	AP2-associated protein kinase 1 isoform X2 [Sus scrofa]	4.07E-002		1191814930	XP_020920335	ciliary neurotrophic factor receptor subunit alpha [Sus scrofa]	4.56E-003
1191908400	XP_013834638	LOW QUALITY PROTEIN: ubiquitin carboxyl-terminal hydrolase 35 [Sus scrofa]	1.72E-003		927116973	XP_013852008	oxidation resistance protein 1 isoform X5 [Sus scrofa]	2.46E-002		1191815410	XP_020920539	serine/threonine-protein kinase greatwall isoform X1 [Sus scrofa]	9.56E-003
927178497	XP_013835056	beta-galactosidase-1-like protein 2 isoform X3 [Sus scrofa]	9.23E-003		927120884	XP_013852400	protein RRNAD1 isoform X1 [Sus scrofa]	2.94E-002		1191815425	XP_020920544	acyl-CoA-binding domain-containing protein 5 isoform X4 [Sus scrofa]	1.52E-002
1191912021	XP_013835424	LOW QUALITY PROTEIN: denticleless protein homolog [Sus scrofa]	4.72E-002		1191897550	XP_013852569	WD repeat-containing protein 93 isoform X1 [Sus scrofa]	2.65E-002		1191815470	XP_020920564	LOW QUALITY PROTEIN: myosin-IIIa [Sus scrofa]	4.54E-002
1191814591	XP_013835581	protein phosphatase 1 regulatory subunit 12B isoform X2 [Sus scrofa]	4.68E-002		927126857	XP_013852959	GRB2-related adapter protein 2 isoform X2 [Sus scrofa]	4.29E-002		1191816552	XP_020920947	integrator complex subunit 6 isoform X2 [Sus scrofa]	2.83E-004
1191814956	XP_013835625	kinesin-like protein KIF24 isoform X1 [Sus scrofa]	3.47E-005		1191879615	XP_013853091	unconventional myosin-Ia [Sus scrofa]	2.77E-002		1191810455	XP_020921234	protein unc-13 homolog B isoform X8 [Sus scrofa]	2.48E-003
927193664	XP_013836250	conserved oligomeric Golgi complex subunit 1 isoform X2 [Sus scrofa]	1.54E-004		927130069	XP_013853111	rho GTPase-activating protein 9 isoform X1 [Sus scrofa]	8.65E-003		1191820249	XP_020922352	uncharacterized protein C17orf80 homolog isoform X1 [Sus scrofa]	2.69E-008
927196639	XP_013836468	crossover junction endonuclease EME1 [Sus scrofa]	3.61E-002		1191881985	XP_013853517	FYVE, RhoGEF and PH domain-containing protein 6 isoform X3 [Sus scrofa]	4.97E-002		1191820427	XP_020922405	probable helicase with zinc finger domain isoform X2 [Sus scrofa]	1.11E-002
1191837425	XP_013836922	mediator of RNA polymerase II transcription subunit 15 isoform X3 [Sus scrofa]	5.12E-006		1191892915	XP_013853812	kin of IRRE-like protein 2 [Sus scrofa]	4.24E-002		1191820470	XP_020922426	LOW QUALITY PROTEIN: testis-expressed protein 2 [Sus scrofa]	2.05E-002
927201028	XP_013837562	U2 snRNP-associated SURP motif-containing protein isoform X1 [Sus scrofa][Source:UniProtKB/Swiss-Prot;Acc:O15042]	3.61E-004		1191888835	XP_013854500	SH2 domain-containing protein 5 isoform X2 [Sus scrofa]	4.87E-003		1191820653	XP_020922491	rho GTPase-activating protein 27 isoform X1 [Sus scrofa]	3.40E-002
1191830962	XP_013838026	synaptojanin-1 isoform X14 [Sus scrofa]	3.60E-003		1191907939	XP_020918053	olfactory receptor 51L1-like [Sus scrofa]	3.60E-002		1191820697	XP_020922505	glycylpeptide N-tetradecanoyltransferase 1 [Sus scrofa]	2.30E-002
1191846038	XP_013838145	DEP domain-containing protein 1B isoform X2 [Sus scrofa]	1.05E-002		1191908122	XP_020918130	short transient receptor potential channel 2-like [Sus scrofa]	3.60E-002		1191821034	XP_020922633	membrane primary amine oxidase-like isoform X1 [Sus scrofa]	2.89E-072
927204605	XP_013838260	arginine/serine-rich coiled-coil protein 2 isoform X2 [Sus scrofa]	6.33E-003		1191908175	XP_020918146	LOW QUALITY PROTEIN: C2 domain-containing protein 3 [Sus scrofa]	2.27E-002		1191821185	XP_020922674	SWI/SNF related, matrix associated, actin dependent regulator of chromatin, subfamily e, member 1 [Source:HGNC Symbol;Acc:11109]	1.79E-007
1191839693	XP_013838285	cilia- and flagella-associated protein 251 isoform X1 [Sus scrofa]	7.68E-003		1191908530	XP_020918265	coiled-coil domain-containing protein 83 [Sus scrofa]	1.60E-002		1191821285	XP_020922707	mediator of RNA polymerase II transcription subunit 1 isoform X3 [Sus scrofa]	9.71E-003
1191837568	XP_013838633	phosphatidylinositol 4-kinase alpha isoform X2 [Sus scrofa]	6.00E-006		1191908610	XP_020918290	deuterosome assembly protein 1 isoform X2 [Sus scrofa]	6.81E-003		1191821644	XP_020922826	epsin-3 isoform X1 [Sus scrofa]	3.78E-002
927206749	XP_013838798	putative protein MSS51 homolog, mitochondrial [Sus scrofa]	4.70E-002		1191908640	XP_020918298	LOW QUALITY PROTEIN: centrosomal protein of 295 kDa [Sus scrofa]	8.65E-004		1191821687	XP_020922846	voltage-dependent T-type calcium channel subunit alpha-1G isoform X19 [Sus scrofa]	1.99E-003
927206758	XP_013838801	protein transport protein Sec24C isoform X1 [Sus scrofa]	1.47E-002		1191909701	XP_020918674	sortilin-related receptor isoform X5 [Sus scrofa]	4.24E-002		1191822000	XP_020922954	RING finger and transmembrane domain-containing protein 1 [Sus scrofa]	1.01E-003
1191835053	XP_013838802	zinc finger SWIM domain-containing protein 8 isoform X1 [Sus scrofa]	3.40E-009		1191910001	XP_020918783	Friend leukemia integration 1 transcription factor isoform X4 [Sus scrofa]	5.48E-003		1191822365	XP_020923108	unconventional myosin-Id isoform X4 [Sus scrofa]	2.84E-002
927208005	XP_013839154	SH3 and PX domain-containing protein 2A isoform X7 [Sus scrofa]	4.33E-002		1191910026	XP_020918794	rho GTPase-activating protein 32 isoform X4 [Sus scrofa]	4.42E-002		1191822565	XP_020923162	peroxisomal sarcosine oxidase isoform X1 [Sus scrofa]	6.38E-003
1191848042	XP_013840673	myosin light chain kinase 2, skeletal/cardiac muscle [Sus scrofa]	4.00E-002		1191809845	XP_020919065	zinc finger protein basonuclin-2 isoform X18 [Sus scrofa]	4.02E-002		1191822625	XP_020923182	LOW QUALITY PROTEIN: bleomycin hydrolase [Sus scrofa]	2.96E-002
927217798	XP_013841355	motile sperm domain-containing protein 2 isoform X2 [Sus scrofa]	2.06E-002		1191911427	XP_020919314	LOW QUALITY PROTEIN: aspartate--tRNA ligase, mitochondrial [Sus scrofa]	7.28E-003		1191823118	XP_020923376	WSC domain-containing protein 1 [Sus scrofa]	4.34E-002
927219443	XP_013841769	zinc finger CCHC domain-containing protein 18 [Sus scrofa]	4.61E-002		1191911683	XP_020919415	uncharacterized protein KIAA1614 homolog [Sus scrofa]	1.34E-002		1191811029	XP_020923434	uncharacterized protein C9orf43 homolog isoform X1 [Sus scrofa]	5.85E-003
927128768	XP_013842544	cyclic AMP-dependent transcription factor ATF-7 isoform X3 [Sus scrofa]	1.83E-002		1191911937	XP_020919499	ribosomal protein S6 kinase delta-1 isoform X9 [Sus scrofa]	1.79E-002		1191823331	XP_020923462	monocarboxylate transporter 11 isoform X2 [Sus scrofa]	1.91E-002
927109220	XP_013843285	target of rapamycin complex subunit LST8 isoform X2 [Sus scrofa]	2.58E-002		1191912096	XP_020919541	LOW QUALITY PROTEIN: laminin subunit beta-3 [Sus scrofa]	9.29E-003		1191823606	XP_020923549	dual specificity mitogen-activated protein kinase kinase 4 isoform X1 [Sus scrofa]	3.84E-003
927119896	XP_013843534	coiled-coil domain-containing protein 190 isoform X1 [Sus scrofa]	4.21E-002		1191912187	XP_020919569	DNA-binding protein Ikaros isoform X1 [Sus scrofa]	8.19E-004		1191823655	XP_020923566	CMT1A duplicated region transcript 1 protein isoform X9 [Sus scrofa]	2.79E-002
927126945	XP_013843647	SUN domain-containing protein 2 isoform X1 [Sus scrofa]	3.56E-004		1191810057	XP_020919828	transcription factor RFX3 isoform X1 [Sus scrofa]	1.40E-003		1191823714	XP_020923594	multidrug and toxin extrusion protein 2 isoform X4 [Sus scrofa]	4.18E-002
1191828682	XP_013843662	kininogen-1 isoform X1 [Sus scrofa]	8.06E-035		1191814009	XP_020919975	3'(2'),5'-bisphosphate nucleotidase 1 isoform X1 [Sus scrofa]	4.56E-005		1191823814	XP_020923640	GRB2-related adapter protein isoform X1 [Sus scrofa]	3.82E-005
927132024	XP_013843835	killer cell lectin-like receptor 8 isoform X1 [Sus scrofa]	6.39E-008		1191814417	XP_020920137	LOW QUALITY PROTEIN: abnormal spindle-like microcephaly-associated protein [Sus scrofa]	6.78E-003		1191824084	XP_020923765	ATP-binding cassette sub-family A member 5 isoform X1 [Sus scrofa]	1.64E-002
927132125	XP_013843849	killer cell lectin-like receptor subfamily F member 1 [Sus scrofa]	4.40E-002		1191810224	XP_020920446	transmembrane protein 2 isoform X1 [Sus scrofa]	2.78E-002		1191824450	XP_020923926	inter-alpha-trypsin inhibitor heavy chain H3 isoform X3 [Sus scrofa]	8.68E-016
927146931	XP_013844250	mitogen-activated protein kinase kinase kinase 6 [Sus scrofa]	1.35E-003		1191815232	XP_020920464	kinesin-1 heavy chain [Sus scrofa]	3.89E-003		1191825011	XP_020924177	inter-alpha-trypsin inhibitor heavy chain H4 isoform X10 [Sus scrofa]	2.07E-224
927207741	XP_013845921	MMS19 nucleotide excision repair protein homolog [Sus scrofa]	2.36E-002		1191815600	XP_020920606	SKI/DACH domain-containing protein 1 [Sus scrofa]	1.74E-002		1191825162	XP_020924233	ceruloplasmin isoform X1 [Sus scrofa]	0.00E+000
927216072	XP_013846196	GTPase IMAP family member 2 isoform X3 [Sus scrofa]	3.63E-002		1191816323	XP_020920866	neurobeachin isoform X16 [Sus scrofa]	1.73E-002		1191825564	XP_020924422	protein bassoon isoform X3 [Sus scrofa]	1.22E-003
1191915117	XP_013846320	ubiquitin-like modifier-activating enzyme 1 [Sus scrofa]	2.79E-002		1191817040	XP_020921130	mitochondrial intermediate peptidase [Sus scrofa]	4.75E-002		1191825799	XP_020924509	helicase ARIP4 isoform X1 [Sus scrofa]	1.05E-002
1191806270	XP_013848215	LOW QUALITY PROTEIN: laminin subunit alpha-4 [Sus scrofa]	7.38E-005		1191810428	XP_020921161	protein FAM214B [Sus scrofa]	2.16E-002		1191826319	XP_020924733	PX domain-containing protein kinase-like protein isoform X5 [Sus scrofa]	3.02E-002
927096400	XP_013848556	erythrocyte membrane protein band 4.2 isoform X1 [Sus scrofa]	3.37E-003		1191817403	XP_020921256	zinc finger CCCH domain-containing protein 13 isoform X4 [Sus scrofa]	1.56E-002		1191826556	XP_020924841	26S proteasome non-ATPase regulatory subunit 6 [Sus scrofa]	9.35E-003
1191808410	XP_013848719	uncharacterized protein C18orf63 homolog [Sus scrofa]	4.96E-002		1191810487	XP_020921347	talin-1 isoform X5 [Sus scrofa]	1.14E-003		1191827016	XP_020925024	plexin-D1 isoform X2 [Sus scrofa]	3.67E-002
1191811531	XP_013849361	LOW QUALITY PROTEIN: spectrin alpha chain, non-erythrocytic 1 [Sus scrofa]	1.58E-005		1191817770	XP_020921403	E3 ubiquitin-protein ligase MYCBP2 isoform X13 [Sus scrofa]	4.99E-002		1191827061	XP_020925039	transmembrane protein 43 [Sus scrofa]	6.00E-004
1191855726	XP_013849589	LOW QUALITY PROTEIN: serine/threonine-protein kinase MRCK gamma [Sus scrofa]	3.37E-002		1191817929	XP_020921451	UDP-glucose:glycoprotein glucosyltransferase 2 isoform X2 [Sus scrofa]	1.39E-004		1191827313	XP_020925132	LOW QUALITY PROTEIN: angiomotin-like protein 2 [Sus scrofa]	1.42E-002
1191859901	XP_013850329	G protein-regulated inducer of neurite outgrowth 1 isoform X1 [Sus scrofa]	5.45E-003		1191810630	XP_020921838	FERM and PDZ domain-containing protein 1 isoform X1 [Sus scrofa]	1.93E-003		1191811483	XP_020925160	golgin subfamily A member 2 isoform X6 [Sus scrofa]	1.96E-002
1191869784	XP_013851158	structure-specific endonuclease subunit SLX4 isoform X1 [Sus scrofa]	3.61E-002		1191819024	XP_020921923	pigment epithelium-derived factor isoform X1 [Sus scrofa]	5.52E-006		1191828848	XP_020925728	probable cation-transporting ATPase 13A3 isoform X1 [Sus scrofa]	3.85E-004
927108776	XP_013851182	pyrin isoform X1 [Sus scrofa]	6.84E-004		1191819679	XP_020922163	coiled-coil domain-containing protein 40 isoform X3 [Sus scrofa]	2.91E-002		1191828860	XP_020925731	transmembrane protein 44 isoform X2 [Sus scrofa]	4.28E-003
927120642	XP_013852356	olfactory receptor 6K3-like [Sus scrofa]	2.09E-002		1191810747	XP_020922279	inversin isoform X4 [Sus scrofa]	1.53E-002		1191829220	XP_020925878	protein HEG homolog 1 [Sus scrofa]	1.79E-002
927126857	XP_013852959	GRB2-related adapter protein 2 isoform X2 [Sus scrofa]	4.11E-003		1191820249	XP_020922352	uncharacterized protein C17orf80 homolog isoform X1 [Sus scrofa]	8.69E-007		1191829302	XP_020925911	semaphorin-5B isoform X1 [Sus scrofa]Symbol;Acc:10737]	3.13E-002
1191879615	XP_013853091	unconventional myosin-Ia [Sus scrofa]	4.86E-002		1191820427	XP_020922405	probable helicase with zinc finger domain isoform X2 [Sus scrofa]	3.44E-002		1191829824	XP_020926114	intraflagellar transport protein 57 homolog [Sus scrofa]	2.84E-002
927130069	XP_013853111	rho GTPase-activating protein 9 isoform X1 [Sus scrofa]	3.54E-002		1191820481	XP_020922429	LOW QUALITY PROTEIN: ATP-dependent RNA helicase DDX42 [Sus scrofa]	1.52E-003		1191811757	XP_020926313	probable helicase senataxin isoform X2 [Sus scrofa]	1.24E-002
1191898551	XP_013853130	olfactory receptor 11G2-like [Sus scrofa]	3.02E-002		1191820598	XP_020922474	microtubule-associated protein tau isoform X17 [Sus scrofa]	6.27E-003		1191830364	XP_020926345	G-protein coupled receptor 15 [Sus scrofa]	4.84E-002
927134352	XP_013853476	myosin-binding protein C, slow-type isoform X12 [Sus scrofa]	1.59E-002		1191820796	XP_020922530	nucleolar transcription factor 1 isoform X1 [Sus scrofa]	1.73E-002		1191830536	XP_020926430	receptor-type tyrosine-protein phosphatase gamma isoform X4 [Sus scrofa]	1.83E-006
1191886787	XP_013854060	LOW QUALITY PROTEIN: pleckstrin homology domain-containing family A member 4 [Sus scrofa]	1.94E-002		1191820823	XP_020922543	ataxin-7-like protein 3 isoform X1 [Sus scrofa]	1.77E-002		1191830797	XP_020926523	A disintegrin and metalloproteinase with thrombospondin motifs 5 isoform X1 [Sus scrofa]	1.55E-003
1191888668	XP_013854464	REM2- and Rab-like small GTPase 1 isoform X2 [Sus scrofa]	2.79E-002		1191821034	XP_020922633	membrane primary amine oxidase-like isoform X1 [Sus scrofa]	1.62E-058		1191830898	XP_020926561	T-lymphoma invasion and metastasis-inducing protein 1 [Sus scrofa]	9.90E-003
927145984	XP_013854479	protein-arginine deiminase type-6 [Sus scrofa]	2.56E-004		1191821185	XP_020922674	SWI/SNF-related matrix-associated actin-dependent regulator of chromatin subfamily E member 1 isoform X1 [Sus scrofa]	3.23E-004		1191831231	XP_020926676	PR domain zinc finger protein 15 isoform X3 [Sus scrofa]	2.64E-002
927146675	XP_013854517	aurora kinase A and ninein-interacting protein [Sus scrofa]	1.09E-002		1191821588	XP_020922804	integrin alpha-3 [Sus scrofa]	4.68E-002		1191831464	XP_020926780	cohesin subunit SA-1 [Sus scrofa]	4.51E-002
1191890454	XP_013854703	kinetochore protein NDC80 homolog [Sus scrofa]	3.99E-002		1191821835	XP_020922904	syntaxin-binding protein 4 isoform X3 [Sus scrofa]	3.28E-002		1191831521	XP_020926803	MDS1 and EVI1 complex locus protein EVI1 isoform X7 [Sus scrofa]	1.77E-006
1191907939	XP_020918053	olfactory receptor 51L1-like [Sus scrofa]	1.71E-002		1191821876	XP_020922917	ankyrin repeat and fibronectin type-III domain-containing protein 1 isoform X2 [Sus scrofa]	4.85E-002		1191831720	XP_020926893	coiled-coil domain-containing protein 39 isoform X1 [Sus scrofa]	1.15E-002
1191809608	XP_020918194	synaptotagmin-16 isoform X1 [Sus scrofa]	2.24E-002		1191821918	XP_020922931	lactoperoxidase [Sus scrofa]	2.93E-002		1191831751	XP_020926905	lipoma-preferred partner [Sus scrofa]	8.61E-005
1191908812	XP_020918358	rho GTPase-activating protein 42 [Sus scrofa]	4.18E-002		1191822000	XP_020922954	RING finger and transmembrane domain-containing protein 1 [Sus scrofa]	3.69E-002		1191831921	XP_020926981	copine-4 isoform X3 [Sus scrofa]	4.82E-002
1191909200	XP_020918499	centromere/kinetochore protein zw10 homolog [Sus scrofa]	1.97E-002		1191822011	XP_020922959	mediator of RNA polymerase II transcription subunit 13 [Sus scrofa]	1.63E-002		1191832432	XP_020927183	LOW QUALITY PROTEIN: double-stranded RNA-specific editase 1 [Sus scrofa]	3.74E-003
1191909310	XP_020918539	proprotein convertase subtilisin/kexin type 7 [Sus scrofa]	4.87E-002		1191822017	XP_020922961	integrator complex subunit 2 [Sus scrofa]	3.65E-002		1191832923	XP_020927376	anoctamin-10 isoform X1 [Sus scrofa]	3.42E-002
1191909865	XP_020918727	coiled-coil domain-containing protein 15 isoform X1 [Sus scrofa]	3.40E-002		1191822428	XP_020923119	LOW QUALITY PROTEIN: neurofibromin [Sus scrofa]	1.09E-002		1191834547	XP_020928050	LOW QUALITY PROTEIN: rasGAP-activating-like protein 1 [Sus scrofa]	3.42E-002
1191809786	XP_020918852	40S ribosomal protein S6 isoform X2 [Sus scrofa]	3.54E-002		1191823250	XP_020923431	misshapen-like kinase 1 isoform X10 [Sus scrofa]	1.41E-002		1191835366	XP_020928358	nitric oxide synthase, brain isoform X2 [Sus scrofa]	2.90E-002
1191910772	XP_020919056	collagen alpha-1(XXVIII) chain isoform X2 [Sus scrofa]	4.11E-003		1191811029	XP_020923434	uncharacterized protein C9orf43 homolog isoform X1 [Sus scrofa]	1.59E-002		1191835475	XP_020928390	UPF0668 protein C10orf76 homolog [Sus scrofa]	3.00E-006
1191910869	XP_020919088	dynein heavy chain 11, axonemal isoform X1 [Sus scrofa]	2.27E-002		1191811060	XP_020923527	collagen alpha-1(XXVII) chain isoform X2 [Sus scrofa]	8.75E-005		1191835510	XP_020928398	LOW QUALITY PROTEIN: DNA topoisomerase 3-beta-1 [Sus scrofa]	6.55E-003
1191911330	XP_020919271	liprin-alpha-4 isoform X7 [Sus scrofa]	3.80E-002		1191823814	XP_020923640	GRB2-related adapter protein isoform X1 [Sus scrofa]	3.41E-006		1191835821	XP_020928491	LOW QUALITY PROTEIN: proto-oncogene tyrosine-protein kinase receptor Ret [Sus scrofa]	4.33E-002
1191911438	XP_020919315	zinc finger and BTB domain-containing protein 37 [Sus scrofa]	3.73E-002		1191824148	XP_020923793	protein TANC2 isoform X12 [Sus scrofa]	1.07E-002		1191835843	XP_020928496	TRAF-type zinc finger domain-containing protein 1 [Sus scrofa]	1.34E-002
1191911453	XP_020919320	tenascin-N isoform X3 [Sus scrofa]	3.36E-004		1191824450	XP_020923926	inter-alpha-trypsin inhibitor heavy chain H3 isoform X3 [Sus scrofa]	3.98E-002		1191836142	XP_020928607	MORC family CW-type zinc finger protein 2 isoform X8 [Sus scrofa]	1.20E-003
1191911665	XP_020919409	LOW QUALITY PROTEIN: centrosome-associated protein 350 [Sus scrofa]	2.27E-002		1191825011	XP_020924177	inter-alpha-trypsin inhibitor heavy chain H4 isoform X10 [Sus scrofa]	2.56E-300		1191836327	XP_020928685	calcium/calmodulin-dependent protein kinase kinase 2 isoform X1 [Sus scrofa]	7.24E-003
1191911683	XP_020919415	uncharacterized protein KIAA1614 homolog [Sus scrofa]	3.85E-003		1191825162	XP_020924233	ceruloplasmin isoform X1 [Sus scrofa]	0.00E+000		1191836636	XP_020928793	eIF-2-alpha kinase activator GCN1 [Sus scrofa]	4.89E-002
1191911737	XP_020919441	ATP-dependent RNA helicase A isoform X2 [Sus scrofa]	3.11E-003		1191825799	XP_020924509	helicase ARIP4 isoform X1 [Sus scrofa]	3.46E-002		1191812526	XP_020928847	protein MMS22-like isoform X2 [Sus scrofa]	2.41E-002
1191809983	XP_020919537	glycine dehydrogenase (decarboxylating), mitochondrial [Sus scrofa]	4.72E-002		1191826029	XP_020924611	scm-like with four MBT domains protein 1 isoform X1 [Sus scrofa]	1.31E-002		1191837618	XP_020929134	arsenite methyltransferase isoform X1 [Sus scrofa]	3.39E-002
1191814433	XP_020920145	LIM/homeobox protein Lhx9 isoform X2 [Sus scrofa]	2.59E-002		1191826556	XP_020924841	26S proteasome non-ATPase regulatory subunit 6 [Sus scrofa]	4.94E-002		1191838249	XP_020929362	LOW QUALITY PROTEIN: DNA excision repair protein ERCC-6 [Sus scrofa]	1.14E-003
1191814633	XP_020920226	lysine-specific demethylase 5B [Sus scrofa]	4.36E-002		1191811424	XP_020924913	niban-like protein 1 isoform X2 [Sus scrofa]	3.88E-003		1191838329	XP_020929394	olfactory receptor 13A1-like [Sus scrofa]	1.24E-002
1191815003	XP_020920362	E3 ubiquitin-protein ligase Topors isoform X3 [Sus scrofa]	3.60E-002		1191826851	XP_020924954	copine-9 isoform X2 [Sus scrofa]	8.40E-004		1191838527	XP_020929461	cytospin-A isoform X3 [Sus scrofa]	2.08E-002
1191815232	XP_020920464	kinesin-1 heavy chain [Sus scrofa]	2.29E-002		1191827016	XP_020925024	plexin-D1 isoform X2 [Sus scrofa]	9.79E-003		1191838567	XP_020929472	semaphorin-4D isoform X1 [Sus scrofa]	2.38E-002
1191810243	XP_020920511	transmembrane channel-like protein 1 isoform X1 [Sus scrofa]	3.93E-002		1191827204	XP_020925101	ruvB-like 1 isoform X1 [Sus scrofa]	1.06E-002		1191838610	XP_020929489	signal-induced proliferation-associated 1-like protein 2 isoform X3 [Sus scrofa]	1.44E-003
1191810375	XP_020920957	transducin-like enhancer protein 1 isoform X6 [Sus scrofa]	8.26E-003		1191827938	XP_020925379	ventricular zone-expressed PH domain-containing protein homolog 1 isoform X2 [Sus scrofa]	1.84E-002		1191838633	XP_020929500	V-set and immunoglobulin domain-containing protein 10 isoform X1 [Sus scrofa]	1.51E-002
1191817040	XP_020921130	mitochondrial intermediate peptidase [Sus scrofa]	3.81E-002		1191828020	XP_020925407	sucrase-isomaltase, intestinal isoform X1 [Sus scrofa]	2.74E-002		1191838737	XP_020929526	golgin subfamily A member 3 isoform X1 [Sus scrofa]	1.44E-002
1191810455	XP_020921234	protein unc-13 homolog B isoform X8 [Sus scrofa]	3.71E-002		1191828031	XP_020925411	SLIT and NTRK-like protein 3 [Sus scrofa]	9.05E-003		1191839088	XP_020929652	protein strawberry notch homolog 1 isoform X2 [Sus scrofa]	4.90E-002
1191817770	XP_020921403	E3 ubiquitin-protein ligase MYCBP2 isoform X13 [Sus scrofa]	4.18E-003		1191828056	XP_020925421	neuroserpin [Sus scrofa]	6.56E-003		1191839125	XP_020929668	1-phosphatidylinositol 4,5-bisphosphate phosphodiesterase epsilon-1 isoform X4 [Sus scrofa]	1.74E-003
1191810553	XP_020921638	reversion-inducing cysteine-rich protein with Kazal motifs isoform X3 [Sus scrofa]	2.89E-004		1191829220	XP_020925878	protein HEG homolog 1 [Sus scrofa]	2.41E-002		1191839240	XP_020929716	breakpoint cluster region protein isoform X2 [Sus scrofa]	3.30E-002
1191810630	XP_020921838	FERM and PDZ domain-containing protein 1 isoform X1 [Sus scrofa]	1.18E-002		1191829372	XP_020925933	LOW QUALITY PROTEIN: golgin subfamily B member 1 [Sus scrofa]	1.09E-002		1191839578	XP_020929859	centrosomal protein of 44 kDa isoform X2 [Sus scrofa]	2.22E-002
1191810704	XP_020922070	hemogen isoform X1 [Sus scrofa]	1.82E-002		1191811757	XP_020926313	probable helicase senataxin isoform X2 [Sus scrofa]	1.96E-002		1191839748	XP_020929923	RIMS-binding protein 2 isoform X2 [Sus scrofa]	8.93E-003
1191820249	XP_020922352	uncharacterized protein C17orf80 homolog isoform X1 [Sus scrofa]	2.77E-005		1191830316	XP_020926319	laminin subunit beta-2 [Sus scrofa]	1.77E-002		1191840718	XP_020930353	collagen alpha-2(V) chain isoform X1 [Sus scrofa]	3.21E-002
1191820754	XP_020922514	disintegrin and metalloproteinase domain-containing protein 11 isoform X2 [Sus scrofa]	2.62E-002		1191831521	XP_020926803	MDS1 and EVI1 complex locus protein EVI1 isoform X7 [Sus scrofa]	1.53E-002		1191840753	XP_020930366	long-chain-fatty-acid--CoA ligase 1 isoform X2 [Sus scrofa]	4.16E-003
1191820852	XP_020922556	uncharacterized protein C17orf53 homolog isoform X4 [Sus scrofa]	2.99E-002		1191832295	XP_020927131	sodium bicarbonate cotransporter 3 isoform X11 [Sus scrofa]	2.17E-003		1191840968	XP_020930455	trafficking protein particle complex subunit 11 isoform X1 [Sus scrofa]	1.45E-002
1191821034	XP_020922633	membrane primary amine oxidase-like isoform X1 [Sus scrofa]	5.84E-064		1191812075	XP_020927592	T-lymphoma invasion and metastasis-inducing protein 2 isoform X1 [Sus scrofa]	4.96E-002		1191841853	XP_020930791	nuclear factor erythroid 2-related factor 2 isoform X5 [Sus scrofa]	2.60E-004
1191821185	XP_020922674	SWI/SNF related, matrix associated, actin dependent regulator of chromatin, subfamily e, member 1 [Source:HGNC Symbol;Acc:11109]	3.35E-002		1191812166	XP_020927786	syntaxin-binding protein 5 isoform X2 [Sus scrofa]	1.40E-002		1191842341	XP_020930977	SEC14 domain and spectrin repeat-containing protein 1 isoform X1 [Sus scrofa]	4.10E-002
1191821201	XP_020922680	retinoic acid receptor alpha isoform X1 [Sus scrofa]	4.61E-002		1191834403	XP_020927995	LOW QUALITY PROTEIN: bone morphogenetic protein 1 [Sus scrofa]	4.28E-002		1191842407	XP_020931005	E3 ubiquitin-protein ligase HERC2 isoform X4 [Sus scrofa]	2.23E-003
1191821205	XP_020922681	cell division control protein 6 homolog [Sus scrofa]	6.50E-003		1191812224	XP_020928034	transcription factor HIVEP2 [Sus scrofa]	5.09E-006		1191842890	XP_020931181	calcium-binding mitochondrial carrier protein Aralar1 isoform X4 [Sus scrofa]	4.08E-002
1191821305	XP_020922711	cyclin-dependent kinase 12 isoform X5 [Sus scrofa]	2.04E-002		1191834547	XP_020928050	LOW QUALITY PROTEIN: rasGAP-activating-like protein 1 [Sus scrofa]	1.35E-004		1191843581	XP_020931429	potassium voltage-gated channel subfamily H member 7 isoform X5 [Sus scrofa]	6.31E-003
1191821406	XP_020922740	LOW QUALITY PROTEIN: oxysterol-binding protein-related protein 7 [Sus scrofa]	9.35E-003		1191834587	XP_020928067	integrator complex subunit 9 isoform X3 [Sus scrofa]	2.90E-002		1191844073	XP_020931627	LOW QUALITY PROTEIN: receptor tyrosine-protein kinase erbB-4 [Sus scrofa]	1.58E-002
1191821550	XP_020922792	zinc finger protein 652 [Sus scrofa]	2.93E-004		1191834713	XP_020928107	DNA replication ATP-dependent helicase/nuclease DNA2 isoform X1 [Sus scrofa]	9.71E-003		1191844549	XP_020931836	sodium channel protein type 9 subunit alpha isoform X2 [Sus scrofa]	2.75E-002
1191822365	XP_020923108	unconventional myosin-Id isoform X4 [Sus scrofa]	3.08E-002		1191834808	XP_020928146	acetoacetyl-CoA synthetase [Sus scrofa]	2.87E-002		1191844607	XP_020931862	ubiquitin carboxyl-terminal hydrolase 40 isoform X1 [Sus scrofa]	3.85E-002
1191810952	XP_020923123	proteasome-associated protein ECM29 homolog isoform X3 [Sus scrofa]	4.25E-002		1191835232	XP_020928312	PIN2/TERF1-interacting telomerase inhibitor 1 isoform X4 [Sus scrofa]	3.80E-002		1191845337	XP_020932154	delta and Notch-like epidermal growth factor-related receptor [Sus scrofa]	1.99E-002
1191822539	XP_020923149	GTPase Era, mitochondrial isoform X2 [Sus scrofa]	1.87E-003		1191835446	XP_020928380	leucine zipper putative tumor suppressor 1 [Sus scrofa]	4.16E-002		1191845812	XP_020932317	OW QUALITY PROTEIN: protocadherin Fat 2 [Sus scrofa]	3.69E-004
1191822625	XP_020923182	LOW QUALITY PROTEIN: bleomycin hydrolase [Sus scrofa]	4.37E-002		1191835475	XP_020928390	UPF0668 protein C10orf76 homolog [Sus scrofa]	1.95E-008		1191845937	XP_020932362	CCR4-NOT transcription complex subunit 8 [Sus scrofa]	3.50E-002
1191822870	XP_020923280	methyltransferase-like protein 16 isoform X4 [Sus scrofa]	3.10E-003		1191835695	XP_020928454	inositol 1,4,5-trisphosphate receptor-interacting protein [Sus scrofa]	1.56E-002		1191846076	XP_020932410	microtubule-associated serine/threonine-protein kinase 4 isoform X4 [Sus scrofa]	1.26E-005
1191811037	XP_020923467	LOW QUALITY PROTEIN: zinc finger protein 618 [Sus scrofa]	3.09E-002		1191835751	XP_020928471	VPS10 domain-containing receptor SorCS3 isoform X1 [Sus scrofa]	3.49E-002		1191846552	XP_020932552	clathrin interactor 1 isoform X1 [Sus scrofa]	3.64E-002
1191823547	XP_020923526	phosphoinositide 3-kinase regulatory subunit 6 isoform X3 [Sus scrofa]	2.84E-003		1191812422	XP_020928586	regulating synaptic membrane exocytosis protein 1 isoform X8 [Sus scrofa]	4.60E-002		1191847900	XP_020933051	attractin isoform X3 [Sus scrofa]	3.70E-002
1191823627	XP_020923552	tektin-3 [Sus scrofa]	2.66E-003		1191836114	XP_020928599	SH2B adapter protein 3 isoform X1 [Sus scrofa]	3.39E-002		1191847926	XP_020933062	1-phosphatidylinositol 4,5-bisphosphate phosphodiesterase beta-1 isoform X3 [Sus scrofa]	4.48E-002
1191823655	XP_020923566	CMT1A duplicated region transcript 1 protein isoform X9 [Sus scrofa]	3.52E-002		1191836603	XP_020928782	mediator of RNA polymerase II transcription subunit 13-like isoform X4 [Sus scrofa]	4.46E-002		1191847995	XP_020933085	putative Polycomb group protein ASXL1 isoform X1 [Sus scrofa]	2.06E-002
1191811071	XP_020923576	AT-hook-containing transcription factor isoform X2 [Sus scrofa]	2.53E-002		1191836671	XP_020928807	zinc finger protein 503 [Sus scrofa]	5.53E-003		1191848689	XP_020933346	transmembrane channel-like protein 2 [Sus scrofa]	3.89E-002
1191824105	XP_020923774	ATP-binding cassette sub-family A member 9 isoform X2 [Sus scrofa]	2.46E-002		1191836686	XP_020928814	lysosomal-trafficking regulator isoform X3 [Sus scrofa]	1.22E-003		1191850475	XP_020934016	leucine zipper putative tumor suppressor 3 [Sus scrofa]	2.09E-002
1191824233	XP_020923832	Hermansky-Pudlak syndrome 3 protein isoform X1 [Sus scrofa]	2.82E-002		1191837217	XP_020928989	DNA cross-link repair 1A protein [Sus scrofa]	3.96E-003		1191851291	XP_020934320	denylate cyclase type 1 [Sus scrofa]	4.97E-002
1191824444	XP_020923923	short transient receptor potential channel 1 isoform X7 [Sus scrofa]	2.36E-002		1191812608	XP_020929050	heparan sulfate glucosamine 3-O-sulfotransferase 5 [Sus scrofa]	1.95E-002		1191851353	XP_020934343	amiloride-sensitive amine oxidase [copper-containing] [Sus scrofa]	1.14E-002
1191824450	XP_020923926	inter-alpha-trypsin inhibitor heavy chain H3 isoform X3 [Sus scrofa]	3.75E-002		1191837746	XP_020929180	LOW QUALITY PROTEIN: RUN and FYVE domain-containing protein 2 [Sus scrofa]	4.73E-002		1191851362	XP_020934347	zinc finger protein 777 isoform X1 [Sus scrofa]	2.73E-002
1191825011	XP_020924177	inter-alpha-trypsin inhibitor heavy chain H4 isoform X10 [Sus scrofa]	8.84E-243		1191838249	XP_020929362	LOW QUALITY PROTEIN: DNA excision repair protein ERCC-6 [Sus scrofa]	1.30E-002		1191851587	XP_020934439	putative transporter SVOPL isoform X2 [Sus scrofa]	3.30E-002
1191825162	XP_020924233	ceruloplasmin isoform X1 [Sus scrofa]	0.00E+000		1191838257	XP_020929366	F-box/WD repeat-containing protein 8 isoform X3 [Sus scrofa]	2.41E-002		1191851712	XP_020934480	exocyst complex component 4 isoform X1 [Sus scrofa]	4.51E-002
1191825564	XP_020924422	protein bassoon isoform X3 [Sus scrofa]	9.46E-004		1191838527	XP_020929461	cytospin-A isoform X3 [Sus scrofa]	4.86E-002		1191852243	XP_020934649	cadherin-like and PC-esterase domain-containing protein 1 isoform X6 [Sus scrofa]	4.87E-002
1191825703	XP_020924472	semaphorin-3B isoform X2 [Sus scrofa]	2.12E-002		1191838567	XP_020929472	semaphorin-4D isoform X1 [Sus scrofa]	8.13E-003		1191852358	XP_020934696	LOW QUALITY PROTEIN: RNA-binding protein 33 [Sus scrofa]	1.86E-002
1191825869	XP_020924538	POC1 centriolar protein homolog A isoform X3 [Sus scrofa]	1.15E-002		1191838618	XP_020929493	acyl-CoA dehydrogenase family member 10 isoform X4 [Sus scrofa]	2.08E-004		1191852479	XP_020934728	cerebral cavernous malformations 2 protein isoform X1 [Sus scrofa]	2.54E-002
1191825881	XP_020924543	glycerate kinase [Sus scrofa]	6.12E-003		1191838633	XP_020929500	V-set and immunoglobulin domain-containing protein 10 isoform X1 [Sus scrofa]	1.97E-003		1191852795	XP_020934846	transcription intermediary factor 1-alpha isoform X2 [Sus scrofa]	4.61E-002
1191826029	XP_020924611	scm-like with four MBT domains protein 1 isoform X1 [Sus scrofa]	4.34E-002		1191838737	XP_020929526	golgin subfamily A member 3 isoform X1 [Sus scrofa]	2.57E-002		1191853043	XP_020934938	dedicator of cytokinesis protein 4 isoform X3 [Sus scrofa]	3.88E-002
1191826922	XP_020924980	plasma membrane calcium-transporting ATPase 2 isoform X1 [Sus scrofa]	7.31E-003		1191838847	XP_020929565	cilia- and flagella-associated protein 46 isoform X6 [Sus scrofa]	2.35E-002		1191853217	XP_020935011	tensin-3 isoform X2 [Sus scrofa]	3.82E-002
1191827016	XP_020925024	plexin-D1 isoform X2 [Sus scrofa]	5.23E-003		1191839088	XP_020929652	protein strawberry notch homolog 1 isoform X2 [Sus scrofa]	2.06E-002		1191913879	XP_020935593	G-protein coupled receptor-associated sorting protein 2 [Sus scrofa]	3.51E-002
1191827267	XP_020925119	nephrocystin-3 isoform X3 [Sus scrofa]	3.65E-002		1191839125	XP_020929668	1-phosphatidylinositol 4,5-bisphosphate phosphodiesterase epsilon-1 isoform X4 [Sus scrofa]	4.07E-004		1191913941	XP_020935613	HAUS augmin-like complex subunit 7 isoform X1 [Sus scrofa]	3.51E-002
1191827533	XP_020925228	putative glycerol kinase 5 isoform X3 [Sus scrofa]	2.28E-002		1191839542	XP_020929842	glycine receptor subunit alpha-3 isoform X5 [Sus scrofa]	2.12E-002		1191914633	XP_020935848	FERM and PDZ domain-containing protein 3 isoform X2 [Sus scrofa]	2.37E-003
1191827539	XP_020925230	serine/threonine-protein kinase ATR [Sus scrofa]	2.37E-003		1191839645	XP_020929887	calcineurin-binding protein cabin-1 isoform X1 [Sus scrofa]	4.96E-002		1191914751	XP_020935880	melanoma-associated antigen 10-like [Sus scrofa]	7.78E-003
1191827666	XP_020925262	immunoglobulin superfamily member 10 isoform X2 [Sus scrofa]	2.23E-002		1191839780	XP_020929937	TAF5-like RNA polymerase II p300/CBP-associated factor-associated factor 65 kDa subunit 5L isoform X1 [Sus scrofa]	2.35E-002		1191914763	XP_020935883	cohesin subunit SA-2 isoform X1 [Sus scrofa]	2.28E-002
1191827860	XP_020925351	neprilysin [Sus scrofa]	4.71E-002		1191840206	XP_020930108	integrin beta-6 isoform X2 [Sus scrofa]	5.94E-003		1191915491	XP_020936143	LOW QUALITY PROTEIN: dedicator of cytokinesis protein 11 [Sus scrofa]	5.00E-002
1191828031	XP_020925411	SLIT and NTRK-like protein 3 [Sus scrofa]	9.01E-004		1191840718	XP_020930353	collagen alpha-2(V) chain isoform X1 [Sus scrofa]	3.70E-003		1191916482	XP_020936507	probable global transcription activator SNF2L1 isoform X9 [Sus scrofa]	4.04E-002
1191828687	XP_020925676	replication factor C subunit 4 isoform X1 [Sus scrofa]	4.76E-002		1191840753	XP_020930366	long-chain-fatty-acid--CoA ligase 1 isoform X2 [Sus scrofa]	6.60E-003		1191916717	XP_020936603	matrix-remodeling-associated protein 5-like [Sus scrofa]	1.74E-005
1191828848	XP_020925728	probable cation-transporting ATPase 13A3 isoform X1 [Sus scrofa]	5.14E-006		1191841416	XP_020930619	nucleolin isoform X2 [Sus scrofa]	2.05E-002		1191854296	XP_020936732	versican core protein isoform X1 [Sus scrofa]	1.09E-030
1191829302	XP_020925911	semaphorin-5B isoform X1 [Sus scrofa]Symbol;Acc:10737]	1.38E-003		1191813078	XP_020930628	PR domain zinc finger protein 13 [Sus scrofa]	3.19E-003		1191800097	XP_020936851	protein FAM166A [Sus scrofa]	3.78E-002
1191829372	XP_020925933	LOW QUALITY PROTEIN: golgin subfamily B member 1 [Sus scrofa]	4.52E-002		1191841542	XP_020930661	microtubule-associated protein 2 isoform X15 [Sus scrofa]	2.09E-004		1191800690	XP_020937100	olfactory receptor 10AG1-like [Sus scrofa]	2.90E-002
1191829376	XP_020925935	F-box only protein 40 [Sus scrofa]	3.06E-003		1191841833	XP_020930785	monocarboxylate transporter 14 [Sus scrofa]	2.31E-002		1191854846	XP_020938223	deformed epidermal autoregulatory factor 1 homolog isoform X2 [Sus scrofa]	6.98E-003
1191811757	XP_020926313	probable helicase senataxin isoform X2 [Sus scrofa]	1.76E-002		1191842084	XP_020930878	R3H domain-containing protein 1 isoform X10 [Sus scrofa]	4.96E-002		1191855525	XP_020938472	splicing factor 3B subunit 2 isoform X5 [Sus scrofa]	4.05E-002
1191830536	XP_020926430	receptor-type tyrosine-protein phosphatase gamma isoform X4 [Sus scrofa]	2.31E-004		1191842407	XP_020931005	E3 ubiquitin-protein ligase HERC2 isoform X4 [Sus scrofa]	2.80E-002		1191855608	XP_020938497	EH domain-binding protein 1-like protein 1 isoform X4 [Sus scrofa]	2.32E-002
1191830797	XP_020926523	A disintegrin and metalloproteinase with thrombospondin motifs 5 isoform X1 [Sus scrofa]	9.37E-003		1191813134	XP_020931095	izumo sperm-egg fusion protein 3 [Sus scrofa]	4.64E-002		1191855823	XP_020938550	serine/threonine-protein kinase MARK2 isoform X2 [Sus scrofa]	1.95E-002
1191831125	XP_020926631	dual specificity tyrosine-phosphorylation-regulated kinase 1A isoform X2 [Sus scrofa]	1.28E-002		1191842659	XP_020931100	LOW QUALITY PROTEIN: cilia- and flagella-associated protein 65 [Sus scrofa]	1.80E-002		1191856178	XP_020938654	oxysterol-binding protein 1 [Sus scrofa]	1.55E-029
1191831231	XP_020926676	PR domain zinc finger protein 15 isoform X3 [Sus scrofa]	7.96E-003		1191843547	XP_020931414	cyclin-T2 isoform X2 [Sus scrofa]	4.39E-003		1191856747	XP_020938870	glutamine and serine-rich protein 1 [Sus scrofa]	3.43E-002
1191831521	XP_020926803	MDS1 and EVI1 complex locus protein EVI1 isoform X7 [Sus scrofa]	9.74E-013		1191843564	XP_020931422	endothelin-converting enzyme-like 1 [Sus scrofa]	4.76E-003		1191857744	XP_020939236	NACHT domain- and WD repeat-containing protein 1 isoform X1 [Sus scrofa]	4.03E-002
1191811952	XP_020927026	guanine nucleotide exchange factor VAV2 isoform X8 [Sus scrofa]	1.75E-002		1191844073	XP_020931627	LOW QUALITY PROTEIN: receptor tyrosine-protein kinase erbB-4 [Sus scrofa]	7.37E-004		1191857752	XP_020939240	calcium homeostasis endoplasmic reticulum protein isoform X1 [Sus scrofa]	1.03E-002
1191832432	XP_020927183	LOW QUALITY PROTEIN: double-stranded RNA-specific editase 1 [Sus scrofa]	5.02E-003		1191844373	XP_020931756	telomere-associated protein RIF1 isoform X4 [Sus scrofa]	4.35E-002		1191858214	XP_020939407	zinc finger protein 709-like isoform X2 [Sus scrofa]	2.02E-002
1191812163	XP_020927775	androglobin isoform X2 [Sus scrofa]	2.13E-002		1191844436	XP_020931785	netrin receptor UNC5D isoform X3 [Sus scrofa]	1.44E-002		1191858395	XP_020939481	coactivator-associated arginine methyltransferase 1 [Source:HGNC Symbol;Acc:23393]	1.17E-002
1191834236	XP_020927929	inactive heparanase-2 isoform X2 [Sus scrofa]	2.13E-002		1191844480	XP_020931807	disintegrin and metalloproteinase domain-containing protein 23 isoform X3 [Sus scrofa]	1.54E-002		1191858798	XP_020939634	SH2 domain-containing protein 3A isoform X1 [Sus scrofa]	2.05E-002
1191834304	XP_020927958	TBC1 domain family member 10A isoform X1 [Sus scrofa]	2.47E-002		1191844972	XP_020932012	teneurin-3 isoform X1 [Sus scrofa]	3.92E-003		1191858982	XP_020939713	perilipin-4 isoform X1 [Sus scrofa]	2.59E-002
1191834401	XP_020927994	tripartite motif-containing protein 67 [Sus scrofa]	3.26E-002		1191845300	XP_020932139	zinc finger protein 142 isoform X3 [Sus scrofa]	1.44E-002		1191859247	XP_020939823	zinc finger protein 77-like isoform X2 [Sus scrofa]	2.46E-002
1191834987	XP_020928218	inactive ubiquitin carboxyl-terminal hydrolase 54 isoform X13 [Sus scrofa]	1.21E-003		1191845556	XP_020932235	neurolysin, mitochondrial isoform X1 [Sus scrofa]	1.48E-003		1191859347	XP_020939867	BTB/POZ domain-containing protein 2 [Sus scrofa]	4.28E-002
1191835082	XP_020928251	disintegrin and metalloproteinase domain-containing protein 12 isoform X2 [Sus scrofa]	3.98E-002		1191845736	XP_020932289	cadherin-10 isoform X2 [Sus scrofa]	2.14E-002		1191859781	XP_020940022	collagen alpha-1(XXIII) chain isoform X1 [Sus scrofa]	3.90E-002
1191835510	XP_020928398	LOW QUALITY PROTEIN: DNA topoisomerase 3-beta-1 [Sus scrofa]	3.54E-002		1191845750	XP_020932294	dedicator of cytokinesis protein 2 isoform X3 [Sus scrofa]	6.90E-003		1191859867	XP_020940063	histone-lysine N-methyltransferase, H3 lysine-36 and H4 lysine-20 specific isoform X3 [Sus scrofa]	9.45E-003
1191835751	XP_020928471	VPS10 domain-containing receptor SorCS3 isoform X1 [Sus scrofa]	3.38E-002		1191845769	XP_020932302	non-canonical poly(A) RNA polymerase PAPD7 isoform X2 [Sus scrofa]	1.78E-002		1191860123	XP_020940143	junction-mediating and -regulatory protein isoform X2 [Sus scrofa]	6.97E-004
1191835789	XP_020928485	GDNF family receptor alpha-2 isoform X1 [Sus scrofa]	4.95E-003		1191845812	XP_020932317	LOW QUALITY PROTEIN: protocadherin Fat 2 [Sus scrofa]	1.42E-006		1191860199	XP_020940159	ras-specific guanine nucleotide-releasing factor 2 isoform X2 [Sus scrofa]	2.65E-002
1191835991	XP_020928544	zinc finger protein 84 isoform X1 [Sus scrofa]	3.52E-002		1191845957	XP_020932371	LOW QUALITY PROTEIN: teneurin-2 [Sus scrofa]	6.44E-003		1191860523	XP_020940271	transmembrane protein 232 isoform X1 [Sus scrofa]	5.31E-004
1191836265	XP_020928659	LOW QUALITY PROTEIN: vinexin [Sus scrofa]	4.16E-002		1191845986	XP_020932374	zinc finger protein 366 isoform X1 [Sus scrofa]	3.25E-002		1191860860	XP_020940388	long-chain fatty acid transport protein 6 isoform X4 [Sus scrofa]	2.51E-002
1191836686	XP_020928814	lysosomal-trafficking regulator isoform X3 [Sus scrofa]	3.98E-002		1191846147	XP_020932434	interleukin-31 receptor subunit alpha [Sus scrofa]	2.52E-002		1191860908	XP_020940405	LOW QUALITY PROTEIN: protein Shroom1 [Sus scrofa]	4.74E-002
1191837217	XP_020928989	DNA cross-link repair 1A protein [Sus scrofa]	3.57E-004		1191846161	XP_020932437	A disintegrin and metalloproteinase with thrombospondin motifs 6 [Sus scrofa]	3.86E-003		1191861030	XP_020940443	LOW QUALITY PROTEIN: transforming growth factor-beta-induced protein ig-h3 [Sus scrofa]	3.70E-002
1191812608	XP_020929050	heparan sulfate glucosamine 3-O-sulfotransferase 5 [Sus scrofa]	4.56E-002		1191846562	XP_020932555	CREB3 regulatory factor isoform X1 [Sus scrofa]	6.87E-003		1191861481	XP_020940600	death ligand signal enhancer [Sus scrofa]	3.88E-002
1191837658	XP_020929149	calcium homeostasis modulator protein 1 isoform X2 [Sus scrofa]	8.67E-003		1191846739	XP_020932614	slit homolog 3 protein isoform X3 [Sus scrofa]	6.09E-003		1191861706	XP_020940666	casein kinase I isoform X5 [Sus scrofa]	6.25E-003
1191837808	XP_020929199	citron Rho-interacting kinase isoform X1 [Sus scrofa]	1.57E-002		1191846959	XP_020932695	cadherin-12 isoform X1 [Sus scrofa]	2.44E-003		1191861715	XP_020940667	peroxisome proliferator-activated receptor gamma coactivator 1-beta [Sus scrofa]	1.59E-002
1191838048	XP_020929278	BRISC complex subunit Abro1 [Sus scrofa]	1.09E-003		1191847595	XP_020932929	protein transport protein Sec23B isoform X1 [Sus scrofa]	1.50E-005		1191861838	XP_020940711	nuclear pore complex protein Nup160 [Sus scrofa]	7.48E-003
1191838331	XP_020929395	LOW QUALITY PROTEIN: dedicator of cytokinesis protein 5 [Sus scrofa]	4.23E-004		1191848825	XP_020933404	cyclic nucleotide-binding domain-containing protein 2 isoform X3 [Sus scrofa]	2.79E-002		1191862637	XP_020941054	endoplasmic reticulum aminopeptidase 2 isoform X3 [Sus scrofa]	4.71E-002
1191838402	XP_020929420	MLX-interacting protein isoform X2 [Sus scrofa]	1.71E-002		1191848847	XP_020933414	transcription factor COE4 isoform X7 [Sus scrofa]	1.10E-003		1191862767	XP_020941086	solute carrier family 22 member 5 isoform X6 [Sus scrofa]	3.48E-004
1191838527	XP_020929461	cytospin-A isoform X3 [Sus scrofa]	4.22E-002		1191849331	XP_020933600	pericentriolar material 1 protein isoform X39 [Sus scrofa]	2.98E-002		1191862839	XP_020941109	rho GTPase-activating protein 26 isoform X12 [Sus scrofa]	6.68E-003
1191838689	XP_020929514	myoferlin isoform X4 [Sus scrofa]	3.17E-002		1191849913	XP_020933800	transmembrane 9 superfamily member 4 isoform X2 [Sus scrofa]	3.49E-002		1191804560	XP_020941236	endoplasmic reticulum membrane-associated RNA degradation protein isoform X3 [Sus scrofa]	6.80E-003
1191812761	XP_020929516	E3 ubiquitin-protein ligase NEDD4-like isoform X4 [Sus scrofa]	4.70E-002		1191850018	XP_020933844	double zinc ribbon and ankyrin repeat-containing protein 1 isoform X2 [Sus scrofa]	3.52E-004		1191863900	XP_020941598	LOW QUALITY PROTEIN: SUN domain-containing protein 1 [Sus scrofa]	1.90E-004
1191838970	XP_020929614	neuron-specific vesicular protein calcyon [Sus scrofa]	2.18E-002		1191850324	XP_020933956	nuclear receptor coactivator 6 isoform X4 [Sus scrofa]	4.55E-002		1191864936	XP_020941973	LOW QUALITY PROTEIN: huntingtin-interacting protein 1 [Sus scrofa]	1.38E-003
1191839125	XP_020929668	1-phosphatidylinositol 4,5-bisphosphate phosphodiesterase epsilon-1 isoform X4 [Sus scrofa]	4.36E-002		1191850358	XP_020933970	ninein-like protein isoform X2 [Sus scrofa]	5.09E-003		1191865141	XP_020942025	septin-14 isoform X2 [Sus scrofa]	1.31E-002
1191839780	XP_020929937	TAF5-like RNA polymerase II p300/CBP-associated factor-associated factor 65 kDa subunit 5L isoform X1 [Sus scrofa]	4.24E-002		1191850417	XP_020933988	sorting nexin-5 isoform X1 [Sus scrofa]	1.27E-002		1191865604	XP_020942190	G-protein coupled receptor family C group 5 member B [Sus scrofa]	4.65E-002
1191840718	XP_020930353	collagen alpha-2(V) chain isoform X1 [Sus scrofa]	7.77E-003		1191850865	XP_020934165	growth hormone-releasing hormone receptor isoform X1 [Sus scrofa]	1.88E-002		1191865621	XP_020942196	transmembrane channel-like protein 5 isoform X2 [Sus scrofa]	4.83E-002
1191840951	XP_020930449	tetratricopeptide repeat protein 21B isoform X1 [Sus scrofa]	1.19E-002		1191851223	XP_020934293	eucine-rich repeat-containing protein 4 [Sus scrofa]	3.68E-002		1191865768	XP_020942259	thioredoxin domain-containing protein 11 isoform X1 [Sus scrofa]	9.41E-003
1191841785	XP_020930768	neurobeachin-like protein 1 isoform X4 [Sus scrofa]	2.50E-002		1191851664	XP_020934461	hyaluronidase-4 isoform X3 [Sus scrofa]	6.51E-003		1191866024	XP_020942361	sarcalumenin isoform X1 [Sus scrofa]	4.33E-002
1191842193	XP_020930931	LOW QUALITY PROTEIN: collagen alpha-3(IV) chain [Sus scrofa]	1.73E-002		1191852027	XP_020934582	TRPM8 channel-associated factor 1 isoform X2 [Sus scrofa]	2.75E-002		1191866341	XP_020942482	protein cramped-like isoform X3 [Sus scrofa]	4.61E-002
1191842407	XP_020931005	E3 ubiquitin-protein ligase HERC2 isoform X4 [Sus scrofa]	1.93E-002		1191852098	XP_020934605	transcriptional activator GLI3 isoform X3 [Sus scrofa]	6.84E-003		1191866387	XP_020942503	intraflagellar transport protein 140 homolog isoform X2 [Sus scrofa]	4.86E-002
1191842669	XP_020931102	ceramide kinase-like protein isoform X2 [Sus scrofa]	9.75E-003		1191852243	XP_020934649	cadherin-like and PC-esterase domain-containing protein 1 isoform X6 [Sus scrofa]	4.19E-002		1191867065	XP_020942765	E3 SUMO-protein ligase RanBP2 isoform X2 [Sus scrofa]	1.35E-005
1191843827	XP_020931535	WD repeat-containing protein 17 isoform X3 [Sus scrofa]	2.51E-002		1191852313	XP_020934679	oxysterol-binding protein-related protein 3 isoform X2 [Sus scrofa]	2.50E-002		1191867168	XP_020942791	mitogen-activated protein kinase kinase kinase kinase 4 isoform X7 [Sus scrofa]	4.23E-002
1191844073	XP_020931627	LOW QUALITY PROTEIN: receptor tyrosine-protein kinase erbB-4 [Sus scrofa]	5.74E-003		1191852315	XP_020934680	ankyrin repeat, SAM and basic leucine zipper domain-containing protein 1 [Sus scrofa]	8.43E-003		1191867250	XP_020942826	neuronal PAS domain-containing protein 2 [Sus scrofa]	2.55E-002
1191844236	XP_020931697	vascular endothelial growth factor C isoform X2 [Sus scrofa]	2.10E-002		1191853043	XP_020934938	dedicator of cytokinesis protein 4 isoform X3 [Sus scrofa]	4.97E-002		1191867287	XP_020942844	DNA repair protein REV1 isoform X5 [Sus scrofa]	1.98E-002
1191844339	XP_020931743	enhancer of polycomb homolog 2 isoform X3 [Sus scrofa]	7.25E-003		1191853217	XP_020935011	tensin-3 isoform X2 [Sus scrofa]	3.77E-002		1191867327	XP_020942862	testis-specific gene 10 protein isoform X5 [Sus scrofa]	2.94E-002
1191844903	XP_020931987	histone deacetylase complex subunit SAP130 isoform X8 [Sus scrofa]	2.47E-002		1191913082	XP_020935313	synaptotagmin-like protein 5 isoform X1 [Sus scrofa]	1.59E-003		1191867435	XP_020942914	tyrosine-protein kinase ZAP-70 [Sus scrofa]	4.11E-002
1191845236	XP_020932120	coiled-coil domain-containing protein 148 isoform X3 [Sus scrofa]	2.29E-003		1191913481	XP_020935452	melanoma-associated antigen B18-like [Sus scrofa]	3.52E-003		1191867633	XP_020942983	lysyl oxidase homolog 3 isoform X1 [Sus scrofa]	4.56E-005
1191845358	XP_020932162	LOW QUALITY PROTEIN: E3 ubiquitin-protein ligase UBR3 [Sus scrofa]	1.43E-002		1191914031	XP_020935650	LOW QUALITY PROTEIN: melanoma-associated antigen 10-like [Sus scrofa]	3.31E-002		1191867692	XP_020943008	dynactin subunit 1 isoform X1 [Sus scrofa]	2.52E-003
1191845556	XP_020932235	neurolysin, mitochondrial isoform X1 [Sus scrofa]	1.29E-003		1191914229	XP_020935726	ribosomal biogenesis protein LAS1L isoform X2 [Sus scrofa]	2.46E-002		1191867721	XP_020943021	bifunctional methylenetetrahydrofolate dehydrogenase/cyclohydrolase, mitochondrial [Sus scrofa]	3.57E-002
1191845904	XP_020932351	cytoplasmic FMR1-interacting protein 2 isoform X1 [Sus scrofa]	2.84E-002		1191914633	XP_020935848	FERM and PDZ domain-containing protein 3 isoform X2 [Sus scrofa]	2.05E-002		1191868102	XP_020943136	EH domain-binding protein 1 isoform X7 [Sus scrofa]	2.21E-003
1191845921	XP_020932358	protein FAM71B [Sus scrofa]	2.04E-002		1191914964	XP_020935946	connector enhancer of kinase suppressor of ras 2 isoform X2 [Sus scrofa]	2.07E-002		1191868262	XP_020943178	girdin isoform X1 [Sus scrofa]	3.65E-002
1191845926	XP_020932360	zinc finger protein 622 isoform X2 [Sus scrofa]	2.34E-003		1191915064	XP_020935994	protein FAM122B isoform X29 [Sus scrofa]	3.66E-002		1191868401	XP_020943229	ATP-binding cassette sub-family G member 8 isoform X2 [Sus scrofa]	4.19E-002
1191846022	XP_020932390	LOW QUALITY PROTEIN: A disintegrin and metalloproteinase with thrombospondin motifs 16 [Sus scrofa]	4.44E-003		1191915491	XP_020936143	LOW QUALITY PROTEIN: dedicator of cytokinesis protein 11 [Sus scrofa]	1.76E-002		1191868636	XP_020943299	cysteine-rich motor neuron 1 protein isoform X4 [Sus scrofa]	5.13E-003
1191846064	XP_020932405	poly [ADP-ribose] polymerase 8 isoform X2 [Sus scrofa]	4.03E-002		1191915798	XP_020936250	retinoic acid-induced protein 2 isoform X3 [Sus scrofa]	1.03E-003		1191869147	XP_020943482	LOW QUALITY PROTEIN: neuroblastoma-amplified sequence [Sus scrofa]	2.40E-002
1191846161	XP_020932437	A disintegrin and metalloproteinase with thrombospondin motifs 6 [Sus scrofa]	4.35E-002		1191916327	XP_020936453	X-linked retinitis pigmentosa GTPase regulator isoform X3 [Sus scrofa]	3.17E-002		1191870013	XP_020943842	AF4/FMR2 family member 3 isoform X1 [Sus scrofa]	1.51E-002
1191847595	XP_020932929	protein transport protein Sec23B isoform X1 [Sus scrofa]	1.27E-002		1191916348	XP_020936462	cullin-4B isoform X2 [Sus scrofa]	3.30E-003		1191870255	XP_020943953	protein kinase C epsilon type isoform X1 [Sus scrofa]	4.86E-002
1191847900	XP_020933051	attractin isoform X3 [Sus scrofa]	4.34E-002		1191916717	XP_020936603	matrix-remodeling-associated protein 5-like [Sus scrofa]	1.58E-002		1191805331	XP_020944014	transmembrane protein 200A [Sus scrofa]	1.27E-002
1191847995	XP_020933085	putative Polycomb group protein ASXL1 isoform X1 [Sus scrofa]	3.63E-002		1191854296	XP_020936732	versican core protein isoform X1 [Sus scrofa]	2.48E-005		1191870564	XP_020944082	proline-rich protein 30 [Sus scrofa]	2.23E-002
1191848663	XP_020933336	uncharacterized protein KIAA1755 homolog isoform X3 [Sus scrofa]	1.77E-002		1191800136	XP_020936869	calmodulin-regulated spectrin-associated protein 1 isoform X3 [Sus scrofa]	3.43E-002		1191870627	XP_020944113	nuclear receptor coactivator 2 isoform X1 [Sus scrofa]	3.18E-002
1191849870	XP_020933783	uncharacterized protein C20orf194 homolog isoform X1 [Sus scrofa]	1.79E-002		1191800867	XP_020937167	phospholipase D4 isoform X5 [Sus scrofa]	1.02E-002		1191871767	XP_020944581	gasdermin-C isoform X1 [Sus scrofa]	9.73E-003
1191853682	XP_020934214	beta-adrenergic receptor kinase 1 isoform X3 [Sus scrofa]	1.96E-002		1191800919	XP_020937190	apoptosis-stimulating of p53 protein 1 isoform X2 [Sus scrofa]	4.38E-002		1191872059	XP_020944674	ER membrane protein complex subunit 2 isoform X1 [Sus scrofa]	2.32E-002
1191851268	XP_020934312	cortactin-binding protein 2 isoform X1 [Sus scrofa]	3.68E-002		1191801684	XP_020937517	potassium channel subfamily T member 2 isoform X5 [Sus scrofa]	4.72E-004		1191872576	XP_020944836	zinc finger homeobox protein 4 isoform X1 [Sus scrofa]	3.09E-002
1191852313	XP_020934679	oxysterol-binding protein-related protein 3 isoform X2 [Sus scrofa]	2.16E-003		1191802521	XP_020937885	olfactory receptor 1N2-like [Sus scrofa]	3.64E-003		1191872604	XP_020944847	junctophilin-1 [Sus scrofa]	1.62E-002
1191852365	XP_020934697	homeobox protein Hox-A3 [Sus scrofa]	2.87E-002		1191855037	XP_020938299	glutamine-dependent NAD(+) synthetase isoform X1 [Sus scrofa]	1.85E-002		1191873202	XP_020945078	DNA-dependent protein kinase catalytic subunit isoform X1 [Sus scrofa]	5.85E-003
191852866	XP_020934876	3-hydroxyisobutyrate dehydrogenase, mitochondrial [Sus scrofa]	1.37E-002		1191855141	XP_020938346	two pore calcium channel protein 2 isoform X1 [Sus scrofa]	4.14E-002		1191873520	XP_020945190	beta-1,4-galactosyltransferase 3 [Sus scrofa]	2.65E-003
1191912378	XP_020935035	angiotensin-converting enzyme 2 isoform X3 [Sus scrofa]	6.36E-003		1191856009	XP_020938600	triokinase/FMN cyclase [Sus scrofa]	1.87E-002		1191873922	XP_020945330	ras GTPase-activating-like protein IQGAP3 isoform X2 [Sus scrofa]	2.03E-002
1191912754	XP_020935199	long-chain-fatty-acid--CoA ligase 4 isoform X2 [Sus scrofa]	4.53E-002		1191856178	XP_020938654	oxysterol-binding protein 1 [Sus scrofa]	2.25E-027		1191874288	XP_020945462	transcriptional repressor p66-beta isoform X1 [Sus scrofa]	4.66E-004
1191912907	XP_020935254	BCL-6 corepressor isoform X2 [Sus scrofa]	2.84E-002		1191856469	XP_020938777	LARGE xylosyl- and glucuronyltransferase 2 isoform X2 [Sus scrofa]	3.40E-002		1191874438	XP_020945524	zinc finger protein 687 [Sus scrofa]	2.81E-002
1191913082	XP_020935313	synaptotagmin-like protein 5 isoform X1 [Sus scrofa]	6.29E-004		1191856570	XP_020938819	1-aminocyclopropane-1-carboxylate synthase-like protein 1 isoform X2 [Sus scrofa]	1.41E-002		1191874609	XP_020945582	OTU domain-containing protein 7B isoform X1 [Sus scrofa]	2.89E-002
1191913189	XP_020935345	IQ motif and SEC7 domain-containing protein 2 isoform X4 [Sus scrofa]	2.00E-002		1191856811	XP_020938893	gamma-butyrobetaine dioxygenase [Sus scrofa]	1.25E-002		1191805841	XP_020945687	CASP8-associated protein 2 isoform X1 [Sus scrofa]	6.70E-003
1191913257	XP_020935366	PWWP domain-containing protein MUM1L1 [Sus scrofa]	4.84E-002		1191857752	XP_020939240	calcium homeostasis endoplasmic reticulum protein isoform X1 [Sus scrofa]	3.14E-002		1191875146	XP_020945742	synaptophysin-like protein 2 isoform X1 [Sus scrofa]	5.61E-003
1191913383	XP_020935413	palmitoyltransferase ZDHHC15 isoform X1 [Sus scrofa]	5.20E-004		1191857773	XP_020939244	calreticulin-3 [Sus scrofa]	4.19E-002		1191875806	XP_020945971	guanylate-binding protein 6 isoform X3 [Sus scrofa]	1.24E-002
1191913879	XP_020935593	G-protein coupled receptor-associated sorting protein 2 [Sus scrofa]	4.66E-002		1191859106	XP_020939763	phosphatidylinositol 4-phosphate 5-kinase type-1 gamma isoform X5 [Sus scrofa]	4.20E-002		1191876417	XP_020946215	DEP domain-containing mTOR-interacting protein isoform X3 [Sus scrofa]	5.24E-004
1191914621	XP_020935843	E3 ubiquitin-protein ligase HUWE1 isoform X7 [Sus scrofa]	2.87E-002		1191859247	XP_020939823	zinc finger protein 77-like isoform X2 [Sus scrofa]	1.84E-002		1191876674	XP_020946329	myomegalin isoform X26 [Sus scrofa]	3.74E-002
1191914633	XP_020935848	FERM and PDZ domain-containing protein 3 isoform X2 [Sus scrofa]	2.96E-004		1191859333	XP_020939860	MOB kinase activator 3A [Sus scrofa]	4.27E-002		1191878637	XP_020947137	SUN domain-containing protein 2 isoform X1 [Sus scrofa]	4.45E-002
1191914964	XP_020935946	connector enhancer of kinase suppressor of ras 2 isoform X2 [Sus scrofa]	3.83E-002		1191859633	XP_020939971	vascular endothelial growth factor receptor 3 [Sus scrofa]	1.76E-002		1191878983	XP_020947245	LOW QUALITY PROTEIN: adenylate cyclase type 6 [Sus scrofa]	2.04E-003
1191915482	XP_020936138	protein diaphanous homolog 2 isoform X1 [Sus scrofa]	1.04E-002		1191859867	XP_020940063	histone-lysine N-methyltransferase, H3 lysine-36 and H4 lysine-20 specific isoform X3 [Sus scrofa]	1.59E-005		1191879018	XP_020947258	tubulin alpha-1C chain isoform X3 [Sus scrofa]	3.08E-002
1191915491	XP_020936143	LOW QUALITY PROTEIN: dedicator of cytokinesis protein 11 [Sus scrofa]	1.78E-002		1191859908	XP_020940078	tetraspanin-17 isoform X4 [Sus scrofa]	4.89E-002		1191879040	XP_020947262	potassium voltage-gated channel subfamily H member 3 isoform X2 [Sus scrofa]	1.28E-002
1191915675	XP_020936202	BCL-6 corepressor-like protein 1 isoform X1 [Sus scrofa]	1.25E-002		1191859913	XP_020940080	eukaryotic translation initiation factor 4E type 1B isoform X1 [Sus scrofa]	2.66E-002		1191879965	XP_020947627	interleukin-22 isoform X2 [Sus scrofa]	2.59E-006
1191915798	XP_020936250	retinoic acid-induced protein 2 isoform X3 [Sus scrofa]	6.81E-005		1191860178	XP_020940151	zinc finger FYVE domain-containing protein 16 [Sus scrofa]	1.80E-002		1191880140	XP_020947691	calcyphosin-2 isoform X7 [Sus scrofa]	6.17E-003
1191915822	XP_020936260	protein Shroom4 isoform X4 [Sus scrofa]	3.78E-002		1191860236	XP_020940171	V-type proton ATPase subunit S1-like protein [Sus scrofa]	4.12E-002		1191880204	XP_020947716	dynamin-1-like protein isoform X2 [Sus scrofa]	3.43E-002
1191916686	XP_020936588	eukaryotic translation initiation factor 2 subunit 3 isoform X1 [Sus scrofa]	6.66E-003		1191860523	XP_020940271	transmembrane protein 232 isoform X1 [Sus scrofa]	4.19E-002		1191880903	XP_020948016	NKG2-A/NKG2-B type II integral membrane protein isoform X1 [Sus scrofa]	2.00E-002
1191854296	XP_020936732	versican core protein isoform X1 [Sus scrofa]	5.64E-003		1191861030	XP_020940443	LOW QUALITY PROTEIN: transforming growth factor-beta-induced protein ig-h3 [Sus scrofa]	1.86E-002		1191881656	XP_020948282	olfactory receptor 8S1-like [Sus scrofa]	3.45E-002
1191800867	XP_020937167	phospholipase D4 isoform X5 [Sus scrofa]	1.15E-003		1191861545	XP_020940619	LOW QUALITY PROTEIN: putative E3 ubiquitin-protein ligase SH3RF2 [Sus scrofa]	2.52E-002		1191882093	XP_020948436	LOW QUALITY PROTEIN: centrosomal protein of 290 kDa [Sus scrofa]	4.79E-002
1191800893	XP_020937180	centrosomal protein of 170 kDa protein B isoform X6 [Sus scrofa]	1.01E-002		1191861706	XP_020940666	casein kinase I isoform X5 [Sus scrofa]	7.06E-003		1191882253	XP_020948508	SWI/SNF complex subunit SMARCC2 isoform X6 [Sus scrofa]	3.12E-002
1191855116	XP_020938337	anoctamin-1 isoform X8 [Sus scrofa]	2.47E-002		1191862033	XP_020940795	vomeronasal type-2 receptor 116-like, partial [Sus scrofa]	9.94E-003		1191882348	XP_020948536	bromodomain adjacent to zinc finger domain protein 2A isoform X2 [Sus scrofa]	4.02E-002
1191855126	XP_020938342	anoctamin-1 isoform X12 [Sus scrofa]	2.47E-002		1191862053	XP_020940806	testicular haploid expressed gene protein [Sus scrofa]	7.39E-003		1191806767	XP_020948925	mitogen-activated protein kinase 4 [Sus scrofa]	2.87E-002
1191855326	XP_020938415	coronin-1B [Sus scrofa]	1.51E-003		1191862179	XP_020940865	MAP kinase-activating death domain protein isoform X34 [Sus scrofa]	3.67E-002		1191883891	XP_020949218	liver carboxylesterase isoform X3 [Sus scrofa]	7.46E-005
1191855805	XP_020938543	LOW QUALITY PROTEIN: 1-phosphatidylinositol 4,5-bisphosphate phosphodiesterase beta-3 [Sus scrofa]	1.72E-003		1191862219	XP_020940880	protein kinase C and casein kinase substrate in neurons protein 3 [Sus scrofa]	1.99E-004		1191883896	XP_020949221	liver carboxylesterase isoform X5 [Sus scrofa]	7.46E-005
1191855823	XP_020938550	serine/threonine-protein kinase MARK2 isoform X2 [Sus scrofa]	3.66E-002		1191862236	XP_020940889	low-density lipoprotein receptor-related protein 4 [Sus scrofa]	3.03E-002		1191806974	XP_020949485	activating signal cointegrator 1 isoform X3 [Sus scrofa]	2.32E-049
1191855959	XP_020938583	LOW QUALITY PROTEIN: sn1-specific diacylglycerol lipase alpha [Sus scrofa]	1.70E-002		1191862320	XP_020940920	leucine-rich repeat-containing protein 4C [Sus scrofa]	3.12E-002		1191885173	XP_020949738	sodium/hydrogen exchanger 5 isoform X2 [Sus scrofa]	3.78E-002
1191856009	XP_020938600	triokinase/FMN cyclase [Sus scrofa]	4.21E-002		1191865243	XP_020942063	syntaxin-4 [Sus scrofa]	3.48E-002		1191886251	XP_020950148	zinc finger protein 45 isoform X1 [Sus scrofa]	3.41E-002
1191856178	XP_020938654	oxysterol-binding protein 1 [Sus scrofa]	2.56E-031		1191865581	XP_020942183	uromodulin [Sus scrofa]	7.07E-003		1191886585	XP_020950282	neuronal PAS domain-containing protein 1 isoform X1 [Sus scrofa]	1.69E-003
1191856190	XP_020938656	protein FAM111B [Sus scrofa]	2.28E-002		1191865621	XP_020942196	ransmembrane channel-like protein 5 isoform X2 [Sus scrofa]	1.02E-002		1191886635	XP_020950299	kaptin isoform X2 [Sus scrofa]	1.98E-002
1191856660	XP_020938845	low-density lipoprotein receptor class A domain-containing protein 3 isoform X4 [Sus scrofa]	6.95E-003		1191865753	XP_020942252	zinc finger CCCH domain-containing protein 7A isoform X1 [Sus scrofa]	2.19E-002		1191887211	XP_020950517	carcinoembryonic antigen-related cell adhesion molecule 18 isoform X3 [Sus scrofa]	2.57E-003
1191856729	XP_020938862	homeodomain-interacting protein kinase 3 isoform X2 [Sus scrofa]	3.02E-002		1191866174	XP_020942424	ATP-binding cassette sub-family A member 3 [Sus scrofa]	1.03E-003		1191887339	XP_020950568	myeloid-associated differentiation marker [Sus scrofa]	4.58E-002
1191857440	XP_020939124	homer protein homolog 3 isoform X1 [Sus scrofa]	3.67E-002		1191866214	XP_020942432	tuberin isoform X3 [Sus scrofa]	1.19E-003		1191888240	XP_020950917	pleckstrin homology domain-containing family G member 5 isoform X2 [Sus scrofa]	2.75E-024
1191857752	XP_020939240	calcium homeostasis endoplasmic reticulum protein isoform X1 [Sus scrofa]	1.34E-002		1191866721	XP_020942625	hemoglobin subunit alpha [Sus scrofa]	3.19E-002		1191888341	XP_020950951	phosphatidylinositol 4,5-bisphosphate 3-kinase catalytic subunit delta isoform isoform X2 [Sus scrofa]	4.99E-003
1191857972	XP_020939329	adhesion G protein-coupled receptor E2-like isoform X31 [Sus scrofa]	2.46E-002		1191866772	XP_020942648	nucleolar protein 8 [Sus scrofa]	4.01E-002		1191888713	XP_020951088	protein RCC2 [Sus scrofa]	7.87E-003
1191858061	XP_020939363	MHC class II regulatory factor RFX1 isoform X1 [Sus scrofa]	1.44E-002		1191866862	XP_020942685	transmembrane protein 87B isoform X1 [Sus scrofa]	3.26E-002		1191888741	XP_020951103	rho guanine nucleotide exchange factor 10-like protein isoform X7 [Sus scrofa]	7.25E-003
1191858395	XP_020939481	coactivator-associated arginine methyltransferase 1 [Source:HGNC Symbol;Acc:23393]	3.47E-002		1191866864	XP_020942686	transmembrane protein 87B isoform X2 [Sus scrofa]	3.26E-002		1191888778	XP_020951123	LOW QUALITY PROTEIN: E3 ubiquitin-protein ligase UBR4 [Sus scrofa]	9.76E-004
1191858725	XP_020939599	insulin receptor isoform X1 [Sus scrofa]	4.85E-002		1191866987	XP_020942738	zinc finger protein 2 isoform X3 [Sus scrofa]	7.58E-003		1191888871	XP_020951155	basement membrane-specific heparan sulfate proteoglycan core protein isoform X17 [Sus scrofa]	0.00E+000
1191858798	XP_020939634	SH2 domain-containing protein 3A isoform X1 [Sus scrofa]	8.99E-003		1191867327	XP_020942862	testis-specific gene 10 protein isoform X5 [Sus scrofa]	4.99E-002		1191888884	XP_020951158	ephrin type-B receptor 2 isoform X1 [Sus scrofa]	5.95E-006
1191858982	XP_020939713	perilipin-4 isoform X1 [Sus scrofa]	2.17E-005		1191867692	XP_020943008	dynactin subunit 1 isoform X1 [Sus scrofa]	1.01E-002		1191890272	XP_020951723	ankyrin repeat domain-containing protein 12 isoform X2 [Sus scrofa]	3.57E-002
1191859412	XP_020939893	ADAMTS-like protein 5 isoform X1 [Sus scrofa]	4.57E-002		1191867794	XP_020943040	homeobox protein EMX1 [Sus scrofa]	1.31E-002		1191890675	XP_020951879	LOW QUALITY PROTEIN: putative Polycomb group protein ASXL3 [Sus scrofa]	8.69E-003
1191859706	XP_020939991	heterogeneous nuclear ribonucleoprotein H isoform X8 [Sus scrofa]	2.41E-002		1191868236	XP_020943172	uncharacterized protein KIAA1841 homolog isoform X6 [Sus scrofa]	4.74E-002		1191891002	XP_020952005	afadin- and alpha-actinin-binding protein isoform X2 [Sus scrofa]	3.54E-002
1191860178	XP_020940151	zinc finger FYVE domain-containing protein 16 [Sus scrofa]	1.45E-002		1191868401	XP_020943229	ATP-binding cassette sub-family G member 8 isoform X2 [Sus scrofa]	1.71E-004		1191891537	XP_020952225	cytochrome P450 2J2-like [Sus scrofa]	3.15E-003
1191860523	XP_020940271	transmembrane protein 232 isoform X1 [Sus scrofa]	1.25E-003		1191868591	XP_020943287	serine/threonine-protein kinase D3 isoform X1 [Sus scrofa]	7.10E-004		1191891716	XP_020952289	enoyl-CoA hydratase domain-containing protein 2, mitochondrial isoform X13 [Sus scrofa]	4.86E-002
1191860616	XP_020940307	protein fem-1 homolog C [Sus scrofa]	9.22E-004		1191870627	XP_020944113	nuclear receptor coactivator 2 isoform X1 [Sus scrofa]	4.35E-002		1191892406	XP_020952583	N-acetylaspartylglutamate synthase A isoform X1 [Sus scrofa]	6.64E-003
1191860744	XP_020940347	casein kinase I isoform X1 [Sus scrofa]	3.86E-003		1191871643	XP_020944530	LOW QUALITY PROTEIN: KH domain-containing, RNA-binding, signal transduction-associated protein 3 [Sus scrofa]	2.55E-002		1191892831	XP_020952747	zinc finger homeobox protein 3 [Sus scrofa]	3.59E-002
1191861030	XP_020940443	LOW QUALITY PROTEIN: transforming growth factor-beta-induced protein ig-h3 [Sus scrofa]	4.10E-003		1191805555	XP_020944646	protein FAM184A isoform X2 [Sus scrofa]	1.83E-002		1191892963	XP_020952805	LOW QUALITY PROTEIN: zinc finger protein 568 [Sus scrofa]	4.41E-002
1191862236	XP_020940889	low-density lipoprotein receptor-related protein 4 [Sus scrofa]	7.06E-003		1191872053	XP_020944671	LOW QUALITY PROTEIN: fibrocystin-L [Sus scrofa]	1.48E-002		1191807810	XP_020952813	LOW QUALITY PROTEIN: codanin-1 [Sus scrofa]	1.04E-002
1191862900	XP_020941131	olfactory receptor 4C11 [Sus scrofa]	2.27E-002		1191872321	XP_020944755	protein virilizer homolog isoform X1 [Sus scrofa]	4.35E-002		1191807960	XP_020953442	1-phosphatidylinositol 4,5-bisphosphate phosphodiesterase beta-2 isoform X3 [Sus scrofa]	1.54E-002
1191804560	XP_020941236	endoplasmic reticulum membrane-associated RNA degradation protein isoform X3 [Sus scrofa]	9.26E-005		1191872401	XP_020944783	anion exchange transporter isoform X1 [Sus scrofa]	2.05E-002		1191808048	XP_020953656	RAS guanyl-releasing protein 1 isoform X2 [Sus scrofa]	7.37E-007
1191864026	XP_020941653	beta-1,3-N-acetylglucosaminyltransferase lunatic fringe [Sus scrofa]	2.45E-002		1191872539	XP_020944832	phosphoprotein associated with glycosphingolipid-enriched microdomains 1 [Sus scrofa]	4.45E-002		1191895333	XP_020953768	urocanate hydratase isoform X3 [Sus scrofa]	1.60E-002
1191864151	XP_020941711	RB-associated KRAB zinc finger protein [Sus scrofa]	4.66E-002		1191872576	XP_020944836	zinc finger homeobox protein 4 isoform X1 [Sus scrofa]	3.70E-002		1191896159	XP_020954128	uncharacterized protein C6orf10 homolog [Sus scrofa]	3.33E-002
1191865097	XP_020942016	S-adenosyl-L-methionine-dependent tRNA 4-demethylwyosine synthase isoform X3 [Sus scrofa]	2.99E-002		1191872751	XP_020944913	XK-related protein 9 isoform X1 [Sus scrofa]	6.66E-003		1191896293	XP_020954189	muscular LMNA-interacting protein isoform X13 [Sus scrofa]	4.96E-003
1191865753	XP_020942252	zinc finger CCCH domain-containing protein 7A isoform X1 [Sus scrofa]	4.91E-002		1191873092	XP_020945028	acyl-protein thioesterase 1 [Sus scrofa]	4.26E-002		1191896513	XP_020954278	T-complex protein 11 homolog isoform X1 [Sus scrofa]	3.97E-002
1191866387	XP_020942503	intraflagellar transport protein 140 homolog isoform X2 [Sus scrofa]	1.35E-003		1191873202	XP_020945078	DNA-dependent protein kinase catalytic subunit isoform X1 [Sus scrofa]	1.43E-002		1191896697	XP_020954316	LOW QUALITY PROTEIN: dynein heavy chain 8, axonemal [Sus scrofa]	1.30E-002
1191866755	XP_020942639	zinc finger protein 484 isoform X8 [Sus scrofa]	3.42E-002		1191873834	XP_020945298	rho guanine nucleotide exchange factor 11 isoform X1 [Sus scrofa]	2.21E-002		1191808275	XP_020954363	OTU domain-containing protein 7A [Sus scrofa]	4.58E-002
1191867030	XP_020942752	condensin complex subunit 2 isoform X1 [Sus scrofa]	1.32E-002		1191874158	XP_020945415	LOW QUALITY PROTEIN: double-stranded RNA-specific adenosine deaminase [Sus scrofa]	2.34E-004		1191897368	XP_020954546	AP-3 complex subunit beta-2 [Sus scrofa]	9.47E-003
1191867327	XP_020942862	testis-specific gene 10 protein isoform X5 [Sus scrofa]	4.98E-002		1191874609	XP_020945582	OTU domain-containing protein 7B isoform X1 [Sus scrofa]	2.60E-004		1191898758	XP_020955055	LOW QUALITY PROTEIN: zinc finger FYVE domain-containing protein 26 [Sus scrofa]	5.66E-005
1191867457	XP_020942922	sema domain, immunoglobulin domain (Ig), transmembrane domain (TM) and short cytoplasmic domain, (semaphorin) 4C [Source:HGNC Symbol;Acc:10731]	3.91E-003		1191805824	XP_020945634	LOW QUALITY PROTEIN: midasin [Sus scrofa]	9.74E-003		1191898839	XP_020955078	pecanex-like protein 1 isoform X1 [Sus scrofa]	3.51E-002
1191868023	XP_020943102	sprouty-related, EVH1 domain-containing protein 2 isoform X2 [Sus scrofa]	2.34E-003		1191874979	XP_020945688	ras-related protein Rap-1A isoform X1 [Sus scrofa]	4.09E-002		1191898855	XP_020955087	signal-induced proliferation-associated 1-like protein 1 isoform X1 [Sus scrofa]	3.12E-002
1191868236	XP_020943172	uncharacterized protein KIAA1841 homolog isoform X6 [Sus scrofa]	7.87E-003		1191875146	XP_020945742	synaptophysin-like protein 2 isoform X1 [Sus scrofa]	1.02E-002		1191899016	XP_020955155	LOW QUALITY PROTEIN: ELM2 and SANT domain-containing protein 1 [Sus scrofa]	1.84E-002
1191868401	XP_020943229	ATP-binding cassette sub-family G member 8 isoform X2 [Sus scrofa]	2.90E-002		1191875523	XP_020945858	coiled-coil domain-containing protein 18 isoform X6 [Sus scrofa]	5.39E-004		1191899154	XP_020955199	protein angel homolog 1 isoform X1 [Sus scrofa]	8.20E-003
1191868636	XP_020943299	cysteine-rich motor neuron 1 protein isoform X4 [Sus scrofa]	2.39E-002		1191876062	XP_020946076	zinc finger CCCH domain-containing protein 3 isoform X2 [Sus scrofa]	6.17E-003		1191808565	XP_020955283	PH domain leucine-rich repeat-containing protein phosphatase 1 [Sus scrofa]	4.08E-004
1191870004	XP_020943837	constitutive coactivator of PPAR-gamma-like protein 1 isoform X2 [Sus scrofa]	9.16E-004		1191876244	XP_020946152	zinc finger protein 34 [Sus scrofa]	2.71E-002		1191899459	XP_020955312	LOW QUALITY PROTEIN: ATP-dependent RNA helicase DDX24 [Sus scrofa]	4.05E-002
1191805331	XP_020944014	transmembrane protein 200A [Sus scrofa]	1.00E-008		1191876358	XP_020946194	forkhead box protein H1 isoform X2 [Sus scrofa]	4.30E-002		1191900161	XP_020955553	LOW QUALITY PROTEIN: HEAT repeat-containing protein 5A [Sus scrofa]	4.63E-002
1191871888	XP_020944617	zinc fingers and homeoboxes protein 1 [Sus scrofa]	7.80E-003		1191876417	XP_020946215	DEP domain-containing mTOR-interacting protein isoform X3 [Sus scrofa]	1.65E-005		1191900182	XP_020955563	sec1 family domain-containing protein 1 isoform X5 [Sus scrofa]	1.66E-002
1191872509	XP_020944823	leucine-rich repeat and coiled-coil domain-containing protein 1 isoform X3 [Sus scrofa]	2.46E-002		1191877006	XP_020946443	PR domain zinc finger protein 14 [Sus scrofa]	4.96E-002		1191900197	XP_020955570	A-kinase anchor protein 13 isoform X1 [Sus scrofa]	4.79E-003
1191872821	XP_020944935	centrosome and spindle pole-associated protein 1 isoform X12 [Sus scrofa]	4.69E-002		1191877060	XP_020946458	chymosin [Sus scrofa]	9.27E-003		1191900555	XP_020955698	LOW QUALITY PROTEIN: NF-kappa-B inhibitor epsilon [Sus scrofa]	7.00E-004
1191873020	XP_020945006	protein FAN isoform X4 [Sus scrofa]	4.59E-002		1191878837	XP_020947195	intraflagellar transport protein 27 homolog [Sus scrofa]	4.45E-002		1191900661	XP_020955742	protein Daple [Sus scrofa]	4.76E-002
1191873199	XP_020945077	DNA replication licensing factor MCM4 [Sus scrofa]	4.02E-002		1191878843	XP_020947197	LOW QUALITY PROTEIN: myosin-9 [Sus scrofa]	4.31E-002		1191900843	XP_020955791	ribonuclease P protein subunit p40 isoform X2 [Sus scrofa]	1.46E-002
1191873202	XP_020945078	DNA-dependent protein kinase catalytic subunit isoform X1 [Sus scrofa]	3.28E-002		1191878938	XP_020947228	transcription factor RFX4 isoform X2 [Sus scrofa]	1.78E-002		1191808782	XP_020955929	DIS3-like exonuclease 1 isoform X1 [Sus scrofa]	9.11E-004
1191873429	XP_020945161	UDP-N-acetylhexosamine pyrophosphorylase isoform X3 [Sus scrofa]	3.15E-002		1191879426	XP_020947405	nck-associated protein 1-like [Sus scrofa]	4.60E-002		1191901895	XP_020956224	probable phospholipid-transporting ATPase VD isoform X1 [Sus scrofa]	1.30E-021
1191874438	XP_020945524	zinc finger protein 687 [Sus scrofa]	2.78E-002		1191879754	XP_020947545	probable E3 ubiquitin-protein ligase DTX3 isoform X2 [Sus scrofa]	2.20E-002		1191902005	XP_020956267	CCR4-NOT transcription complex subunit 6-like isoform X3 [Sus scrofa]	3.63E-003
1191874672	XP_020945601	ankyrin repeat domain-containing protein 35 isoform X1 [Sus scrofa]	4.58E-002		1191879817	XP_020947568	monocarboxylate transporter 2 [Sus scrofa]	3.35E-002		1191902149	XP_020956331	type II inositol 3,4-bisphosphate 4-phosphatase isoform X3 [Sus scrofa]	2.20E-002
1191874723	XP_020945616	B-cell CLL/lymphoma 9 protein isoform X6 [Sus scrofa]	2.78E-002		1191879965	XP_020947627	interleukin-22 isoform X2 [Sus scrofa]	4.30E-002		1191902217	XP_020956354	sodium channel and clathrin linker 1 isoform X5 [Sus scrofa]	1.22E-002
1191875652	XP_020945910	probable ATP-dependent DNA helicase HFM1 isoform X1 [Sus scrofa]	1.03E-003		1191879990	XP_020947635	bestrophin-3 isoform X3 [Sus scrofa]	2.99E-003		1191809000	XP_020956630	unconventional myosin-IXa isoform X13 [Sus scrofa]	3.15E-002
1191876417	XP_020946215	DEP domain-containing mTOR-interacting protein isoform X3 [Sus scrofa]	8.07E-003		1191880077	XP_020947662	tryptophan 5-hydroxylase 2 [Sus scrofa]	3.16E-002		1191903535	XP_020956847	protein furry homolog-like isoform X13 [Sus scrofa]	7.02E-013
1191876717	XP_020946349	neurogenic locus notch homolog protein 2 isoform X2 [Sus scrofa]	4.89E-002		1191880204	XP_020947716	dynamin-1-like protein isoform X2 [Sus scrofa]	3.99E-004		1191904008	XP_020957033	ADP-ribosylation factor-like protein 9 isoform X2 [Sus scrofa]	3.00E-004
1191806129	XP_020946618	F-actin-methionine sulfoxide oxidase MICAL1 isoform X1 [Sus scrofa]	4.34E-002		1191880700	XP_020947936	pleckstrin homology domain-containing family A member 5 isoform X18 [Sus scrofa]	3.50E-002		1191904081	XP_020957052	transmembrane protease serine 11F isoform X1 [Sus scrofa]	4.67E-002
1191878266	XP_020947006	putative interleukin-17 receptor E-like isoform X1 [Sus scrofa]	4.48E-002		1191880792	XP_020947973	glutamate receptor ionotropic, NMDA 2B [Sus scrofa]	1.69E-002		1191904794	XP_020957289	uncharacterized protein KIAA1109 homolog isoform X12 [Sus scrofa]	2.23E-004
1191878372	XP_020947049	protein FAM118A isoform X1 [Sus scrofa]	1.53E-002		1191881207	XP_020948113	forkhead box protein M1 isoform X1 [Sus scrofa]	5.67E-003		1191905185	XP_020957440	AF4/FMR2 family member 1 isoform X2 [Sus scrofa]	4.86E-002
1191878637	XP_020947137	SUN domain-containing protein 2 isoform X1 [Sus scrofa]	3.56E-004		1191881326	XP_020948162	LOW QUALITY PROTEIN: cat eye syndrome critical region protein 2 [Sus scrofa]	4.38E-002		1191809250	XP_020957453	E3 ubiquitin-protein ligase TRIM9 isoform X8 [Sus scrofa]	3.44E-002
1191878843	XP_020947197	LOW QUALITY PROTEIN: myosin-9 [Sus scrofa]	3.34E-002		1191881636	XP_020948272	sentrin-specific protease 1 isoform X5 [Sus scrofa]	4.91E-002		1191905963	XP_020957775	ras-related protein Rab-6A isoform X4 [Sus scrofa]	1.67E-002
1191879091	XP_020947286	icrospherule protein 1 isoform X2 [Sus scrofa]	3.42E-002		1191881864	XP_020948376	GAS2-like protein 3 isoform X4 [Sus scrofa]	2.68E-004		1191906096	XP_020957837	A-kinase anchor protein 9 isoform X1 [Sus scrofa]	1.41E-002
1191879256	XP_020947349	keratin, type II cytoskeletal 72 [Sus scrofa]	3.10E-002		1191882079	XP_020948433	POC1 centriolar protein homolog B isoform X1 [Sus scrofa]	3.99E-003		ENSSSCP00000008640	ENSSSCP00000008640	5'-nucleotidase domain containing 4 [Source:HGNC Symbol;Acc:27678]	0.003439434
1191879965	XP_020947627	interleukin-22 isoform X2 [Sus scrofa]	4.72E-005		1191882093	XP_020948436	LOW QUALITY PROTEIN: centrosomal protein of 290 kDa [Sus scrofa]	2.09E-002		ENSSSCP00000011286	ENSSSCP00000011286	5'-nucleotidase, cytosolic II [Source:HGNC Symbol;Acc:8022]	0.000136505
1191880085	XP_020947664	potassium voltage-gated channel subfamily C member 2 isoform X1 [Sus scrofa]	3.08E-002		1191882697	XP_020948689	epiphycan isoform X2 [Sus scrofa]	2.20E-002		ENSSSCP00000005847	ENSSSCP00000005847	A kinase (PRKA) anchor protein 2 [Source:HGNC Symbol;Acc:372]	0.020481076
1191880185	XP_020947709	pleckstrin homology-like domain family A member 1 [Sus scrofa]	2.69E-002		1191882867	XP_020948761	LOW QUALITY PROTEIN: voltage-dependent T-type calcium channel subunit alpha-1I [Sus scrofa]	9.59E-003		ENSSSCP00000000767	ENSSSCP00000000767	A kinase (PRKA) anchor protein 3 [Source:HGNC Symbol;Acc:373]	0.005381918
1191880204	XP_020947716	dynamin-1-like protein isoform X2 [Sus scrofa]	8.71E-005		1191884039	XP_020949283	cadherin-15 isoform X2 [Sus scrofa]	2.05E-002		ENSSSCP00000004375	ENSSSCP00000004375	acetyl-Coenzyme A acetyltransferase 2 [Source:HGNC Symbol;Acc:94]	0.025012123
1191880792	XP_020947973	glutamate receptor ionotropic, NMDA 2B [Sus scrofa]	4.41E-002		1191806954	XP_020949423	ATP-dependent DNA helicase PIF1 isoform X5 [Sus scrofa]	2.50E-002		ENSSSCP00000007336	ENSSSCP00000007336	ACN9 homolog (S. cerevisiae) [Source:HGNC Symbol;Acc:21752]	0.034763501
1191881074	XP_020948073	myeloid leukemia factor 2 isoform X1 [Sus scrofa]	4.33E-002		1191884576	XP_020949478	carbohydrate sulfotransferase 4 [Sus scrofa]	1.63E-002		ENSSSCP00000008106	ENSSSCP00000008106	actin, beta [Source:HGNC Symbol;Acc:132]	2.04673E-11
1191881207	XP_020948113	forkhead box protein M1 isoform X1 [Sus scrofa]	1.30E-007		1191806974	XP_020949485	activating signal cointegrator 1 isoform X3 [Sus scrofa]	7.40E-086		ENSSSCP00000012727	ENSSSCP00000012727	activated leukocyte cell adhesion molecule [Source:HGNC Symbol;Acc:400]	0.00314924
1191881326	XP_020948162	LOW QUALITY PROTEIN: cat eye syndrome critical region protein 2 [Sus scrofa]	2.27E-003		1191884838	XP_020949580	dynein regulatory complex subunit 7 [Sus scrofa]	7.02E-003		ENSSSCP00000006765	ENSSSCP00000006765	activating transcription factor 6 [Source:HGNC Symbol;Acc:791]	4.01901E-05
1191882029	XP_020948417	plexin-C1 isoform X2 [Sus scrofa]	1.59E-004		1191807065	XP_020949824	carbonic anhydrase 12 isoform X2 [Sus scrofa]	1.89E-002		ENSSSCP00000017187	ENSSSCP00000017187	acyl-CoA synthetase long-chain family member 3 [Source:HGNC Symbol;Acc:3570]	0.049293724
1191882079	XP_020948433	POC1 centriolar protein homolog B isoform X1 [Sus scrofa]	8.05E-003		1191885759	XP_020949982	uncharacterized protein KIAA0355 homolog [Sus scrofa]	3.00E-002		ENSSSCP00000017186	ENSSSCP00000017186	acyl-CoA synthetase long-chain family member 3 [Source:HGNC Symbol;Acc:3570]	0.049293724
1191882277	XP_020948516	serine/threonine-protein phosphatase 6 regulatory ankyrin repeat subunit C isoform X2 [Sus scrofa]	4.61E-002		1191886635	XP_020950299	kaptin isoform X2 [Sus scrofa]	4.74E-002		ENSSSCP00000004085	ENSSSCP00000004085	acyl-Coenzyme A dehydrogenase, C-4 to C-12 straight chain [Source:HGNC Symbol;Acc:89]	0.001976889
1191883947	XP_020949244	putative tyrosine-protein phosphatase auxilin isoform X4 [Sus scrofa]	1.83E-003		1191887319	XP_020950559	voltage-dependent calcium channel gamma-6 subunit isoform X1 [Sus scrofa]	2.92E-002		ENSSSCP00000000844	ENSSSCP00000000844	ADAM metallopeptidase with thrombospondin type 1 motif 20 Fragment [Source:UniProtKB/TrEMBL;Acc:A5A750]	0.044151591
1191884039	XP_020949283	cadherin-15 isoform X2 [Sus scrofa]	1.51E-002		1191887327	XP_020950562	protein kinase C gamma type isoform X1 [Sus scrofa]	1.94E-002		ENSSSCP00000016173	ENSSSCP00000016173	ADAM metallopeptidase with thrombospondin type 1 motif, 8 [Source:HGNC Symbol;Acc:224]	0.000391628
1191806974	XP_020949485	activating signal cointegrator 1 isoform X3 [Sus scrofa]	1.43E-055		1191888112	XP_020950866	membrane metallo-endopeptidase-like 1 [Sus scrofa]	9.02E-003		ENSSSCP00000009143	ENSSSCP00000009143	additional sex combs like 2 (Drosophila) [Source:HGNC Symbol;Acc:23805]	0.040527212
1191807031	XP_020949697	probable E3 ubiquitin-protein ligase HERC1 isoform X14 [Sus scrofa]	3.59E-004		1191888176	XP_020950896	chromodomain-helicase-DNA-binding protein 5 isoform X4 [Sus scrofa]	4.12E-002		ENSSSCP00000015115	ENSSSCP00000015115	adenomatous polyposis coli [Source:HGNC Symbol;Acc:583]	0.001481733
1191885181	XP_020949742	probable palmitoyltransferase ZDHHC1 isoform X2 [Sus scrofa]	4.56E-002		1191888212	XP_020950908	LOW QUALITY PROTEIN: probable G-protein coupled receptor 153 [Sus scrofa]	1.22E-002		ENSSSCP00000004467	ENSSSCP00000004467	adenosine deaminase, tRNA-specific 2, TAD2 homolog (S. cerevisiae) [Source:HGNC Symbol;Acc:21172]	0.026835224
1191885201	XP_020949745	tubulin polymerization-promoting protein family member 3 [Sus scrofa]	3.69E-002		1191888240	XP_020950917	pleckstrin homology domain-containing family G member 5 isoform X2 [Sus scrofa]	2.79E-006		ENSSSCP00000009147	ENSSSCP00000009147	adenylate cyclase 3 [Source:HGNC Symbol;Acc:234]	3.47018E-06
1191885641	XP_020949929	ankyrin repeat domain-containing protein 27 isoform X2 [Sus scrofa]	3.88E-002		1191888345	XP_020950953	calsyntenin-1 isoform X2 [Sus scrofa]	3.56E-002		ENSSSCP00000018118	ENSSSCP00000018118	Adenylate cyclase type 2 (EC 4.6.1.1)(Adenylate cyclase type II)(ATP pyrophosphate-lyase 2)(Adenylyl cyclase 2) [Source:UniProtKB/Swiss-Prot;Acc:Q08462]	0.004163592
1191886781	XP_020950358	izumo sperm-egg fusion protein 1 isoform X3 [Sus scrofa]	9.83E-003		1191888550	XP_020951033	vacuolar protein sorting-associated protein 13D isoform X1 [Sus scrofa]	5.74E-004		ENSSSCP00000006188	ENSSSCP00000006188	ADNP homeobox 2 [Source:HGNC Symbol;Acc:23803]	0.032461695
1191887069	XP_020950464	synaptotagmin-3 isoform X3 [Sus scrofa]	1.40E-002		1191888649	XP_020951073	rho guanine nucleotide exchange factor 19 isoform X3 [Sus scrofa]	1.22E-002		ENSSSCP00000000638	ENSSSCP00000000638	ADP-ribosyltransferase 4 (Dombrock blood group) [Source:HGNC Symbol;Acc:726]	0.047571762
1191887339	XP_020950568	myeloid-associated differentiation marker [Sus scrofa]	1.23E-002		1191888741	XP_020951103	rho guanine nucleotide exchange factor 10-like protein isoform X7 [Sus scrofa]	3.59E-002		ENSSSCP00000001859	ENSSSCP00000001859	alanyl-tRNA synthetase 2, mitochondrial (putative) [Source:HGNC Symbol;Acc:21022]	0.027260844
1191807310	XP_020950741	protein unc-13 homolog C isoform X4 [Sus scrofa]	4.62E-003		1191888871	XP_020951155	basement membrane-specific heparan sulfate proteoglycan core protein isoform X17 [Sus scrofa]	2.55E-278		ENSSSCP00000002695	ENSSSCP00000002695	alpha-1-antichymotrypsin 2 [Source:RefSeq peptide;Acc:NP_998952]	1.30277E-31
1191888240	XP_020950917	pleckstrin homology domain-containing family G member 5 isoform X2 [Sus scrofa]	4.09E-038		1191889222	XP_020951301	LOW QUALITY PROTEIN: AT-hook DNA-binding motif-containing protein 1 [Sus scrofa]	2.71E-002		ENSSSCP00000005881	ENSSSCP00000005881	alpha-1-microglobulin/bikunin precursor [Source:HGNC Symbol;Acc:453]	1.2333E-111
1191888550	XP_020951033	vacuolar protein sorting-associated protein 13D isoform X1 [Sus scrofa]	4.46E-002		1191889881	XP_020951583	claspin isoform X2 [Sus scrofa]	5.32E-003		ENSSSCP00000000701	ENSSSCP00000000701	alpha-2-macroglobulin [Source:HGNC Symbol;Acc:7]	3.99257E-68
1191888778	XP_020951123	LOW QUALITY PROTEIN: E3 ubiquitin-protein ligase UBR4 [Sus scrofa]	2.08E-002		1191890031	XP_020951646	polyadenylate-binding protein 4 isoform X8 [Sus scrofa]	4.95E-002		ENSSSCP00000005292	ENSSSCP00000005292	alpha-kinase 2 [Source:HGNC Symbol;Acc:20565]	3.23562E-10
1191888871	XP_020951155	basement membrane-specific heparan sulfate proteoglycan core protein isoform X17 [Sus scrofa]	2.10E-158		1191890272	XP_020951723	ankyrin repeat domain-containing protein 12 isoform X2 [Sus scrofa]	4.35E-002		ENSSSCP00000005291	ENSSSCP00000005291	alpha-kinase 2 [Source:HGNC Symbol;Acc:20565]	3.23562E-10
1191888884	XP_020951158	ephrin type-B receptor 2 isoform X1 [Sus scrofa]	3.89E-003		1191890610	XP_020951858	carbohydrate sulfotransferase 9 isoform X1 [Sus scrofa]	4.71E-002		ENSSSCP00000002840	ENSSSCP00000002840	alpha-kinase 3 [Source:HGNC Symbol;Acc:17574]	2.25908E-07
1191889222	XP_020951301	LOW QUALITY PROTEIN: AT-hook DNA-binding motif-containing protein 1 [Sus scrofa]	5.70E-003		1191890956	XP_020951995	potassium voltage-gated channel subfamily G member 2 [Sus scrofa]	3.32E-002		ENSSSCP00000013371	ENSSSCP00000013371	Alport syndrome, mental retardation, midface hypoplasia and elliptocytosis chromosomal region gene 1 [Source:HGNC Symbol;Acc:467]	0.018143438
1191807479	XP_020951482	probable phospholipid-transporting ATPase IM isoform X2 [Sus scrofa]	4.38E-002		1191891256	XP_020952114	ZZ-type zinc finger-containing protein 3 isoform X1 [Sus scrofa]	3.42E-002		ENSSSCP00000018780	ENSSSCP00000018780	amiloride-sensitive cation channel 1, neuronal [Source:HGNC Symbol;Acc:99]	4.59688E-14
1191890272	XP_020951723	ankyrin repeat domain-containing protein 12 isoform X2 [Sus scrofa]	2.78E-002		1191891537	XP_020952225	cytochrome P450 2J2-like [Sus scrofa]	4.82E-005		ENSSSCP00000002591	ENSSSCP00000002591	angel homolog 1 (Drosophila) [Source:HGNC Symbol;Acc:19961]	0.008197864
1191891537	XP_020952225	cytochrome P450 2J2-like [Sus scrofa]	6.83E-006		1191891725	XP_020952293	terminal uridylyltransferase 4 isoform X1 [Sus scrofa]	1.05E-002		ENSSSCP00000017151	ENSSSCP00000017151	angio-associated, migratory cell protein [Source:HGNC Symbol;Acc:18]	0.002061807
1191891939	XP_020952374	MOB kinase activator 3C isoform X2 [Sus scrofa]	4.91E-002		1191892406	XP_020952583	N-acetylaspartylglutamate synthase A isoform X1 [Sus scrofa]	1.69E-002		ENSSSCP00000016456	ENSSSCP00000016456	angiopoietin-like 1 [Source:HGNC Symbol;Acc:489]	0.031244072
1191891998	XP_020952401	peroxiredoxin-1 [Sus scrofa]	3.88E-002		1191894210	XP_020953322	eukaryotic translation initiation factor 4 gamma 3 isoform X24 [Sus scrofa]	3.48E-002		ENSSSCP00000017339	ENSSSCP00000017339	ankyrin repeat and MYND domain containing 1 [Source:HGNC Symbol;Acc:20987]	0.017042532
1191807810	XP_020952813	LOW QUALITY PROTEIN: codanin-1 [Sus scrofa]	2.59E-002		1191894383	XP_020953402	CDK5 and ABL1 enzyme substrate 1 [Sus scrofa]	3.05E-002		ENSSSCP00000015994	ENSSSCP00000015994	apolipoprotein A-I [Source:HGNC Symbol;Acc:600]	0
1191807831	XP_020952888	neutral alpha-glucosidase C isoform X5 [Sus scrofa]	1.68E-002		1191807960	XP_020953442	1-phosphatidylinositol 4,5-bisphosphate phosphodiesterase beta-2 isoform X3 [Sus scrofa]	8.36E-003		ENSSSCP00000018159	ENSSSCP00000018159	apoptosis-associated tyrosine kinase [Source:HGNC Symbol;Acc:21]	0.012113312
1191894210	XP_020953322	eukaryotic translation initiation factor 4 gamma 3 isoform X24 [Sus scrofa]	4.50E-002		1191895560	XP_020953879	ankyrin repeat and SAM domain-containing protein 1A isoform X7 [Sus scrofa]	2.19E-002		ENSSSCP00000004737	ENSSSCP00000004737	armadillo repeat containing 2 [Source:HGNC Symbol;Acc:23045]	0.02859392
1191894240	XP_020953338	LOW QUALITY PROTEIN: endothelin-converting enzyme 1 [Sus scrofa]	9.56E-003		1191808158	XP_020953961	rho GTPase-activating protein 11A [Sus scrofa]	1.22E-002		ENSSSCP00000018200	ENSSSCP00000018200	arylalkylamine N-acetyltransferase [Source:HGNC Symbol;Acc:19]	0.023688478
1191894383	XP_020953402	CDK5 and ABL1 enzyme substrate 1 [Sus scrofa]	3.52E-002		1191896159	XP_020954128	uncharacterized protein C6orf10 homolog [Sus scrofa]	5.21E-004		ENSSSCP00000018288	ENSSSCP00000018288	arylsulfatase G [Source:HGNC Symbol;Acc:24102]	0.027715495
1191894441	XP_020953419	inactive tyrosine-protein kinase transmembrane receptor ROR1 isoform X2 [Sus scrofa]	3.69E-002		1191896221	XP_020954158	butyrophilin-like protein 2 [Sus scrofa]	3.23E-002		ENSSSCP00000013387	ENSSSCP00000013387	asparagine-linked glycosylation 13 homolog (S. cerevisiae) [Source:HGNC Symbol;Acc:30881]	0.000824193
1191808048	XP_020953656	RAS guanyl-releasing protein 1 isoform X2 [Sus scrofa]	3.71E-004		1191808275	XP_020954363	OTU domain-containing protein 7A [Sus scrofa]	2.60E-004		ENSSSCP00000017513	ENSSSCP00000017513	ATP/GTP binding protein-like 3 [Source:HGNC Symbol;Acc:27981]	0.02043617
1191895235	XP_020953723	acylphosphatase-1 isoform X6 [Sus scrofa]	1.50E-006		1191897325	XP_020954529	elongation factor-like GTPase 1 [Sus scrofa]	4.45E-002		ENSSSCP00000014810	ENSSSCP00000014810	ATPase type 13A1 [Source:HGNC Symbol;Acc:24215]	0.00351258
1191895333	XP_020953768	urocanate hydratase isoform X3 [Sus scrofa]	2.98E-002		1191898758	XP_020955055	LOW QUALITY PROTEIN: zinc finger FYVE domain-containing protein 26 [Sus scrofa]	4.16E-004		ENSSSCP00000017500	ENSSSCP00000017500	ATPase, H+ transporting, lysosomal V0 subunit a4 [Source:HGNC Symbol;Acc:866]	0.026720432
1191808184	XP_020954057	tetratricopeptide repeat protein 23 isoform X5 [Sus scrofa]	1.74E-002		1191808526	XP_020955123	cadherin-7 isoform X2 [Sus scrofa]	4.11E-003		ENSSSCP00000010210	ENSSSCP00000010210	ATPase, H+/K+ exchanging, beta polypeptide [Source:HGNC Symbol;Acc:820]	0.024712171
1191896256	XP_020954170	3-hydroxymethyl-3-methylglutaryl-CoA lyase, cytoplasmic isoform X3 [Sus scrofa]	4.10E-002		1191899209	XP_020955213	serine palmitoyltransferase 2 [Sus scrofa]	2.67E-002		ENSSSCP00000001448	ENSSSCP00000001448	ATP-binding cassette sub-family F member 1 [Source:UniProtKB/Swiss-Prot;Acc:Q767L0]	0.048182921
1191808247	XP_020954272	gamma-aminobutyric acid receptor subunit beta-3 isoform X2 [Sus scrofa]	4.98E-002		1191899337	XP_020955262	protein NRDE2 homolog isoform X1 [Sus scrofa]	2.99E-002		ENSSSCP00000011539	ENSSSCP00000011539	aurora kinase A pseudogene 1 [Source:HGNC Symbol;Acc:18611]	0.000791071
1191896697	XP_020954316	LOW QUALITY PROTEIN: dynein heavy chain 8, axonemal [Sus scrofa]	3.21E-006		1191808565	XP_020955283	PH domain leucine-rich repeat-containing protein phosphatase 1 [Sus scrofa]	1.04E-019		ENSSSCP00000002210	ENSSSCP00000002210	BCL2-like 2 [Source:HGNC Symbol;Acc:995]	0.016833387
1191896873	XP_020954377	transcriptional-regulating factor 1 isoform X4 [Sus scrofa]	2.37E-003		1191899922	XP_020955469	zinc finger protein 165 [Sus scrofa]	4.86E-002		ENSSSCP00000004723	ENSSSCP00000004723	BEN domain containing 3 [Source:HGNC Symbol;Acc:23040]	0.004623955
1191897173	XP_020954476	fibrocystin isoform X2 [Sus scrofa]	2.28E-002		1191899936	XP_020955473	zinc finger protein 322 [Sus scrofa]	1.37E-002		ENSSSCP00000018692	ENSSSCP00000018692	benzodiazapine receptor (peripheral) associated protein 1 [Source:HGNC Symbol;Acc:16831]	0.047530254
1191897421	XP_020954569	ras GTPase-activating-like protein IQGAP1 [Sus scrofa]	8.32E-004		1191900161	XP_020955553	LOW QUALITY PROTEIN: HEAT repeat-containing protein 5A [Sus scrofa]	3.69E-002		ENSSSCP00000004718	ENSSSCP00000004718	beta-gamma crystallin domain containing 3 [Source:HGNC Symbol;Acc:34427]	0.001652631
1191897722	XP_020954687	endonuclease 8-like 1 isoform X1 [Sus scrofa]	2.72E-002		1191900182	XP_020955563	sec1 family domain-containing protein 1 isoform X5 [Sus scrofa]	3.21E-002		ENSSSCP00000017654	ENSSSCP00000017654	BMP binding endothelial regulator [Source:HGNC Symbol;Acc:24154]	0.031964972
1191897791	XP_020954712	enhancer of mRNA-decapping protein 3 [Sus scrofa]	9.06E-005		1191900496	XP_020955679	transmembrane and coiled-coil domain-containing protein 5B-like [Sus scrofa]	4.28E-002		ENSSSCP00000017072	ENSSSCP00000017072	bone morphogenetic protein receptor, type II (serine/threonine kinase) [Source:HGNC Symbol;Acc:1078]	0.012368636
1191898189	XP_020954854	protein KHNYN isoform X1 [Sus scrofa]	4.94E-002		1191900652	XP_020955738	LOW QUALITY PROTEIN: leucine-rich repeat-containing protein 74A [Sus scrofa]	3.22E-002		ENSSSCP00000003566	ENSSSCP00000003566	BR serine/threonine kinase 1 [Source:HGNC Symbol;Acc:18994]	0.002614322
1191898839	XP_020955078	pecanex-like protein 1 isoform X1 [Sus scrofa]	3.16E-004		1191901167	XP_020955893	E3 ubiquitin-protein ligase RNF144B isoform X3 [Sus scrofa]	9.56E-003		ENSSSCP00000002786	ENSSSCP00000002786	brain-enriched guanylate kinase-associated homolog (rat) [Source:HGNC Symbol;Acc:24163]	0.030159997
1191898855	XP_020955087	signal-induced proliferation-associated 1-like protein 1 isoform X1 [Sus scrofa]	2.70E-002		1191808872	XP_020956203	NADPH oxidase 5 isoform X1 [Sus scrofa]	1.47E-002		ENSSSCP00000004611	ENSSSCP00000004611	Brain-specific angiogenesis inhibitor 3 Precursor [Source:UniProtKB/Swiss-Prot;Acc:O60242]	0.037338317
1191899318	XP_020955257	EF-hand calcium-binding domain-containing protein 11 isoform X7 [Sus scrofa]	3.32E-002		1191901895	XP_020956224	probable phospholipid-transporting ATPase VD isoform X1 [Sus scrofa]	1.84E-029		ENSSSCP00000008291	ENSSSCP00000008291	branched chain ketoacid dehydrogenase kinase [Source:HGNC Symbol;Acc:16902]	0.030791042
1191899355	XP_020955271	ribosomal protein S6 kinase alpha-5 isoform X3 [Sus scrofa]	2.47E-004		1191901907	XP_020956230	atrial natriuretic peptide-converting enzyme isoform X1 [Sus scrofa]	3.30E-002		ENSSSCP00000016663	ENSSSCP00000016663	Bridging integrator 1 [Source:UniProtKB/TrEMBL;Acc:A1EAJ7]	0.017726537
1191808565	XP_020955283	PH domain leucine-rich repeat-containing protein phosphatase 1 [Sus scrofa]	9.28E-007		1191901929	XP_020956242	NF-X1-type zinc finger protein NFXL1 isoform X4 [Sus scrofa]	4.56E-002		ENSSSCP00000018305	ENSSSCP00000018305	bromodomain PHD finger transcription factor [Source:HGNC Symbol;Acc:3581]	0.043899987
1191899459	XP_020955312	LOW QUALITY PROTEIN: ATP-dependent RNA helicase DDX24 [Sus scrofa]	9.65E-003		1191902149	XP_020956331	type II inositol 3,4-bisphosphate 4-phosphatase isoform X3 [Sus scrofa]	9.89E-004		ENSSSCP00000018304	ENSSSCP00000018304	bromodomain PHD finger transcription factor [Source:HGNC Symbol;Acc:3581]	0.043899987
1191899527	XP_020955334	adenylate kinase 7 isoform X1 [Sus scrofa]	1.68E-003		1191809032	XP_020956740	eucine-rich repeat and fibronectin type-III domain-containing protein 5 isoform X2 [Sus scrofa]	5.87E-003		ENSSSCP00000001768	ENSSSCP00000001768	bystin-like [Source:HGNC Symbol;Acc:1157]	0.048677808
1191899568	XP_020955349	cholesterol 24-hydroxylase [Sus scrofa]	3.40E-002		1191903375	XP_020956786	RNA-binding protein 47 isoform X6 [Sus scrofa]	1.62E-002		ENSSSCP00000014744	ENSSSCP00000014744	C3 and PZP-like, alpha-2-macroglobulin domain containing 8 [Source:HGNC Symbol;Acc:23228]	0.009581614
1191899624	XP_020955374	WD repeat-containing protein 25 [Sus scrofa]	2.16E-002		1191903535	XP_020956847	protein furry homolog-like isoform X13 [Sus scrofa]	2.41E-013		ENSSSCP00000014227	ENSSSCP00000014227	calcitonin-related polypeptide alpha [Source:HGNC Symbol;Acc:1437]	0.031240056
1191899821	XP_020955442	threonylcarbamoyladenosine tRNA methylthiotransferase isoform X1 [Sus scrofa]	1.21E-003		1191904081	XP_020957052	transmembrane protease serine 11F isoform X1 [Sus scrofa]	8.74E-003		ENSSSCP00000017567	ENSSSCP00000017567	calumenin [Source:HGNC Symbol;Acc:1458]	0.004508582
1191900182	XP_020955563	sec1 family domain-containing protein 1 isoform X5 [Sus scrofa]	4.49E-002		1191809129	XP_020957098	son of sevenless homolog 2 [Sus scrofa]	4.36E-002		ENSSSCP00000017504	ENSSSCP00000017504	cAMP responsive element binding protein 3-like 2 [Source:HGNC Symbol;Acc:23720]	0.016474013
1191900661	XP_020955742	protein Daple [Sus scrofa]	8.84E-003		1191904896	XP_020957331	leucine-rich repeat, immunoglobulin-like domain and transmembrane domain-containing protein 3 [Sus scrofa]	1.99E-002		ENSSSCP00000003336	ENSSSCP00000003336	carcinoembryonic antigen-related cell adhesion molecule 16 [Source:HGNC Symbol;Acc:31948]	0.008638047
1191901005	XP_020955844	enhancer of filamentation 1 isoform X3 [Sus scrofa]	4.20E-002		1191905185	XP_020957440	AF4/FMR2 family member 1 isoform X2 [Sus scrofa]	3.71E-002		ENSSSCP00000015009	ENSSSCP00000015009	cardiomyopathy associated 5 [Source:HGNC Symbol;Acc:14305]	0.007330886
1191808865	XP_020956188	coronin-2B isoform X3 [Sus scrofa]	3.60E-002		1191906096	XP_020957837	A-kinase anchor protein 9 isoform X1 [Sus scrofa]	4.39E-003		ENSSSCP00000005309	ENSSSCP00000005309	Cartilage intermed	0.013929505
1191901812	XP_020956195	LOW QUALITY PROTEIN: signal recognition particle subunit SRP72 [Sus scrofa]	4.90E-002		1191809386	XP_020957924	WD repeat and HMG-box DNA-binding protein 1 isoform X1 [Sus scrofa]	2.77E-002		ENSSSCP00000005303	ENSSSCP00000005303	Cartilage intermed	0.013929505
1191901895	XP_020956224	probable phospholipid-transporting ATPase VD isoform X1 [Sus scrofa]	3.20E-061		1191907193	XP_020958275	voltage-dependent R-type calcium channel subunit alpha-1E isoform X2 [Sus scrofa]	7.06E-006		ENSSSCP00000007999	ENSSSCP00000007999	CCCTC-binding factor (zinc finger protein)-like [Source:HGNC Symbol;Acc:16234]	0.02102097
1191901929	XP_020956242	NF-X1-type zinc finger protein NFXL1 isoform X4 [Sus scrofa]	3.78E-002		1191907217	XP_020958284	ER degradation-enhancing alpha-mannosidase-like protein 3 isoform X2 [Sus scrofa]	1.29E-002		ENSSSCP00000006879	ENSSSCP00000006879	CD5 molecule-like [Source:HGNC Symbol;Acc:1690]	0.016488706
1191902149	XP_020956331	type II inositol 3,4-bisphosphate 4-phosphatase isoform X3 [Sus scrofa]	7.31E-006		223976088	YP_002600786	NADH dehydrogenase subunit 4 (mitochondrion) [Sus scrofa domesticus]	3.69E-002		ENSSSCP00000000757	ENSSSCP00000000757	CD9 molecule [Source:HGNC Symbol;Acc:1709]	0.036528315
1191902217	XP_020956354	sodium channel and clathrin linker 1 isoform X5 [Sus scrofa]	4.49E-002		ENSSSCP00000005683	ENSSSCP00000005683	14-3-3 protein gamma (Protein kinase C inhibitor protein 1)(KCIP-1) [Contains 14-3-3 protein gamma, N-terminally processed] [Source:UniProtKB/Swiss-Prot;Acc:P61981]	3.63E-002		ENSSSCP00000006106	ENSSSCP00000006106	cDNA FLJ23816 fis, clone HSI02685HCG31249 ; [Source:UniProtKB/TrEMBL;Acc:Q8TCI8]	0.00010477
1191902922	XP_020956627	LOW QUALITY PROTEIN: uncharacterized protein KIAA0232 homolog [Sus scrofa]	3.64E-002		ENSSSCP00000017003	ENSSSCP00000017003	3-hydroxyisobutyryl-Coenzyme A hydrolase [Source:HGNC Symbol;Acc:4908]	2.09E-003		ENSSSCP00000005909	ENSSSCP00000005909	centrosomal protein 110kDa [Source:HGNC Symbol;Acc:1858]	0.035925742
1191903375	XP_020956786	RNA-binding protein 47 isoform X6 [Sus scrofa]	5.03E-004		ENSSSCP00000010098	ENSSSCP00000010098	40S ribosomal protein S3a [Source:UniProtKB/Swiss-Prot;Acc:P61247]	4.29E-002		ENSSSCP00000006914	ENSSSCP00000006914	chaperonin containing TCP1, subunit 3 (gamma) [Source:HGNC Symbol;Acc:1616]	0.012144008
1191903499	XP_020956831	tyrosine-protein kinase Tec isoform X1 [Sus scrofa]	3.08E-002		ENSSSCP00000011286	ENSSSCP00000011286	5'-nucleotidase, cytosolic II [Source:HGNC Symbol;Acc:8022]	3.76E-004		ENSSSCP00000018985	ENSSSCP00000018985	chemokine (C-X-C motif) ligand 16 [Source:HGNC Symbol;Acc:16642]	0.028588473
1191809060	XP_020956836	kelch-like protein 28 isoform X1 [Sus scrofa]	4.02E-002		ENSSSCP00000004375	ENSSSCP00000004375	acetyl-Coenzyme A acetyltransferase 2 [Source:HGNC Symbol;Acc:94]	1.96E-002		ENSSSCP00000007296	ENSSSCP00000007296	chloride channel CLIC-like 1 [Source:HGNC Symbol;Acc:29675]	0.000890338
1191903535	XP_020956847	protein furry homolog-like isoform X13 [Sus scrofa]	1.10E-005		ENSSSCP00000004865	ENSSSCP00000004865	acetyl-Coenzyme A acyltransferase 2 [Source:HGNC Symbol;Acc:83]	2.54E-002		ENSSSCP00000011562	ENSSSCP00000011562	choroideremia-like (Rab escort protein 2) [Source:HGNC Symbol;Acc:1941]	0.015999009
1191904008	XP_020957033	ADP-ribosylation factor-like protein 9 isoform X2 [Sus scrofa]	2.67E-002		ENSSSCP00000007101	ENSSSCP00000007101	acidic (leucine-rich) nuclear phosphoprotein 32 family, member E [Source:HGNC Symbol;Acc:16673]	4.11E-002		ENSSSCP00000002312	ENSSSCP00000002312	chromodomain helicase DNA binding protein 8 [Source:HGNC Symbol;Acc:20153]	0.036046195
1191809197	XP_020957306	ninein isoform X2 [Sus scrofa]	8.94E-003		ENSSSCP00000008105	ENSSSCP00000008105	actin, beta [Source:HGNC Symbol;Acc:132]	9.07E-004		ENSSSCP00000004956	ENSSSCP00000004956	cingulin-like 1 [Source:HGNC Symbol;Acc:25931]	0.045973527
1191905185	XP_020957440	AF4/FMR2 family member 1 isoform X2 [Sus scrofa]	3.07E-002		ENSSSCP00000006765	ENSSSCP00000006765	activating transcription factor 6 [Source:HGNC Symbol;Acc:791]	5.26E-006		ENSSSCP00000012838	ENSSSCP00000012838	Claudin 14 [Source:UniProtKB/TrEMBL;Acc:C3VMK2]	0.031594063
1191809250	XP_020957453	E3 ubiquitin-protein ligase TRIM9 isoform X8 [Sus scrofa]	4.64E-002		ENSSSCP00000016725	ENSSSCP00000016725	Acyl coenzyme A sy	6.60E-003		ENSSSCP00000012837	ENSSSCP00000012837	Claudin 14 [Source:UniProtKB/TrEMBL;Acc:C3VMK2]	0.031594063
1191905478	XP_020957551	cGMP-dependent protein kinase 2 isoform X1 [Sus scrofa]	2.15E-003		ENSSSCP00000001004	ENSSSCP00000001004	acyl-CoA synthetase short-chain family member 3 [Source:HGNC Symbol;Acc:24723]	3.83E-002		ENSSSCP00000014084	ENSSSCP00000014084	Coagulation factor II Fragment [Source:UniProtKB/TrEMBL;Acc:Q6R6N1]	1.1966E-239
1191905899	XP_020957742	phosphatidylinositol-binding clathrin assembly protein isoform X15 [Sus scrofa]	4.42E-002		ENSSSCP00000011432	ENSSSCP00000011432	acyl-Coenzyme A dehydrogenase, short/branched chain [Source:HGNC Symbol;Acc:91]	2.19E-002		ENSSSCP00000006705	ENSSSCP00000006705	coagulation factor V (proaccelerin, labile factor) [Source:HGNC Symbol;Acc:3542]	2.84086E-08
1191906096	XP_020957837	A-kinase anchor protein 9 isoform X1 [Sus scrofa]	2.57E-002		ENSSSCP00000007469	ENSSSCP00000007469	ADAM metallopeptidase domain 18 [Source:HGNC Symbol;Acc:196]	8.89E-004		ENSSSCP00000003023	ENSSSCP00000003023	coiled-coil domain containing 113 [Source:HGNC Symbol;Acc:25002]	0.009464647
1191906616	XP_020958034	krev interaction trapped protein 1 isoform X2 [Sus scrofa]	1.78E-002		ENSSSCP00000016752	ENSSSCP00000016752	ADAM metallopeptidase domain 2 [Source:HGNC Symbol;Acc:198]	3.86E-004		ENSSSCP00000003440	ENSSSCP00000003440	coiled-coil domain containing 155 [Source:HGNC Symbol;Acc:26520]	0.023606574
1191907438	XP_020958359	LOW QUALITY PROTEIN: interleukin-20 [Sus scrofa]	2.65E-002		ENSSSCP00000000844	ENSSSCP00000000844	ADAM metallopeptidase with thrombospondin type 1 motif 20 Fragment [Source:UniProtKB/TrEMBL;Acc:A5A750]	8.33E-004		ENSSSCP00000003439	ENSSSCP00000003439	coiled-coil domain containing 155 [Source:HGNC Symbol;Acc:26520]	0.023606574
1191809512	XP_020958384	leucine-rich repeat-containing protein 9 isoform X1 [Sus scrofa][Source:UniProtKB/Swiss-Prot;Acc:Q6ZRR7]	4.04E-002		ENSSSCP00000015168	ENSSSCP00000015168	ADAM metallopeptidase with thrombospondin type 1 motif, 19 [Source:HGNC Symbol;Acc:17111]	2.20E-002		ENSSSCP00000007202	ENSSSCP00000007202	cold shock domain containing E1, RNA-binding [Source:HGNC Symbol;Acc:29905]	0.006178835
317054710	YP_002600780	cytochrome c oxidase subunit II (mitochondrion) [Sus scrofa domesticus]	3.88E-002		ENSSSCP00000012251	ENSSSCP00000012251	ADAM metallopeptidase with thrombospondin type 1 motif, 9 [Source:HGNC Symbol;Acc:13202]	1.21E-002		ENSSSCP00000001597	ENSSSCP00000001597	Collagen alpha-2(XI) chain Precursor [Source:UniProtKB/Swiss-Prot;Acc:P13942]	0.014745256
ENSSSCP00000006238	ENSSSCP00000006238	1-acylglycerol-3-phosphate O-acyltransferase 2 (lysophosphatidic acid acyltransferase, beta) [Source:HGNC Symbol;Acc:325]	0.035147912		ENSSSCP00000015115	ENSSSCP00000015115	adenomatous polyposis coli [Source:HGNC Symbol;Acc:583]	3.39E-002		ENSSSCP00000010190	ENSSSCP00000010190	collagen, type IV, alpha 1 [Source:HGNC Symbol;Acc:2202]	0.000367895
ENSSSCP00000015356	ENSSSCP00000015356	5-hydroxytryptamine (serotonin) receptor 4 [Source:HGNC Symbol;Acc:5299]	0.047517955		ENSSSCP00000011909	ENSSSCP00000011909	adenosine deaminase, RNA-specific, B2 (RED2 homolog rat) [Source:HGNC Symbol;Acc:227]	4.66E-004		ENSSSCP00000013369	ENSSSCP00000013369	collagen, type IV, alpha 5 [Source:HGNC Symbol;Acc:2207]	0.041591713
ENSSSCP00000015355	ENSSSCP00000015355	5-hydroxytryptamine (serotonin) receptor 4 [Source:HGNC Symbol;Acc:5299]	0.047517955		ENSSSCP00000009147	ENSSSCP00000009147	adenylate cyclase 3 [Source:HGNC Symbol;Acc:234]	3.43E-004		ENSSSCP00000006160	ENSSSCP00000006160	collagen, type V, alpha 1 [Source:HGNC Symbol;Acc:2209]	0.035988123
ENSSSCP00000004784	ENSSSCP00000004784	5'-nucleotidase domain containing 1 [Source:HGNC Symbol;Acc:21556]	0.046872151		ENSSSCP00000004119	ENSSSCP00000004119	adenylate kinase 3-like 1 [Source:HGNC Symbol;Acc:363]	1.20E-003		ENSSSCP00000003940	ENSSSCP00000003940	collagen, type VIII, alpha 2 [Source:HGNC Symbol;Acc:2216]	0.012113606
ENSSSCP00000006765	ENSSSCP00000006765	activating transcription factor 6 [Source:HGNC Symbol;Acc:791]	0.001434819		ENSSSCP00000013838	ENSSSCP00000013838	ADP-ribosylation factor-like 2 [Source:HGNC Symbol;Acc:693]	2.31E-003		ENSSSCP00000004614	ENSSSCP00000004614	collagen, type XIX, alpha 1 [Source:HGNC Symbol;Acc:2196]	0.01076582
ENSSSCP00000013382	ENSSSCP00000013382	acyl-CoA synthetase long-chain family member 4 [Source:HGNC Symbol;Acc:3571]	0.045309256		ENSSSCP00000002695	ENSSSCP00000002695	alpha-1-antichymotrypsin 2 [Source:RefSeq peptide;Acc:NP_998952]	1.20E-023		ENSSSCP00000011301	ENSSSCP00000011301	collagen, type XVII, alpha 1 [Source:HGNC Symbol;Acc:2194]	0.043415742
ENSSSCP00000011432	ENSSSCP00000011432	acyl-Coenzyme A dehydrogenase, short/branched chain [Source:HGNC Symbol;Acc:91]	0.039340348		ENSSSCP00000005881	ENSSSCP00000005881	alpha-1-microglobulin/bikunin precursor [Source:HGNC Symbol;Acc:453]	8.23E-113		ENSSSCP00000006350	ENSSSCP00000006350	collagen, type XXII, alpha 1 [Source:HGNC Symbol;Acc:22989]	0.000575885
ENSSSCP00000007469	ENSSSCP00000007469	ADAM metallopeptidase domain 18 [Source:HGNC Symbol;Acc:196]	0.003524545		ENSSSCP00000000701	ENSSSCP00000000701	alpha-2-macroglobulin [Source:HGNC Symbol;Acc:7]	6.53E-028		ENSSSCP00000006349	ENSSSCP00000006349	collagen, type XXII, alpha 1 [Source:HGNC Symbol;Acc:22989]	0.001324167
ENSSSCP00000016754	ENSSSCP00000016754	ADAM metallopeptidase domain 32 [Source:HGNC Symbol;Acc:15479]	0.01690133		ENSSSCP00000009733	ENSSSCP00000009733	alpha-kinase 1 [Source:HGNC Symbol;Acc:20917]	1.13E-003		ENSSSCP00000014400	ENSSSCP00000014400	complement component 3 [Source:HGNC Symbol;Acc:1318]	1.4908E-111
ENSSSCP00000000844	ENSSSCP00000000844	ADAM metallopeptidase with thrombospondin type 1 motif 20 Fragment [Source:UniProtKB/TrEMBL;Acc:A5A750]	0.027469176		ENSSSCP00000005292	ENSSSCP00000005292	alpha-kinase 2 [Source:HGNC Symbol;Acc:20565]	3.08E-002		ENSSSCP00000004151	ENSSSCP00000004151	complement component 8, alpha polypeptide [Source:HGNC Symbol;Acc:1352]	1.73804E-57
ENSSSCP00000012250	ENSSSCP00000012250	ADAM metallopeptidase with thrombospondin type 1 motif, 9 [Source:HGNC Symbol;Acc:13202]	0.047913708		ENSSSCP00000002840	ENSSSCP00000002840	alpha-kinase 3 [Source:HGNC Symbol;Acc:17574]	4.22E-002		ENSSSCP00000004150	ENSSSCP00000004150	complement component 8, beta polypeptide [Source:HGNC Symbol;Acc:1353]	6.17802E-15
ENSSSCP00000005563	ENSSSCP00000005563	ADAMTS-like 1 [Source:HGNC Symbol;Acc:14632]	0.017412877		ENSSSCP00000018780	ENSSSCP00000018780	amiloride-sensitive cation channel 1, neuronal [Source:HGNC Symbol;Acc:99]	2.22E-017		ENSSSCP00000001520	ENSSSCP00000001520	Complement factor	2.392E-272
ENSSSCP00000015115	ENSSSCP00000015115	adenomatous polyposis coli [Source:HGNC Symbol;Acc:583]	0.026555982		ENSSSCP00000017065	ENSSSCP00000017065	Amyotrophic lateral sclerosis 2 chromosomal region candidate gene 11 protein [Source:UniProtKB/Swiss-Prot;Acc:Q53TS8]	2.17E-002		ENSSSCP00000011611	ENSSSCP00000011611	complement factor H [Source:HGNC Symbol;Acc:4883]	2.24259E-46
ENSSSCP00000011909	ENSSSCP00000011909	adenosine deaminase, RNA-specific, B2 (RED2 homolog rat) [Source:HGNC Symbol;Acc:227]	0.038120971		ENSSSCP00000017029	ENSSSCP00000017029	ankyrin repeat domain 44 [Source:HGNC Symbol;Acc:25259]	4.83E-002		ENSSSCP00000011610	ENSSSCP00000011610	complement factor H [Source:HGNC Symbol;Acc:4883]	1.05768E-19
ENSSSCP00000009147	ENSSSCP00000009147	adenylate cyclase 3 [Source:HGNC Symbol;Acc:234]	0.000319999		ENSSSCP00000017030	ENSSSCP00000017030	ankyrin repeat domain 44 [Source:HGNC Symbol;Acc:25259]	4.83E-002		ENSSSCP00000009744	ENSSSCP00000009744	complement factor I [Source:HGNC Symbol;Acc:5394]	2.73212E-36
ENSSSCP00000012141	ENSSSCP00000012141	adhesion molecule with Ig-like domain 3 [Source:HGNC Symbol;Acc:24075]	0.037892651		ENSSSCP00000018663	ENSSSCP00000018663	ankyrin-repeat and fibronectin type III domain containing 1 [Source:HGNC Symbol;Acc:26766]	4.85E-002		ENSSSCP00000005086	ENSSSCP00000005086	congenital dyserythropoietic anemia, type I [Source:HGNC Symbol;Acc:1713]	0.010367919
ENSSSCP00000006188	ENSSSCP00000006188	ADNP homeobox 2 [Source:HGNC Symbol;Acc:23803]	0.019813686		ENSSSCP00000015994	ENSSSCP00000015994	apolipoprotein A-I [Source:HGNC Symbol;Acc:600]	0.00E+000		ENSSSCP00000000838	ENSSSCP00000000838	Contactin 1 Fragment [Source:UniProtKB/TrEMBL;Acc:Q2Q6D6]	0.028813922
ENSSSCP00000010025	ENSSSCP00000010025	ADP-ribosylation factor-like 11 [Source:HGNC Symbol;Acc:24046]	0.027078847		ENSSSCP00000018159	ENSSSCP00000018159	apoptosis-associated tyrosine kinase [Source:HGNC Symbol;Acc:21]	4.75E-003		ENSSSCP00000015898	ENSSSCP00000015898	contactin 5 [Source:HGNC Symbol;Acc:2175]	0.034706374
ENSSSCP00000013838	ENSSSCP00000013838	ADP-ribosylation factor-like 2 [Source:HGNC Symbol;Acc:693]	0.048563727		ENSSSCP00000006368	ENSSSCP00000006368	ArfGAP with SH3 domain, ankyrin repeat and PH domain 1 [Source:HGNC Symbol;Acc:2720]	1.80E-002		ENSSSCP00000006430	ENSSSCP00000006430	CUB and Sushi multiple domains 3 [Source:HGNC Symbol;Acc:19291]	0.028005911
ENSSSCP00000001546	ENSSSCP00000001546	Advanced glycosylation end product-specific receptor Precursor (Receptor for advanced glycosylation end products) [Source:UniProtKB/Swiss-Prot;Acc:Q15109]	0.008414025		ENSSSCP00000011805	ENSSSCP00000011805	armadillo repeat containing 4 [Source:HGNC Symbol;Acc:25583]	6.73E-003		ENSSSCP00000004944	ENSSSCP00000004944	cyclin B2 [Source:HGNC Symbol;Acc:1580]	0.038683049
ENSSSCP00000001545	ENSSSCP00000001545	Advanced glycosylation end product-specific receptor Precursor (Receptor for advanced glycosylation end products) [Source:UniProtKB/Swiss-Prot;Acc:Q15109]	0.008414025		ENSSSCP00000018982	ENSSSCP00000018982	arrestin, beta 2 [Source:HGNC Symbol;Acc:712]	1.24E-002		ENSSSCP00000000774	ENSSSCP00000000774	cyclin D2 [Source:HGNC Symbol;Acc:1583]	0.000611749
ENSSSCP00000015202	ENSSSCP00000015202	AF4/FMR2 family, member 4 [Source:HGNC Symbol;Acc:17869]	0.008316074		ENSSSCP00000018983	ENSSSCP00000018983	arrestin, beta 2 [Source:HGNC Symbol;Acc:712]	1.24E-002		ENSSSCP00000017763	ENSSSCP00000017763	cyclin-dependent kinase 13 [Source:HGNC Symbol;Acc:1733]	0.024980951
ENSSSCP00000000892	ENSSSCP00000000892	aldehyde dehydrogenase 1 family, member L2 [Source:HGNC Symbol;Acc:26777]	0.002794442		ENSSSCP00000002959	ENSSSCP00000002959	ataxin 1-like [Source:HGNC Symbol;Acc:33279]	4.72E-002		ENSSSCP00000006312	ENSSSCP00000006312	cysteine/histidine-rich 1 [Source:HGNC Symbol;Acc:17806]	0.039931406
ENSSSCP00000015155	ENSSSCP00000015155	aldehyde dehydrogenase 7 family, member A1 [Source:HGNC Symbol;Acc:877]	0.04628484		ENSSSCP00000012247	ENSSSCP00000012247	ataxin 7 [Source:HGNC Symbol;Acc:10560]	9.78E-003		ENSSSCP00000006311	ENSSSCP00000006311	cysteine/histidine-rich 1 [Source:HGNC Symbol;Acc:17806]	0.039931406
ENSSSCP00000002695	ENSSSCP00000002695	alpha-1-antichymotrypsin 2 [Source:RefSeq peptide;Acc:NP_998952]	1.82651E-29		ENSSSCP00000014810	ENSSSCP00000014810	ATPase type 13A1 [Source:HGNC Symbol;Acc:24215]	1.64E-002		ENSSSCP00000001896	ENSSSCP00000001896	cysteine-rich secretory protein 1 [Source:HGNC Symbol;Acc:304]	0.041460348
ENSSSCP00000005881	ENSSSCP00000005881	alpha-1-microglobulin/bikunin precursor [Source:HGNC Symbol;Acc:453]	1.59882E-69		ENSSSCP00000013033	ENSSSCP00000013033	ATPase, H+ transporting, lysosomal accessory protein 2 [Source:HGNC Symbol;Acc:18305]	3.31E-002		ENSSSCP00000017612	ENSSSCP00000017612	cystic fibrosis transmembrane conductance regulator (ATP-binding cassette sub-family C, member 7) [Source:HGNC Symbol;Acc:1884]	0.041163215
ENSSSCP00000008163	ENSSSCP00000008163	alpha-2-glycoprotein 1, zinc-binding [Source:HGNC Symbol;Acc:910]	3.63978E-11		ENSSSCP00000006712	ENSSSCP00000006712	ATPase, Na+/K+ transporting, beta 1 polypeptide [Source:HGNC Symbol;Acc:804]	2.11E-002		ENSSSCP00000017611	ENSSSCP00000017611	cystic fibrosis transmembrane conductance regulator (ATP-binding cassette sub-family C, member 7) [Source:HGNC Symbol;Acc:1884]	0.041163215
ENSSSCP00000000701	ENSSSCP00000000701	alpha-2-macroglobulin [Source:HGNC Symbol;Acc:7]	1.7318E-24		ENSSSCP00000011539	ENSSSCP00000011539	aurora kinase A pseudogene 1 [Source:HGNC Symbol;Acc:18611]	3.04E-002		ENSSSCP00000004198	ENSSSCP00000004198	cytidine monophosphate (UMP-CMP) kinase 1, cytosolic [Source:HGNC Symbol;Acc:18170]	0.021566165
ENSSSCP00000002840	ENSSSCP00000002840	alpha-kinase 3 [Source:HGNC Symbol;Acc:17574]	1.03251E-06		ENSSSCP00000000218	ENSSSCP00000000218	BCDIN3 domain containing [Source:HGNC Symbol;Acc:27050]	2.00E-002		ENSSSCP00000011176	ENSSSCP00000011176	Cytochrome P450 2C32 Fragment [Source:UniProtKB/TrEMBL;Acc:Q28971]	0.003710195
ENSSSCP00000018780	ENSSSCP00000018780	amiloride-sensitive cation channel 1, neuronal [Source:HGNC Symbol;Acc:99]	5.47739E-09		ENSSSCP00000014603	ENSSSCP00000014603	bestrophin 2 [Source:HGNC Symbol;Acc:17107]	2.24E-002		ENSSSCP00000009604	ENSSSCP00000009604	dachsous 2 (Drosophila) [Source:HGNC Symbol;Acc:23111]	0.037620825
ENSSSCP00000007326	ENSSSCP00000007326	amylo-1, 6-glucosidase, 4-alpha-glucanotransferase [Source:HGNC Symbol;Acc:321]	0.00048309		ENSSSCP00000016775	ENSSSCP00000016775	Beta catenin Fragment [Source:UniProtKB/TrEMBL;Acc:P79321]	7.89E-004		ENSSSCP00000015112	ENSSSCP00000015112	DCP2 decapping enzyme homolog (S. cerevisiae) [Source:HGNC Symbol;Acc:24452]	0.025429945
ENSSSCP00000017175	ENSSSCP00000017175	ankyrin repeat and zinc finger domain containing 1 [Source:HGNC Symbol;Acc:25527]	0.025728053		ENSSSCP00000017654	ENSSSCP00000017654	BMP binding endothelial regulator [Source:HGNC Symbol;Acc:24154]	2.68E-002		ENSSSCP00000015111	ENSSSCP00000015111	DCP2 decapping enzyme homolog (S. cerevisiae) [Source:HGNC Symbol;Acc:24452]	0.025429945
ENSSSCP00000000246	ENSSSCP00000000246	ankyrin repeat domain 33 [Source:HGNC Symbol;Acc:13788]	0.038436589		ENSSSCP00000009320	ENSSSCP00000009320	bone marrow stromal cell antigen 1 [Source:HGNC Symbol;Acc:1118]	6.94E-003		ENSSSCP00000015110	ENSSSCP00000015110	DCP2 decapping enzyme homolog (S. cerevisiae) [Source:HGNC Symbol;Acc:24452]	0.025429945
ENSSSCP00000008008	ENSSSCP00000008008	ankyrin repeat domain 60 [Source:HGNC Symbol;Acc:16217]	0.02230427		ENSSSCP00000007519	ENSSSCP00000007519	Bone morphogenetic protein 2 Fragment [Source:UniProtKB/TrEMBL;Acc:C3SB64]	2.16E-002		ENSSSCP00000006963	ENSSSCP00000006963	DC-STAMP domain containing 1 [Source:HGNC Symbol;Acc:26539]	0.034343121
ENSSSCP00000008903	ENSSSCP00000008903	anthrax toxin receptor 1 [Source:HGNC Symbol;Acc:21014]	0.014541124		ENSSSCP00000017072	ENSSSCP00000017072	bone morphogenetic protein receptor, type II (serine/threonine kinase) [Source:HGNC Symbol;Acc:1078]	4.30E-002		ENSSSCP00000008325	ENSSSCP00000008325	dCTP pyrophosphatase 1 [Source:HGNC Symbol;Acc:28777]	0.014879932
ENSSSCP00000015994	ENSSSCP00000015994	apolipoprotein A-I [Source:HGNC Symbol;Acc:600]	0		ENSSSCP00000003566	ENSSSCP00000003566	BR serine/threonine kinase 1 [Source:HGNC Symbol;Acc:18994]	1.50E-005		ENSSSCP00000004917	ENSSSCP00000004917	death-associated protein kinase 2 [Source:HGNC Symbol;Acc:2675]	0.017219303
ENSSSCP00000008909	ENSSSCP00000008909	aprataxin and PNKP like factor [Source:HGNC Symbol;Acc:28724]	0.047633173		ENSSSCP00000012190	ENSSSCP00000012190	BRCA1 associated protein-1 (ubiquitin carboxy-terminal hydrolase) [Source:HGNC Symbol;Acc:950]	4.07E-003		ENSSSCP00000001897	ENSSSCP00000001897	defensin, beta 133 [Source:HGNC Symbol;Acc:31331]	0.040016849
ENSSSCP00000003672	ENSSSCP00000003672	arginine-glutamic acid dipeptide (RE) repeats [Source:HGNC Symbol;Acc:9965]	0.000132536		ENSSSCP00000018304	ENSSSCP00000018304	bromodomain PHD finger transcription factor [Source:HGNC Symbol;Acc:3581]	1.97E-003		ENSSSCP00000007430	ENSSSCP00000007430	deleted in liver cancer 1 [Source:HGNC Symbol;Acc:2897]	0.04871617
ENSSSCP00000004737	ENSSSCP00000004737	armadillo repeat containing 2 [Source:HGNC Symbol;Acc:23045]	0.049557676		ENSSSCP00000013290	ENSSSCP00000013290	Bruton agammaglobulinemia tyrosine kinase [Source:HGNC Symbol;Acc:1133]	2.12E-002		ENSSSCP00000012648	ENSSSCP00000012648	deltex 3-like (Drosophila) [Source:HGNC Symbol;Acc:30323]	0.029890191
ENSSSCP00000006641	ENSSSCP00000006641	aspartate beta-hydroxylase [Source:HGNC Symbol;Acc:757]	0.020311558		ENSSSCP00000001562	ENSSSCP00000001562	Butyrophilin-like	3.23E-002		ENSSSCP00000005314	ENSSSCP00000005314	DENN/MADD domain containing 4A [Source:HGNC Symbol;Acc:24321]	0.000226425
ENSSSCP00000012247	ENSSSCP00000012247	ataxin 7 [Source:HGNC Symbol;Acc:10560]	0.040825737		ENSSSCP00000009130	ENSSSCP00000009130	calcium and integrin binding family member 4 [Source:HGNC Symbol;Acc:33703]	4.91E-002		ENSSSCP00000005559	ENSSSCP00000005559	DENN/MADD domain containing 4C [Source:HGNC Symbol;Acc:26079]	0.01472807
ENSSSCP00000002709	ENSSSCP00000002709	ATG2 autophagy related 2 homolog B (S. cerevisiae) [Source:HGNC Symbol;Acc:20187]	0.024708155		ENSSSCP00000016329	ENSSSCP00000016329	calcium channel, voltage-dependent, alpha 2/delta subunit 1 [Source:HGNC Symbol;Acc:1399]	2.76E-003		ENSSSCP00000009833	ENSSSCP00000009833	dentin sialophosphoprotein [Source:HGNC Symbol;Acc:3054]	0.005315238
ENSSSCP00000000432	ENSSSCP00000000432	ATP synthase, H+ transporting, mitochondrial F1 complex, beta polypeptide [Source:HGNC Symbol;Acc:830]	0.015407101		ENSSSCP00000014623	ENSSSCP00000014623	calcium channel, voltage-dependent, P/Q type, alpha 1A subunit [Source:HGNC Symbol;Acc:1388]	1.39E-002		ENSSSCP00000018670	ENSSSCP00000018670	diacylglycerol kinase, epsilon 64kDa [Source:HGNC Symbol;Acc:2852]	0.031633448
ENSSSCP00000014053	ENSSSCP00000014053	ATP/GTP binding protein-like 2 [Source:HGNC Symbol;Acc:26296]	0.024430834		ENSSSCP00000005096	ENSSSCP00000005096	calpain 3, (p94) [Source:HGNC Symbol;Acc:1480]	1.28E-002		ENSSSCP00000017505	ENSSSCP00000017505	diacylglycerol kinase, iota [Source:HGNC Symbol;Acc:2855]	8.30949E-05
ENSSSCP00000017513	ENSSSCP00000017513	ATP/GTP binding protein-like 3 [Source:HGNC Symbol;Acc:27981]	0.038319998		ENSSSCP00000005098	ENSSSCP00000005098	calpain 3, (p94) [Source:HGNC Symbol;Acc:1480]	1.28E-002		ENSSSCP00000010784	ENSSSCP00000010784	DiGeorge syndrome critical region gene 2 [Source:HGNC Symbol;Acc:2845]	0.036251759
ENSSSCP00000006982	ENSSSCP00000006982	ATPase, class I, type 8B, member 2 [Source:HGNC Symbol;Acc:13534]	0.03858334		ENSSSCP00000000592	ENSSSCP00000000592	cancer susceptibility candidate 1 [Source:HGNC Symbol;Acc:29599]	3.98E-002		ENSSSCP00000001729	ENSSSCP00000001729	dishevelled associated activator of morphogenesis 2 [Source:HGNC Symbol;Acc:18143]	0.042178579
ENSSSCP00000011539	ENSSSCP00000011539	aurora kinase A pseudogene 1 [Source:HGNC Symbol;Acc:18611]	4.35244E-05		ENSSSCP00000015009	ENSSSCP00000015009	cardiomyopathy associated 5 [Source:HGNC Symbol;Acc:14305]	4.64E-002		ENSSSCP00000004990	ENSSSCP00000004990	Dmx-like 2 [Source:HGNC Symbol;Acc:2938]	0.016121608
ENSSSCP00000008253	ENSSSCP00000008253	autism susceptibility candidate 2 [Source:HGNC Symbol;Acc:14262]	0.04327227		ENSSSCP00000008810	ENSSSCP00000008810	catenin (cadherin-associated protein), alpha 2 [Source:HGNC Symbol;Acc:2510]	2.74E-002		ENSSSCP00000010909	ENSSSCP00000010909	DnaJ (Hsp40) homolog, subfamily C, member 12 [Source:HGNC Symbol;Acc:28908]	0.032007661
ENSSSCP00000016775	ENSSSCP00000016775	Beta catenin Fragment [Source:UniProtKB/TrEMBL;Acc:P79321]	0.021827023		ENSSSCP00000007815	ENSSSCP00000007815	catenin, beta like 1 [Source:HGNC Symbol;Acc:15879]	3.32E-002		ENSSSCP00000014156	ENSSSCP00000014156	doublecortin domain containing 1 [Source:HGNC Symbol;Acc:20625]	0.005426077
ENSSSCP00000016182	ENSSSCP00000016182	beta-1,3-glucuronyltransferase 1 (glucuronosyltransferase P) [Source:HGNC Symbol;Acc:921]	0.019943514		ENSSSCP00000003196	ENSSSCP00000003196	cation channel, sperm-associated, gamma [Source:HGNC Symbol;Acc:25243]	8.46E-003		ENSSSCP00000000768	ENSSSCP00000000768	dual-specificity tyrosine-(Y)-phosphorylation regulated kinase 4 [Source:HGNC Symbol;Acc:3095]	0.03312094
ENSSSCP00000004718	ENSSSCP00000004718	beta-gamma crystallin domain containing 3 [Source:HGNC Symbol;Acc:34427]	0.030217598		ENSSSCP00000012682	ENSSSCP00000012682	Cdc42 GTPase-activating protein [Source:UniProtKB/Swiss-Prot;Acc:Q2M1Z3]	4.17E-002		ENSSSCP00000017020	ENSSSCP00000017020	dynein, axonemal, heavy chain 7 [Source:HGNC Symbol;Acc:18661]	1.37202E-05
ENSSSCP00000007519	ENSSSCP00000007519	Bone morphogenetic protein 2 Fragment [Source:UniProtKB/TrEMBL;Acc:C3SB64]	0.024244235		ENSSSCP00000012683	ENSSSCP00000012683	Cdc42 GTPase-activating protein [Source:UniProtKB/Swiss-Prot;Acc:Q2M1Z3]	4.17E-002		ENSSSCP00000008874	ENSSSCP00000008874	dysferlin, limb girdle muscular dystrophy 2B (autosomal recessive) [Source:HGNC Symbol;Acc:3097]	0.012701121
ENSSSCP00000017072	ENSSSCP00000017072	bone morphogenetic protein receptor, type II (serine/threonine kinase) [Source:HGNC Symbol;Acc:1078]	0.047794275		ENSSSCP00000006106	ENSSSCP00000006106	cDNA FLJ23816 fis, clone HSI02685HCG31249 ; [Source:UniProtKB/TrEMBL;Acc:Q8TCI8]	1.24E-008		ENSSSCP00000017092	ENSSSCP00000017092	dystrotelin [Source:HGNC Symbol;Acc:23279]	0.006679957
ENSSSCP00000010499	ENSSSCP00000010499	BRCA1 associated protein [Source:HGNC Symbol;Acc:1099]	0.000134376		ENSSSCP00000005909	ENSSSCP00000005909	centrosomal protein 110kDa [Source:HGNC Symbol;Acc:1858]	8.58E-003		ENSSSCP00000004528	ENSSSCP00000004528	ectonucleotide pyrophosphatase/phosphodiesterase 3 [Source:HGNC Symbol;Acc:3358]	0.023923844
ENSSSCP00000012190	ENSSSCP00000012190	BRCA1 associated protein-1 (ubiquitin carboxy-terminal hydrolase) [Source:HGNC Symbol;Acc:950]	0.001557996		ENSSSCP00000016468	ENSSSCP00000016468	Centrosome-associated protein 350 (Cep350)(Centrosome-associated protein of 350 kDa) [Source:UniProtKB/Swiss-Prot;Acc:Q5VT06]	4.75E-002		ENSSSCP00000006366	ENSSSCP00000006366	EFR3 homolog A (S. cerevisiae) [Source:HGNC Symbol;Acc:28970]	0.028236249
ENSSSCP00000001052	ENSSSCP00000001052	bromodomain containing 1 [Source:HGNC Symbol;Acc:1102]	0.043557658		ENSSSCP00000017256	ENSSSCP00000017256	cholinergic receptor, nicotinic, gamma [Source:HGNC Symbol;Acc:1967]	3.64E-003		ENSSSCP00000015033	ENSSSCP00000015033	EGF-like repeats and discoidin I-like domains 3 [Source:HGNC Symbol;Acc:3173]	0.021106065
ENSSSCP00000015240	ENSSSCP00000015240	bromodomain containing 8 [Source:HGNC Symbol;Acc:19874]	4.25001E-05		ENSSSCP00000013050	ENSSSCP00000013050	chromosome X open reading frame 36 [Source:HGNC Symbol;Acc:25866]	7.12E-003		ENSSSCP00000004843	ENSSSCP00000004843	Elongation factor 1-alpha 1 Fragment [Source:UniProtKB/TrEMBL;Acc:Q4QZ00]	0.003949923
ENSSSCP00000014744	ENSSSCP00000014744	C3 and PZP-like, alpha-2-macroglobulin domain containing 8 [Source:HGNC Symbol;Acc:23228]	0.014537027		ENSSSCP00000014009	ENSSSCP00000014009	CLP1, cleavage and polyadenylation factor I subunit, homolog (S. cerevisiae) [Source:HGNC Symbol;Acc:16999]	1.29E-002		ENSSSCP00000017649	ENSSSCP00000017649	endonuclease/exonuclease/phosphatase family domain containing 1 [Source:HGNC Symbol;Acc:22223]	0.018246181
ENSSSCP00000014743	ENSSSCP00000014743	C3 and PZP-like, alpha-2-macroglobulin domain containing 8 [Source:HGNC Symbol;Acc:23228]	0.014537027		ENSSSCP00000014084	ENSSSCP00000014084	Coagulation factor II Fragment [Source:UniProtKB/TrEMBL;Acc:Q6R6N1]	2.47E-215		ENSSSCP00000011762	ENSSSCP00000011762	enhancer of polycomb homolog 1 (Drosophila) [Source:HGNC Symbol;Acc:19876]	0.039910463
ENSSSCP00000014227	ENSSSCP00000014227	calcitonin-related polypeptide alpha [Source:HGNC Symbol;Acc:1437]	0.033602336		ENSSSCP00000006705	ENSSSCP00000006705	coagulation factor V (proaccelerin, labile factor) [Source:HGNC Symbol;Acc:3542]	2.27E-015		ENSSSCP00000018215	ENSSSCP00000018215	envoplakin [Source:HGNC Symbol;Acc:3503]	0.02188687
ENSSSCP00000000811	ENSSSCP00000000811	calcium channel, voltage-dependent, L type, alpha 1C subunit [Source:HGNC Symbol;Acc:1390]	0.016098532		ENSSSCP00000013627	ENSSSCP00000013627	coagulation factor VIII, procoagulant component [Source:HGNC Symbol;Acc:3546]	2.42E-002		ENSSSCP00000012775	ENSSSCP00000012775	EPH receptor A6 [Source:HGNC Symbol;Acc:19296]	0.0090743
ENSSSCP00000017567	ENSSSCP00000017567	calumenin [Source:HGNC Symbol;Acc:1458]	7.06136E-08		ENSSSCP00000013628	ENSSSCP00000013628	coagulation factor VIII, procoagulant component [Source:HGNC Symbol;Acc:3546]	2.42E-002		ENSSSCP00000010823	ENSSSCP00000010823	ERO1-like beta (S. cerevisiae) [Source:HGNC Symbol;Acc:14355]	0.000475964
ENSSSCP00000011986	ENSSSCP00000011986	cAMP-regulated phosphoprotein 21 (ARPP-21)(Thymocyte cAMP-regulated phosphoprotein) [Source:UniProtKB/Swiss-Prot;Acc:Q9UBL0]	0.02250185		ENSSSCP00000016339	ENSSSCP00000016339	coiled-coil domain containing 146 [Source:HGNC Symbol;Acc:29296]	2.03E-002		ENSSSCP00000015116	ENSSSCP00000015116	erythrocyte membrane protein band 4.1 like 4A [Source:HGNC Symbol;Acc:13278]	0.001825513
ENSSSCP00000006645	ENSSSCP00000006645	carbonic anhydrase VIII [Source:HGNC Symbol;Acc:1382]	0.017463345		ENSSSCP00000001597	ENSSSCP00000001597	Collagen alpha-2(XI) chain Precursor [Source:UniProtKB/Swiss-Prot;Acc:P13942]	3.49E-002		ENSSSCP00000012947	ENSSSCP00000012947	eukaryotic translation initiation factor 1A, Y-linked [Source:HGNC Symbol;Acc:3252]	0.025275356
ENSSSCP00000006611	ENSSSCP00000006611	carboxypeptidase A6 [Source:HGNC Symbol;Acc:17245]	0.010418363		ENSSSCP00000010190	ENSSSCP00000010190	collagen, type IV, alpha 1 [Source:HGNC Symbol;Acc:2202]	1.01E-003		ENSSSCP00000009712	ENSSSCP00000009712	eukaryotic translation initiation factor 3, subunit M [Source:HGNC Symbol;Acc:24460]	0.012364573
ENSSSCP00000015009	ENSSSCP00000015009	cardiomyopathy associated 5 [Source:HGNC Symbol;Acc:14305]	0.017345103		ENSSSCP00000013368	ENSSSCP00000013368	collagen, type IV, alpha 6 [Source:HGNC Symbol;Acc:2208]	1.56E-002		ENSSSCP00000011162	ENSSSCP00000011162	exocyst complex component 6 [Source:HGNC Symbol;Acc:23196]	0.009278946
ENSSSCP00000013695	ENSSSCP00000013695	carnitine palmitoyltransferase 1A (liver) [Source:HGNC Symbol;Acc:2328]	0.02325027		ENSSSCP00000004615	ENSSSCP00000004615	collagen, type IX, alpha 1 [Source:HGNC Symbol;Acc:2217]	2.12E-002		ENSSSCP00000006265	ENSSSCP00000006265	exonuclease 3'-5' domain containing 3 [Source:HGNC Symbol;Acc:26023]	0.034275178
ENSSSCP00000017622	ENSSSCP00000017622	caveolin 1, caveolae protein, 22kDa [Source:HGNC Symbol;Acc:1527]	0.032247465		ENSSSCP00000001628	ENSSSCP00000001628	collagen, type XXI, alpha 1 [Source:HGNC Symbol;Acc:17025]	9.18E-006		ENSSSCP00000018209	ENSSSCP00000018209	family with sequence similarity 100, member B [Source:HGNC Symbol;Acc:28438]	0.037529226
ENSSSCP00000003019	ENSSSCP00000003019	CCR4-NOT transcription complex, subunit 1 [Source:HGNC Symbol;Acc:7877]	0.025794448		ENSSSCP00000001629	ENSSSCP00000001629	collagen, type XXI, alpha 1 [Source:HGNC Symbol;Acc:17025]	9.18E-006		ENSSSCP00000016504	ENSSSCP00000016504	family with sequence similarity 129, member A [Source:HGNC Symbol;Acc:16784]	0.001142431
ENSSSCP00000003540	ENSSSCP00000003540	CCR4-NOT transcription complex, subunit 3 [Source:HGNC Symbol;Acc:7879]	0.045828553		ENSSSCP00000011934	ENSSSCP00000011934	collagen, type XXIX, alpha 1 [Source:HGNC Symbol;Acc:26674]	3.22E-002		ENSSSCP00000009098	ENSSSCP00000009098	family with sequence similarity 179, member A [Source:HGNC Symbol;Acc:33715]	0.015940166
ENSSSCP00000006879	ENSSSCP00000006879	CD5 molecule-like [Source:HGNC Symbol;Acc:1690]	0.002790509		ENSSSCP00000014400	ENSSSCP00000014400	complement component 3 [Source:HGNC Symbol;Acc:1318]	2.20E-077		ENSSSCP00000014927	ENSSSCP00000014927	family with sequence similarity 193, member B [Source:HGNC Symbol;Acc:25524]	0.01514923
ENSSSCP00000006043	ENSSSCP00000006043	CDKN1A interacting zinc finger protein 1 [Source:HGNC Symbol;Acc:16744]	0.017740065		ENSSSCP00000004151	ENSSSCP00000004151	complement component 8, alpha polypeptide [Source:HGNC Symbol;Acc:1352]	1.54E-068		ENSSSCP00000014926	ENSSSCP00000014926	family with sequence similarity 193, member B [Source:HGNC Symbol;Acc:25524]	0.01514923
ENSSSCP00000006106	ENSSSCP00000006106	cDNA FLJ23816 fis, clone HSI02685HCG31249 ; [Source:UniProtKB/TrEMBL;Acc:Q8TCI8]	1.32365E-05		ENSSSCP00000004150	ENSSSCP00000004150	complement component 8, beta polypeptide [Source:HGNC Symbol;Acc:1353]	4.72E-009		ENSSSCP00000015244	ENSSSCP00000015244	family with sequence similarity 53, member C [Source:HGNC Symbol;Acc:1336]	0.018480624
ENSSSCP00000010890	ENSSSCP00000010890	Cell division cycle 2 [Source:UniProtKB/TrEMBL;Acc:C0SW08]	0.009389519		ENSSSCP00000017860	ENSSSCP00000017860	complement component 9 [Source:HGNC Symbol;Acc:1358]	9.47E-004		ENSSSCP00000002880	ENSSSCP00000002880	family with sequence similarity 92, member B [Source:HGNC Symbol;Acc:24781]	8.19657E-07
ENSSSCP00000019035	ENSSSCP00000019035	centrobin, centrosomal BRCA2 interacting protein [Source:HGNC Symbol;Acc:29616]	0.005282455		ENSSSCP00000017861	ENSSSCP00000017861	complement component 9 [Source:HGNC Symbol;Acc:1358]	9.47E-004		ENSSSCP00000012913	ENSSSCP00000012913	Fanconi anemia, complementation group B [Source:HGNC Symbol;Acc:3583]	0.034486839
ENSSSCP00000008619	ENSSSCP00000008619	centromere protein P [Source:HGNC Symbol;Acc:32933]	0.028005024		ENSSSCP00000001520	ENSSSCP00000001520	Complement factor	6.70E-223		ENSSSCP00000002866	ENSSSCP00000002866	F-box protein 31 [Source:HGNC Symbol;Acc:16510]	0.019511457
ENSSSCP00000003978	ENSSSCP00000003978	centrosomal protein 192kDa [Source:HGNC Symbol;Acc:25515]	0.025023366		ENSSSCP00000011610	ENSSSCP00000011610	complement factor H [Source:HGNC Symbol;Acc:4883]	3.53E-021		ENSSSCP00000002036	ENSSSCP00000002036	FBXO22 opposite strand (non-protein coding) [Source:HGNC Symbol;Acc:31025]	0.034321195
ENSSSCP00000016963	ENSSSCP00000016963	ceramide kinase-like [Source:HGNC Symbol;Acc:21699]	0.009745346		ENSSSCP00000011611	ENSSSCP00000011611	complement factor H [Source:HGNC Symbol;Acc:4883]	2.35E-043		ENSSSCP00000012896	ENSSSCP00000012896	FERM and PDZ domain containing 4 [Source:HGNC Symbol;Acc:29007]	0.006823333
ENSSSCP00000005578	ENSSSCP00000005578	cerberus 1, cysteine knot superfamily, homolog (Xenopus laevis) [Source:HGNC Symbol;Acc:1862]	0.040120704		ENSSSCP00000009744	ENSSSCP00000009744	complement factor I [Source:HGNC Symbol;Acc:5394]	8.68E-020		ENSSSCP00000011691	ENSSSCP00000011691	FERM domain containing 3 [Source:HGNC Symbol;Acc:24125]	5.01752E-10
ENSSSCP00000010114	ENSSSCP00000010114	ceroid-lipofuscinosis, neuronal 5 [Source:HGNC Symbol;Acc:2076]	0.002453923		ENSSSCP00000015898	ENSSSCP00000015898	contactin 5 [Source:HGNC Symbol;Acc:2175]	4.02E-004		ENSSSCP00000016845	ENSSSCP00000016845	fibroblast activation protein, alpha [Source:HGNC Symbol;Acc:3590]	3.10344E-13
ENSSSCP00000003302	ENSSSCP00000003302	chemokine (C-X-C motif) ligand 17 [Source:HGNC Symbol;Acc:19232]	0.040879727		ENSSSCP00000012302	ENSSSCP00000012302	copine family member IX [Source:HGNC Symbol;Acc:24336]	4.09E-002		ENSSSCP00000000772	ENSSSCP00000000772	fibroblast growth factor 23 [Source:HGNC Symbol;Acc:3680]	0.011501377
ENSSSCP00000009577	ENSSSCP00000009577	chemokine (C-X-C motif) ligand 9 [Source:HGNC Symbol;Acc:7098]	0.021243562		ENSSSCP00000006430	ENSSSCP00000006430	CUB and Sushi multiple domains 3 [Source:HGNC Symbol;Acc:19291]	2.11E-002		ENSSSCP00000017133	ENSSSCP00000017133	fibronectin 1 [Source:HGNC Symbol;Acc:3778]	4.78737E-88
ENSSSCP00000000743	ENSSSCP00000000743	chromodomain helicase DNA binding protein 4 [Source:HGNC Symbol;Acc:1919]	0.016662736		ENSSSCP00000015273	ENSSSCP00000015273	CXXC finger 5 [Source:HGNC Symbol;Acc:26943]	4.63E-003		ENSSSCP00000014354	ENSSSCP00000014354	fibronectin type III and SPRY domain containing 1 [Source:HGNC Symbol;Acc:13745]	0.023299863
ENSSSCP00000002312	ENSSSCP00000002312	chromodomain helicase DNA binding protein 8 [Source:HGNC Symbol;Acc:20153]	0.000915124		ENSSSCP00000010007	ENSSSCP00000010007	cytoskeleton associated protein 2 [Source:HGNC Symbol;Acc:1990]	2.71E-002		ENSSSCP00000008648	ENSSSCP00000008648	fibulin 7 [Source:HGNC Symbol;Acc:26740]	0.017308384
ENSSSCP00000003776	ENSSSCP00000003776	ciliary rootlet coiled-coil, rootletin [Source:HGNC Symbol;Acc:21299]	0.010073165		ENSSSCP00000009604	ENSSSCP00000009604	dachsous 2 (Drosophila) [Source:HGNC Symbol;Acc:23111]	2.72E-006		ENSSSCP00000009471	ENSSSCP00000009471	folliculin interacting protein 2 [Source:HGNC Symbol;Acc:29280]	0.038643098
ENSSSCP00000008136	ENSSSCP00000008136	cleavage and polyadenylation specific factor 4, 30kDa [Source:HGNC Symbol;Acc:2327]	0.032296883		ENSSSCP00000006963	ENSSSCP00000006963	DC-STAMP domain containing 1 [Source:HGNC Symbol;Acc:26539]	4.02E-002		ENSSSCP00000002121	ENSSSCP00000002121	forkhead box A1 [Source:HGNC Symbol;Acc:5021]	0.021130924
ENSSSCP00000014084	ENSSSCP00000014084	Coagulation factor II Fragment [Source:UniProtKB/TrEMBL;Acc:Q6R6N1]	7.9348E-223		ENSSSCP00000010541	ENSSSCP00000010541	DEAD (Asp-Glu-Ala-Asp) box polypeptide 54 [Source:HGNC Symbol;Acc:20084]	3.84E-002		ENSSSCP00000015840	ENSSSCP00000015840	frizzled homolog 4 (Drosophila) [Source:HGNC Symbol;Acc:4042]	0.045439362
ENSSSCP00000006705	ENSSSCP00000006705	coagulation factor V (proaccelerin, labile factor) [Source:HGNC Symbol;Acc:3542]	2.06702E-08		ENSSSCP00000010542	ENSSSCP00000010542	DEAD (Asp-Glu-Ala-Asp) box polypeptide 54 [Source:HGNC Symbol;Acc:20084]	3.84E-002		ENSSSCP00000012065	ENSSSCP00000012065	FYVE and coiled-coil domain containing 1 [Source:HGNC Symbol;Acc:14673]	0.040036883
ENSSSCP00000000409	ENSSSCP00000000409	coenzyme Q10 homolog A (S. cerevisiae) [Source:HGNC Symbol;Acc:26515]	0.010947616		ENSSSCP00000017916	ENSSSCP00000017916	DEAH (Asp-Glu-Ala-His) box polypeptide 29 [Source:HGNC Symbol;Acc:15815]	3.96E-002		ENSSSCP00000015877	ENSSSCP00000015877	G protein-coupled receptor 83 [Source:HGNC Symbol;Acc:4523]	0.025081228
ENSSSCP00000013077	ENSSSCP00000013077	coiled-coil domain containing 120 [Source:HGNC Symbol;Acc:28910]	0.048045671		ENSSSCP00000002784	ENSSSCP00000002784	delta-like 1 homolog (Drosophila) [Source:HGNC Symbol;Acc:2907]	8.22E-003		ENSSSCP00000018040	ENSSSCP00000018040	gamma-aminobutyric acid (GABA) A receptor, alpha 6 [Source:HGNC Symbol;Acc:4080]	0.017251169
ENSSSCP00000016826	ENSSSCP00000016826	coiled-coil domain containing 148 [Source:HGNC Symbol;Acc:25191]	0.00229227		ENSSSCP00000012648	ENSSSCP00000012648	deltex 3-like (Drosophila) [Source:HGNC Symbol;Acc:30323]	3.22E-002		ENSSSCP00000005912	ENSSSCP00000005912	gelsolin (amyloidosis, Finnish type) [Source:HGNC Symbol;Acc:4620]	4.73805E-95
ENSSSCP00000003440	ENSSSCP00000003440	coiled-coil domain containing 155 [Source:HGNC Symbol;Acc:26520]	0.006938654		ENSSSCP00000007003	ENSSSCP00000007003	DENN/MADD domain containing 4B [Source:HGNC Symbol;Acc:29044]	3.44E-002		ENSSSCP00000005911	ENSSSCP00000005911	gelsolin (amyloidosis, Finnish type) [Source:HGNC Symbol;Acc:4620]	4.73805E-95
ENSSSCP00000003439	ENSSSCP00000003439	coiled-coil domain containing 155 [Source:HGNC Symbol;Acc:26520]	0.006938654		ENSSSCP00000005559	ENSSSCP00000005559	DENN/MADD domain containing 4C [Source:HGNC Symbol;Acc:26079]	4.48E-002		ENSSSCP00000018868	ENSSSCP00000018868	gem (nuclear organelle) associated protein 4 [Source:HGNC Symbol;Acc:15717]	0.009831971
ENSSSCP00000013480	ENSSSCP00000013480	coiled-coil domain containing 160 [Source:HGNC Symbol;Acc:37286]	0.034278487		ENSSSCP00000009832	ENSSSCP00000009832	dentin sialophosphoprotein [Source:HGNC Symbol;Acc:3054]	1.60E-002		ENSSSCP00000015316	ENSSSCP00000015316	glucosamine-6-phosphate deaminase 1 [Source:HGNC Symbol;Acc:4417]	0.046851407
ENSSSCP00000004231	ENSSSCP00000004231	coiled-coil domain containing 163, pseudogene [Source:HGNC Symbol;Acc:27003]	0.030912087		ENSSSCP00000017505	ENSSSCP00000017505	diacylglycerol kinase, iota [Source:HGNC Symbol;Acc:2855]	1.80E-002		ENSSSCP00000014970	ENSSSCP00000014970	glucosaminyl (N-acetyl) transferase 4, core 2 (beta-1,6-N-acetylglucosaminyltransferase) [Source:HGNC Symbol;Acc:17973]	0.048275279
ENSSSCP00000015838	ENSSSCP00000015838	coiled-coil domain containing 81 [Source:HGNC Symbol;Acc:26281]	0.021768557		ENSSSCP00000009760	ENSSSCP00000009760	dickkopf homolog 2 (Xenopus laevis) [Source:HGNC Symbol;Acc:2892]	3.78E-002		ENSSSCP00000005796	ENSSSCP00000005796	glutamate receptor, ionotropic, N-methyl-D-aspartate 3A [Source:HGNC Symbol;Acc:16767]	0.014161377
ENSSSCP00000018023	ENSSSCP00000018023	coiled-coil domain containing 99 [Source:HGNC Symbol;Acc:26010]	0.02818107		ENSSSCP00000000920	ENSSSCP00000000920	DNA-damage regulated autophagy modulator 1 [Source:HGNC Symbol;Acc:25645]	3.02E-002		ENSSSCP00000015845	ENSSSCP00000015845	glutamate receptor, metabotropic 5 [Source:HGNC Symbol;Acc:4597]	0.038471554
ENSSSCP00000005773	ENSSSCP00000005773	Collagen alpha-1(XV) chain Precursor [Contains Endostatin(Endostatin-XV)(Restin)(Related to endostatin)] [Source:UniProtKB/Swiss-Prot;Acc:P39059]	0.014704082		ENSSSCP00000006034	ENSSSCP00000006034	dolichyl-phosphate mannosyltransferase polypeptide 2, regulatory subunit [Source:HGNC Symbol;Acc:3006]	2.13E-002		ENSSSCP00000004593	ENSSSCP00000004593	golgi associated PDZ and coiled-coil motif containing [Source:HGNC Symbol;Acc:17643]	0.014051338
ENSSSCP00000001597	ENSSSCP00000001597	Collagen alpha-2(XI) chain Precursor [Source:UniProtKB/Swiss-Prot;Acc:P13942]	0.028296317		ENSSSCP00000001025	ENSSSCP00000001025	dual-specificity tyrosine-(Y)-phosphorylation regulated kinase 2 [Source:HGNC Symbol;Acc:3093]	2.07E-002		ENSSSCP00000019044	ENSSSCP00000019044	guanylate cyclase 2D, membrane (retina-specific) [Source:HGNC Symbol;Acc:4689]	0.035568138
ENSSSCP00000011934	ENSSSCP00000011934	collagen, type XXIX, alpha 1 [Source:HGNC Symbol;Acc:26674]	0.012004218		ENSSSCP00000017092	ENSSSCP00000017092	dystrotelin [Source:HGNC Symbol;Acc:23279]	2.48E-002		ENSSSCP00000010264	ENSSSCP00000010264	hairless homolog (mouse) [Source:HGNC Symbol;Acc:5172]	0.020381578
ENSSSCP00000009282	ENSSSCP00000009282	collapsin response mediator protein 1 [Source:HGNC Symbol;Acc:2365]	0.028290561		ENSSSCP00000001149	ENSSSCP00000001149	E2F transcription factor 3 [Source:HGNC Symbol;Acc:3115]	4.66E-002		ENSSSCP00000002967	ENSSSCP00000002967	Haptoglobin Precursor [Contains Haptoglobin alpha chain;Haptoglobin beta chain] [Source:UniProtKB/Swiss-Prot;Acc:Q8SPS7]	0
ENSSSCP00000003826	ENSSSCP00000003826	complement component 1, q subcomponent, C chain [Source:HGNC Symbol;Acc:1245]	0.018061298		ENSSSCP00000000975	ENSSSCP00000000975	early endosome antigen 1 [Source:HGNC Symbol;Acc:3185]	4.49E-002		ENSSSCP00000003462	ENSSSCP00000003462	HCG1998069Putative uncharacterized protein ENSP00000393631 ; [Source:UniProtKB/TrEMBL;Acc:C9JUS6]	0.018627392
ENSSSCP00000014400	ENSSSCP00000014400	complement component 3 [Source:HGNC Symbol;Acc:1318]	2.07898E-61		ENSSSCP00000016503	ENSSSCP00000016503	ER degradation enhancer, mannosidase alpha-like 3 [Source:HGNC Symbol;Acc:16787]	1.29E-002		ENSSSCP00000010819	ENSSSCP00000010819	HEAT repeat containing 1 [Source:HGNC Symbol;Acc:25517]	0.000906102
ENSSSCP00000004151	ENSSSCP00000004151	complement component 8, alpha polypeptide [Source:HGNC Symbol;Acc:1352]	6.23891E-43		ENSSSCP00000008385	ENSSSCP00000008385	ERI1 exoribonuclease family member 2 [Source:HGNC Symbol;Acc:30541]	3.08E-002		ENSSSCP00000017866	ENSSSCP00000017866	HEAT repeat family member 7B2 [Source:HGNC Symbol;Acc:26857]	0.013884058
ENSSSCP00000004150	ENSSSCP00000004150	complement component 8, beta polypeptide [Source:HGNC Symbol;Acc:1353]	1.19537E-05		ENSSSCP00000005841	ENSSSCP00000005841	erythrocyte membrane protein band 4.1 like 4B [Source:HGNC Symbol;Acc:19818]	4.22E-003		ENSSSCP00000017905	ENSSSCP00000017905	heat shock 27kDa protein 3 [Source:HGNC Symbol;Acc:5248]	0.000734717
ENSSSCP00000001520	ENSSSCP00000001520	Complement factor	8.7165E-185		ENSSSCP00000010327	ENSSSCP00000010327	establishment of cohesion 1 homolog 2 (S. cerevisiae) [Source:HGNC Symbol;Acc:27230]	2.75E-002		ENSSSCP00000011360	ENSSSCP00000011360	heat shock 70kDa protein 12A [Source:HGNC Symbol;Acc:19022]	0.013224226
ENSSSCP00000011611	ENSSSCP00000011611	complement factor H [Source:HGNC Symbol;Acc:4883]	4.38381E-37		ENSSSCP00000013782	ENSSSCP00000013782	eukaryotic translation initiation factor 1A domain containing [Source:HGNC Symbol;Acc:28147]	1.44E-002		ENSSSCP00000001210	ENSSSCP00000001210	Hemochromatosis factor Fragment [Source:UniProtKB/TrEMBL;Acc:Q700R8]	0.014783881
ENSSSCP00000011610	ENSSSCP00000011610	complement factor H [Source:HGNC Symbol;Acc:4883]	5.12363E-26		ENSSSCP00000008113	ENSSSCP00000008113	eukaryotic translation initiation factor 2-alpha kinase 1 [Source:HGNC Symbol;Acc:24921]	3.50E-002		ENSSSCP00000000288	ENSSSCP00000000288	Heterogeneous nuclear ribonucleoprotein Fragment [Source:UniProtKB/TrEMBL;Acc:Q29049]	0.020249398
ENSSSCP00000009744	ENSSSCP00000009744	complement factor I [Source:HGNC Symbol;Acc:5394]	8.12898E-07		ENSSSCP00000009712	ENSSSCP00000009712	eukaryotic translation initiation factor 3, subunit M [Source:HGNC Symbol;Acc:24460]	3.42E-002		ENSSSCP00000011596	ENSSSCP00000011596	heterogeneous nuclear ribonucleoprotein U (scaffold attachment factor A) [Source:HGNC Symbol;Acc:5048]	0.007712024
ENSSSCP00000005086	ENSSSCP00000005086	congenital dyserythropoietic anemia, type I [Source:HGNC Symbol;Acc:1713]	0.025859667		ENSSSCP00000008733	ENSSSCP00000008733	eukaryotic translation initiation factor 5B [Source:HGNC Symbol;Acc:30793]	1.92E-003		ENSSSCP00000010931	ENSSSCP00000010931	hexokinase 1 [Source:HGNC Symbol;Acc:4922]	0.015753781
ENSSSCP00000001702	ENSSSCP00000001702	copine V [Source:HGNC Symbol;Acc:2318]	0.000774384		ENSSSCP00000010645	ENSSSCP00000010645	Ewing sarcoma breakpoint region 1 [Source:HGNC Symbol;Acc:3508]	4.98E-002		ENSSSCP00000007114	ENSSSCP00000007114	Histone H3 [Source:UniProtKB/TrEMBL;Acc:Q5TEC6]	1.66745E-21
ENSSSCP00000008482	ENSSSCP00000008482	coronin 7 [Source:HGNC Symbol;Acc:26161]	0.030447999		ENSSSCP00000014926	ENSSSCP00000014926	family with sequence similarity 193, member B [Source:HGNC Symbol;Acc:25524]	2.87E-002		ENSSSCP00000007119	ENSSSCP00000007119	Histone H3.2 (H3/m)(H3/o) [Source:UniProtKB/Swiss-Prot;Acc:Q71DI3]	1.66745E-21
ENSSSCP00000013725	ENSSSCP00000013725	coronin, actin binding protein, 1B [Source:HGNC Symbol;Acc:2253]	0.00151081		ENSSSCP00000014927	ENSSSCP00000014927	family with sequence similarity 193, member B [Source:HGNC Symbol;Acc:25524]	2.87E-002		ENSSSCP00000001517	ENSSSCP00000001517	Histone-lysine N-methyltransferase, H3 lysine-9 specific 3 (EC 2.1.1.43)(Histone H3-K9 methyltransferase 3)(H3-K9-HMTase 3)(Euchromatic histone-lysine N-methyltransferase 2)(HLA-B-associated transcript 8)(Protein G9a)(Lysine N-methyltransferase 1C) [Source:UniProtKB/Swiss-Prot;Acc:Q96KQ7]	0.019221168
ENSSSCP00000007565	ENSSSCP00000007565	crooked neck pre-mRNA splicing factor-like 1 (Drosophila) [Source:HGNC Symbol;Acc:15762]	0.011871514		ENSSSCP00000014175	ENSSSCP00000014175	Fanconi anemia, complementation group F [Source:HGNC Symbol;Acc:3587]	2.91E-002		ENSSSCP00000018034	ENSSSCP00000018034	hyaluronan-mediated motility receptor (RHAMM) [Source:HGNC Symbol;Acc:5012]	0.002368309
ENSSSCP00000015273	ENSSSCP00000015273	CXXC finger 5 [Source:HGNC Symbol;Acc:26943]	0.009477516		ENSSSCP00000005904	ENSSSCP00000005904	F-box and WD repeat domain containing 2 [Source:HGNC Symbol;Acc:13608]	4.76E-003		ENSSSCP00000008547	ENSSSCP00000008547	hydroxyacylglutathione hydrolase-like [Source:HGNC Symbol;Acc:14177]	2.86691E-07
ENSSSCP00000004944	ENSSSCP00000004944	cyclin B2 [Source:HGNC Symbol;Acc:1580]	0.00015297		ENSSSCP00000005742	ENSSSCP00000005742	F-box protein 10 [Source:HGNC Symbol;Acc:13589]	4.23E-002		ENSSSCP00000010715	ENSSSCP00000010715	Ig lambda chain C region [Source:UniProtKB/Swiss-Prot;Acc:P01846]	0
ENSSSCP00000000601	ENSSSCP00000000601	cytidine monophosphate N-acetylneuraminic acid synthetase [Source:HGNC Symbol;Acc:18290]	0.018410383		ENSSSCP00000011613	ENSSSCP00000011613	F-box protein 28 [Source:HGNC Symbol;Acc:29046]	1.67E-002		ENSSSCP00000010714	ENSSSCP00000010714	Ig lambda chain C region [Source:UniProtKB/Swiss-Prot;Acc:P01846]	0.000159604
ENSSSCP00000008873	ENSSSCP00000008873	cytochrome P450, family 26, subfamily B, polypeptide 1 [Source:HGNC Symbol;Acc:20581]	0.03510754		ENSSSCP00000006770	ENSSSCP00000006770	Fc fragment of IgG, low affinity IIb, receptor for (CD32) [Source:RefSeq peptide;Acc:NP_001028185]	2.49E-002		ENSSSCP00000010713	ENSSSCP00000010713	Ig lambda chain C region [Source:UniProtKB/Swiss-Prot;Acc:P01846]	0.000159604
ENSSSCP00000010007	ENSSSCP00000010007	cytoskeleton associated protein 2 [Source:HGNC Symbol;Acc:1990]	0.003520662		ENSSSCP00000011691	ENSSSCP00000011691	FERM domain containing 3 [Source:HGNC Symbol;Acc:24125]	9.76E-021		ENSSSCP00000010712	ENSSSCP00000010712	Ig lambda chain C region [Source:UniProtKB/Swiss-Prot;Acc:P01846]	0
ENSSSCP00000009604	ENSSSCP00000009604	dachsous 2 (Drosophila) [Source:HGNC Symbol;Acc:23111]	7.49694E-08		ENSSSCP00000014513	ENSSSCP00000014513	ferredoxin 1-like [Source:HGNC Symbol;Acc:30546]	1.98E-003		ENSSSCP00000011431	ENSSSCP00000011431	IKAROS family zinc finger 5 (Pegasus) [Source:HGNC Symbol;Acc:14283]	9.76104E-12
ENSSSCP00000006970	ENSSSCP00000006970	DC-STAMP domain containing 2 [Source:HGNC Symbol;Acc:26562]	0.018570683		ENSSSCP00000005018	ENSSSCP00000005018	fibrillin 1 [Source:HGNC Symbol;Acc:3603]	1.87E-002		ENSSSCP00000009539	ENSSSCP00000009539	immunoglobulin J polypeptide, linker protein for immunoglobulin alpha and mu polypeptides [Source:HGNC Symbol;Acc:5713]	0.018707884
ENSSSCP00000017916	ENSSSCP00000017916	DEAH (Asp-Glu-Ala-His) box polypeptide 29 [Source:HGNC Symbol;Acc:15815]	0.018183633		ENSSSCP00000007448	ENSSSCP00000007448	fibrinogen-like 1 [Source:HGNC Symbol;Acc:3695]	2.97E-002		ENSSSCP00000010708	ENSSSCP00000010708	immunoglobulin lambda variable 8-61 [Source:HGNC Symbol;Acc:5931]	0.028519577
ENSSSCP00000007430	ENSSSCP00000007430	deleted in liver cancer 1 [Source:HGNC Symbol;Acc:2897]	0.02775759		ENSSSCP00000017133	ENSSSCP00000017133	fibronectin 1 [Source:HGNC Symbol;Acc:3778]	3.70E-094		ENSSSCP00000014195	ENSSSCP00000014195	immunoglobulin superfamily, member 22 [Source:HGNC Symbol;Acc:26750]	5.77946E-28
ENSSSCP00000009833	ENSSSCP00000009833	dentin sialophosphoprotein [Source:HGNC Symbol;Acc:3054]	0.038700995		ENSSSCP00000003749	ENSSSCP00000003749	forkhead-associated (FHA) phosphopeptide binding domain 1 [Source:HGNC Symbol;Acc:29408]	3.37E-002		ENSSSCP00000016178	ENSSSCP00000016178	immunoglobulin superfamily, member 9B [Source:HGNC Symbol;Acc:32326]	0.017222527
ENSSSCP00000015309	ENSSSCP00000015309	diaphanous homolog 1 (Drosophila) [Source:HGNC Symbol;Acc:2876]	0.029687075		ENSSSCP00000016815	ENSSSCP00000016815	formin-like 2 [Source:HGNC Symbol;Acc:18267]	2.62E-002		ENSSSCP00000017945	ENSSSCP00000017945	Importin-11 (Imp11)(Ran-binding protein 11)(RanBP11) [Source:UniProtKB/Swiss-Prot;Acc:Q9UI26]	0.022990443
ENSSSCP00000010784	ENSSSCP00000010784	DiGeorge syndrome critical region gene 2 [Source:HGNC Symbol;Acc:2845]	0.03441047		ENSSSCP00000012540	ENSSSCP00000012540	fragile X mental retardation, autosomal homolog 1 [Source:HGNC Symbol;Acc:4023]	8.34E-003		ENSSSCP00000012118	ENSSSCP00000012118	inositol hexakisphosphate kinase 2 [Source:HGNC Symbol;Acc:17313]	0.032853969
ENSSSCP00000007320	ENSSSCP00000007320	dihydrolipoamide branched chain transacylase E2 [Source:HGNC Symbol;Acc:2698]	0.024801525		ENSSSCP00000015840	ENSSSCP00000015840	frizzled homolog 4 (Drosophila) [Source:HGNC Symbol;Acc:4042]	3.20E-002		ENSSSCP00000016303	ENSSSCP00000016303	integrin, beta 8 [Source:HGNC Symbol;Acc:6163]	0.031302807
ENSSSCP00000015343	ENSSSCP00000015343	dihydropyrimidinase-like 3 [Source:HGNC Symbol;Acc:3015]	0.010138521		ENSSSCP00000000560	ENSSSCP00000000560	FYVE, RhoGEF and PH domain containing 4 [Source:HGNC Symbol;Acc:19125]	3.07E-002		ENSSSCP00000009830	ENSSSCP00000009830	integrin-binding sialoprotein [Source:HGNC Symbol;Acc:5341]	0.035862774
ENSSSCP00000005457	ENSSSCP00000005457	dishevelled associated activator of morphogenesis 1 [Source:HGNC Symbol;Acc:18142]	0.025921964		ENSSSCP00000011794	ENSSSCP00000011794	G protein-coupled receptor 158 [Source:HGNC Symbol;Acc:23689]	3.41E-002		ENSSSCP00000012203	ENSSSCP00000012203	inter-alpha (globulin) inhibitor H1 [Source:HGNC Symbol;Acc:6166]	1.13491E-93
ENSSSCP00000015961	ENSSSCP00000015961	DIX domain containing 1 [Source:HGNC Symbol;Acc:23695]	0.00568712		ENSSSCP00000016437	ENSSSCP00000016437	G protein-coupled receptor 52 [Source:HGNC Symbol;Acc:4508]	4.28E-002		ENSSSCP00000011868	ENSSSCP00000011868	inter-alpha (globulin) inhibitor H2 [Source:HGNC Symbol;Acc:6167]	3.7732E-152
ENSSSCP00000004163	ENSSSCP00000004163	DMRT-like family B with proline-rich C-terminal, 1 [Source:HGNC Symbol;Acc:13913]	0.034660984		ENSSSCP00000008426	ENSSSCP00000008426	G1 to S phase transition 1 [Source:HGNC Symbol;Acc:4621]	4.48E-002		ENSSSCP00000014518	ENSSSCP00000014518	intercellular adhesion molecule 1 [Source:HGNC Symbol;Acc:5344]	4.73485E-05
ENSSSCP00000012391	ENSSSCP00000012391	DnaJ (Hsp40) homolog, subfamily C, member 13 [Source:HGNC Symbol;Acc:30343]	0.035875233		ENSSSCP00000013108	ENSSSCP00000013108	G1 to S phase transition 2 [Source:HGNC Symbol;Acc:4622]	4.48E-002		ENSSSCP00000012983	ENSSSCP00000012983	interleukin 1 receptor accessory protein-like 1 [Source:HGNC Symbol;Acc:5996]	3.96649E-06
ENSSSCP00000017827	ENSSSCP00000017827	DnaJ (Hsp40) homolog, subfamily C, member 21 [Source:HGNC Symbol;Acc:27030]	0.001185302		ENSSSCP00000000003	ENSSSCP00000000003	G-2 and S-phase expressed 1 [Source:HGNC Symbol;Acc:13698]	4.55E-002		ENSSSCP00000008710	ENSSSCP00000008710	interleukin 1 receptor-like 1 [Source:HGNC Symbol;Acc:5998]	0.000155883
ENSSSCP00000009146	ENSSSCP00000009146	DnaJ (Hsp40) homolog, subfamily C, member 27 [Source:HGNC Symbol;Acc:30290]	0.036735657		ENSSSCP00000001506	ENSSSCP00000001506	G4 protein [Source:RefSeq peptide;Acc:NP_067007]	1.92E-002		ENSSSCP00000003572	ENSSSCP00000003572	interleukin 11 [Source:HGNC Symbol;Acc:5966]	0.008150441
ENSSSCP00000011079	ENSSSCP00000011079	dorsal root ganglia homeobox [Source:HGNC Symbol;Acc:21536]	0.043600414		ENSSSCP00000017176	ENSSSCP00000017176	galactosidase, beta 1-like [Source:HGNC Symbol;Acc:28129]	3.33E-003		ENSSSCP00000011697	ENSSSCP00000011697	interleukin 11 receptor, alpha [Source:HGNC Symbol;Acc:5967]	0.038841876
ENSSSCP00000009982	ENSSSCP00000009982	doublecortin-like kinase 1 [Source:HGNC Symbol;Acc:2700]	0.022617582		ENSSSCP00000008928	ENSSSCP00000008928	Galectin-related protein Fragment [Source:UniProtKB/TrEMBL;Acc:B8YQC1]	6.75E-003		ENSSSCP00000012210	ENSSSCP00000012210	interleukin 17 receptor B [Source:HGNC Symbol;Acc:18015]	0.004136444
ENSSSCP00000008860	ENSSSCP00000008860	dual specificity phosphatase 11 (RNA/RNP complex 1-interacting) [Source:HGNC Symbol;Acc:3066]	0.001404882		ENSSSCP00000018981	ENSSSCP00000018981	GCK family kinase Fragment [Source:UniProtKB/TrEMBL;Acc:Q8MJX9]	1.41E-002		ENSSSCP00000014635	ENSSSCP00000014635	interleukin 27 receptor, alpha [Source:HGNC Symbol;Acc:17290]	0.011987427
ENSSSCP00000008859	ENSSSCP00000008859	dual specificity phosphatase 11 (RNA/RNP complex 1-interacting) [Source:HGNC Symbol;Acc:3066]	0.001404882		ENSSSCP00000005911	ENSSSCP00000005911	gelsolin (amyloidosis, Finnish type) [Source:HGNC Symbol;Acc:4620]	4.48E-085		ENSSSCP00000014492	ENSSSCP00000014492	interleukin enhancer binding factor 3, 90kDa [Source:HGNC Symbol;Acc:6038]	0.042672515
ENSSSCP00000017340	ENSSSCP00000017340	dual specificity phosphatase 28 [Source:HGNC Symbol;Acc:33237]	0.006878901		ENSSSCP00000005912	ENSSSCP00000005912	gelsolin (amyloidosis, Finnish type) [Source:HGNC Symbol;Acc:4620]	4.48E-085		ENSSSCP00000012329	ENSSSCP00000012329	interleukin-1 receptor-associated kinase 2 [Source:HGNC Symbol;Acc:6113]	0.035652924
ENSSSCP00000001025	ENSSSCP00000001025	dual-specificity tyrosine-(Y)-phosphorylation regulated kinase 2 [Source:HGNC Symbol;Acc:3093]	0.040343776		ENSSSCP00000006140	ENSSSCP00000006140	general transcription factor IIIC, polypeptide 4, 90kDa [Source:HGNC Symbol;Acc:4667]	8.67E-005		ENSSSCP00000009689	ENSSSCP00000009689	inturned planar cell polarity effector homolog (Drosophila) [Source:HGNC Symbol;Acc:29239]	0.041240432
ENSSSCP00000019029	ENSSSCP00000019029	dynein, axonemal, heavy chain 2 [Source:HGNC Symbol;Acc:2948]	0.000553116		ENSSSCP00000000649	ENSSSCP00000000649	germ cell associated 1 [Source:HGNC Symbol;Acc:19716]	2.77E-002		ENSSSCP00000005145	ENSSSCP00000005145	isovaleryl Coenzyme A dehydrogenase [Source:HGNC Symbol;Acc:6186]	0.000307755
ENSSSCP00000017020	ENSSSCP00000017020	dynein, axonemal, heavy chain 7 [Source:HGNC Symbol;Acc:18661]	0.014762224		ENSSSCP00000002875	ENSSSCP00000002875	GINS complex subunit 2 (Psf2 homolog) [Source:HGNC Symbol;Acc:24575]	6.80E-004		ENSSSCP00000009284	ENSSSCP00000009284	janus kinase and microtubule interacting protein 1 [Source:HGNC Symbol;Acc:26460]	0.038173447
ENSSSCP00000000975	ENSSSCP00000000975	early endosome antigen 1 [Source:HGNC Symbol;Acc:3185]	0.017139705		ENSSSCP00000014333	ENSSSCP00000014333	GIPC PDZ domain containing family, member 3 [Source:HGNC Symbol;Acc:18183]	3.26E-002		ENSSSCP00000012637	ENSSSCP00000012637	kalirin, RhoGEF kinase [Source:HGNC Symbol;Acc:4814]	0.012980249
ENSSSCP00000011229	ENSSSCP00000011229	ectonucleoside triphosphate diphosphohydrolase 7 [Source:HGNC Symbol;Acc:19745]	0.012180236		ENSSSCP00000004162	ENSSSCP00000004162	GLIS family zinc finger 1 [Source:HGNC Symbol;Acc:29525]	2.80E-002		ENSSSCP00000018465	ENSSSCP00000018465	kelch-like 10 (Drosophila) [Source:HGNC Symbol;Acc:18829]	0.000145222
ENSSSCP00000018852	ENSSSCP00000018852	EF-hand calcium binding domain 5 [Source:HGNC Symbol;Acc:24801]	0.029249689		ENSSSCP00000005796	ENSSSCP00000005796	glutamate receptor, ionotropic, N-methyl-D-aspartate 3A [Source:HGNC Symbol;Acc:16767]	8.95E-003		ENSSSCP00000002339	ENSSSCP00000002339	kelch-like 33 (Drosophila) [Source:HGNC Symbol;Acc:31952]	0.049145056
ENSSSCP00000000029	ENSSSCP00000000029	EF-hand calcium binding domain 6 [Source:HGNC Symbol;Acc:24204]	4.90E-002		ENSSSCP00000015845	ENSSSCP00000015845	glutamate receptor, metabotropic 5 [Source:HGNC Symbol;Acc:4597]	9.50E-003		ENSSSCP00000001619	ENSSSCP00000001619	KH domain containing, RNA binding, signal transduction associated 2 [Source:HGNC Symbol;Acc:18114]	0.041447229
ENSSSCP00000009961	ENSSSCP00000009961	EF-hand calcium binding domain 8 [Source:HGNC Symbol;Acc:34532]	0.00074226		ENSSSCP00000000427	ENSSSCP00000000427	glutaminase 2 (liver, mitochondrial) [Source:HGNC Symbol;Acc:29570]	1.19E-003		ENSSSCP00000014384	ENSSSCP00000014384	KH-type splicing regulatory protein [Source:HGNC Symbol;Acc:6316]	0.025985279
ENSSSCP00000012004	ENSSSCP00000012004	endo/exonuclease (5'-3'), endonuclease G-like [Source:HGNC Symbol;Acc:3347]	0.005851618		ENSSSCP00000015328	ENSSSCP00000015328	glutaredoxin, cysteine rich 2 [Source:HGNC Symbol;Acc:33862]	1.13E-002		ENSSSCP00000007818	ENSSSCP00000007818	KIAA0406 [Source:HGNC Symbol;Acc:29029]	0.010872714
ENSSSCP00000012003	ENSSSCP00000012003	endo/exonuclease (5'-3'), endonuclease G-like [Source:HGNC Symbol;Acc:3347]	0.005851618		ENSSSCP00000009521	ENSSSCP00000009521	gonadotropin-releasing hormone receptor [Source:HGNC Symbol;Acc:4421]	1.48E-002		ENSSSCP00000000314	ENSSSCP00000000314	KIAA0748 [Source:HGNC Symbol;Acc:29109]	0.031965168
ENSSSCP00000015073	ENSSSCP00000015073	endoplasmic reticulum aminopeptidase 1 [Source:HGNC Symbol;Acc:18173]	0.036742316		ENSSSCP00000005177	ENSSSCP00000005177	gremlin 1, cysteine knot superfamily, homolog (Xenopus laevis) [Source:HGNC Symbol;Acc:2001]	7.49E-003		ENSSSCP00000001941	ENSSSCP00000001941	KIAA1024 [Source:HGNC Symbol;Acc:29172]	0.015154339
ENSSSCP00000004679	ENSSSCP00000004679	EPH receptor A7 [Source:HGNC Symbol;Acc:3390]	0.00029764		ENSSSCP00000006146	ENSSSCP00000006146	growth factor independent 1B transcription repressor [Source:HGNC Symbol;Acc:4238]	4.06E-005		ENSSSCP00000015902	ENSSSCP00000015902	KIAA1377 [Source:HGNC Symbol;Acc:29264]	0.002570188
ENSSSCP00000015116	ENSSSCP00000015116	erythrocyte membrane protein band 4.1 like 4A [Source:HGNC Symbol;Acc:13278]	0.023625716		ENSSSCP00000016230	ENSSSCP00000016230	GTP-binding protein 10 (putative) [Source:HGNC Symbol;Acc:25106]	6.09E-004		ENSSSCP00000000650	ENSSSCP00000000650	KIAA1467 [Source:HGNC Symbol;Acc:29288]	0.023284958
ENSSSCP00000016684	ENSSSCP00000016684	erythrocyte membrane protein band 4.1 like 5 [Source:HGNC Symbol;Acc:19819]	0.00026264		ENSSSCP00000016232	ENSSSCP00000016232	GTP-binding protein 10 (putative) [Source:HGNC Symbol;Acc:25106]	6.09E-004		ENSSSCP00000009434	ENSSSCP00000009434	kinase insert domain receptor (a type III receptor tyrosine kinase) [Source:HGNC Symbol;Acc:6307]	0.000193559
ENSSSCP00000007537	ENSSSCP00000007537	ESF1 homolog (ABT1	0.000633884		ENSSSCP00000010264	ENSSSCP00000010264	hairless homolog (mouse) [Source:HGNC Symbol;Acc:5172]	2.47E-002		ENSSSCP00000010342	ENSSSCP00000010342	kinesin family member 13B [Source:HGNC Symbol;Acc:14405]	0.000618469
ENSSSCP00000018620	ENSSSCP00000018620	essential meiotic endonuclease 1 homolog 1 (S. pombe) [Source:HGNC Symbol;Acc:24965]	0.036055318		ENSSSCP00000002967	ENSSSCP00000002967	Haptoglobin Precursor [Contains Haptoglobin alpha chain;Haptoglobin beta chain] [Source:UniProtKB/Swiss-Prot;Acc:Q8SPS7]	0.00E+000		ENSSSCP00000011714	ENSSSCP00000011714	kinesin family member 24 [Source:HGNC Symbol;Acc:19916]	0.000962244
ENSSSCP00000008763	ENSSSCP00000008763	eukaryotic translation initiation factor 2-alpha kinase 3 [Source:HGNC Symbol;Acc:3255]	0.001359421		ENSSSCP00000017866	ENSSSCP00000017866	HEAT repeat family member 7B2 [Source:HGNC Symbol;Acc:26857]	3.55E-002		ENSSSCP00000000467	ENSSSCP00000000467	kinesin family member 5A [Source:HGNC Symbol;Acc:6323]	0.032720346
ENSSSCP00000015562	ENSSSCP00000015562	family with sequence similarity 160, member A2 [Source:HGNC Symbol;Acc:25378]	0.025711716		ENSSSCP00000015203	ENSSSCP00000015203	heat shock 70kDa protein 4 [Source:HGNC Symbol;Acc:5237]	6.34E-003		ENSSSCP00000001728	ENSSSCP00000001728	kinesin family member 6 [Source:HGNC Symbol;Acc:21202]	0.024256166
ENSSSCP00000017551	ENSSSCP00000017551	family with sequence similarity 40, member B [Source:HGNC Symbol;Acc:22209]	0.037094617		ENSSSCP00000009687	ENSSSCP00000009687	heat shock 70kDa protein 4-like [Source:HGNC Symbol;Acc:17041]	6.34E-003		ENSSSCP00000013774	ENSSSCP00000013774	kinesin light chain 2 [Source:HGNC Symbol;Acc:20716]	0.000903242
ENSSSCP00000005904	ENSSSCP00000005904	F-box and WD repeat domain containing 2 [Source:HGNC Symbol;Acc:13608]	1.28745E-06		ENSSSCP00000006000	ENSSSCP00000006000	heat shock 70kDa protein 5 (glucose-regulated protein, 78kDa) [Source:HGNC Symbol;Acc:5238]	1.25E-002		ENSSSCP00000016375	ENSSSCP00000016375	laminin, beta 1 [Source:HGNC Symbol;Acc:6486]	4.23405E-09
ENSSSCP00000011613	ENSSSCP00000011613	F-box protein 28 [Source:HGNC Symbol;Acc:29046]	0.004310783		ENSSSCP00000015875	ENSSSCP00000015875	hephaestin-like 1 [Source:HGNC Symbol;Acc:30477]	3.98E-002		ENSSSCP00000016491	ENSSSCP00000016491	laminin, gamma 1 (formerly LAMB2) [Source:HGNC Symbol;Acc:6492]	0.027660588
ENSSSCP00000003772	ENSSSCP00000003772	F-box protein 42 [Source:HGNC Symbol;Acc:29249]	0.000286855		ENSSSCP00000011596	ENSSSCP00000011596	heterogeneous nuclear ribonucleoprotein U (scaffold attachment factor A) [Source:HGNC Symbol;Acc:5048]	2.92E-007		ENSSSCP00000009075	ENSSSCP00000009075	latent transforming growth factor beta binding protein 1 [Source:HGNC Symbol;Acc:6714]	0.003243237
ENSSSCP00000011691	ENSSSCP00000011691	FERM domain containing 3 [Source:HGNC Symbol;Acc:24125]	1.66842E-12		ENSSSCP00000003858	ENSSSCP00000003858	high mobility group nucleosomal binding domain 4 [Source:HGNC Symbol;Acc:4989]	3.23E-002		ENSSSCP00000001170	ENSSSCP00000001170	leucine rich repeat containing 16A [Source:HGNC Symbol;Acc:21581]	0.025242739
ENSSSCP00000005058	ENSSSCP00000005058	FERM domain containing 5 [Source:HGNC Symbol;Acc:28214]	0.018479834		ENSSSCP00000007114	ENSSSCP00000007114	Histone H3 [Source:UniProtKB/TrEMBL;Acc:Q5TEC6]	1.43E-008		ENSSSCP00000016348	ENSSSCP00000016348	leucine rich repeat containing 17 [Source:HGNC Symbol;Acc:16895]	0.03585569
ENSSSCP00000015165	ENSSSCP00000015165	fibrillin 2 [Source:HGNC Symbol;Acc:3604]	0.001006096		ENSSSCP00000007119	ENSSSCP00000007119	Histone H3.2 (H3/m)(H3/o) [Source:UniProtKB/Swiss-Prot;Acc:Q71DI3]	1.43E-008		ENSSSCP00000004103	ENSSSCP00000004103	leucine rich repeat containing 7 [Source:HGNC Symbol;Acc:18531]	0.020663715
ENSSSCP00000014447	ENSSSCP00000014447	fibrillin 3 [Source:HGNC Symbol;Acc:18794]	0.036907947		ENSSSCP00000010667	ENSSSCP00000010667	HORMA domain containing 2 [Source:HGNC Symbol;Acc:28383]	4.89E-002		ENSSSCP00000011034	ENSSSCP00000011034	leucine-rich repeat, immunoglobulin-like and transmembrane domains 2 [Source:HGNC Symbol;Acc:23443]	0.042711118
ENSSSCP00000014445	ENSSSCP00000014445	fibrillin 3 [Source:HGNC Symbol;Acc:18794]	0.036907947		ENSSSCP00000013602	ENSSSCP00000013602	host cell factor C1 (VP16-accessory protein) [Source:HGNC Symbol;Acc:4839]	2.19E-002		ENSSSCP00000008188	ENSSSCP00000008188	leucine-rich repeats and calponin homology (CH) domain containing 4 [Source:HGNC Symbol;Acc:6691]	0.030423286
ENSSSCP00000007448	ENSSSCP00000007448	fibrinogen-like 1 [Source:HGNC Symbol;Acc:3695]	0.020781114		ENSSSCP00000008547	ENSSSCP00000008547	hydroxyacylglutathione hydrolase-like [Source:HGNC Symbol;Acc:14177]	3.44E-002		ENSSSCP00000013653	ENSSSCP00000013653	leucine-rich repeats and death domain containing [Source:HGNC Symbol;Acc:16491]	0.042014965
ENSSSCP00000016845	ENSSSCP00000016845	fibroblast activation protein, alpha [Source:HGNC Symbol;Acc:3590]	1.61486E-08		ENSSSCP00000005476	ENSSSCP00000005476	hypoxia inducible factor 1, alpha subunit (basic helix-loop-helix transcription factor) [Source:HGNC Symbol;Acc:4910]	4.47E-002		ENSSSCP00000012254	ENSSSCP00000012254	leucine-rich repeats and immunoglobulin-like domains 1 [Source:HGNC Symbol;Acc:17360]	0.023339951
ENSSSCP00000017133	ENSSSCP00000017133	fibronectin 1 [Source:HGNC Symbol;Acc:3778]	1.8008E-160		ENSSSCP00000010712	ENSSSCP00000010712	Ig lambda chain C region [Source:UniProtKB/Swiss-Prot;Acc:P01846]	0.00E+000		ENSSSCP00000007219	ENSSSCP00000007219	leucine-rich repeats and immunoglobulin-like domains 2 [Source:HGNC Symbol;Acc:20889]	0.003208657
ENSSSCP00000002618	ENSSSCP00000002618	fibronectin leucine rich transmembrane protein 2 [Source:HGNC Symbol;Acc:3761]	0.011678496		ENSSSCP00000010715	ENSSSCP00000010715	Ig lambda chain C region [Source:UniProtKB/Swiss-Prot;Acc:P01846]	0.00E+000		ENSSSCP00000012060	ENSSSCP00000012060	leucyl-tRNA synthetase 2, mitochondrial [Source:HGNC Symbol;Acc:17095]	0.013726512
ENSSSCP00000010398	ENSSSCP00000010398	fibrosin-like 1 [Source:HGNC Symbol;Acc:29308]	0.04600598		ENSSSCP00000011431	ENSSSCP00000011431	IKAROS family zinc finger 5 (Pegasus) [Source:HGNC Symbol;Acc:14283]	1.51E-011		ENSSSCP00000007837	ENSSSCP00000007837	lipin 3 [Source:HGNC Symbol;Acc:14451]	0.048434846
ENSSSCP00000009478	ENSSSCP00000009478	follistatin-like 5 [Source:HGNC Symbol;Acc:21386]	0.000686954		ENSSSCP00000009539	ENSSSCP00000009539	immunoglobulin J polypeptide, linker protein for immunoglobulin alpha and mu polypeptides [Source:HGNC Symbol;Acc:5713]	2.39E-027		ENSSSCP00000004858	ENSSSCP00000004858	lipoxygenase homology domains 1 [Source:HGNC Symbol;Acc:26521]	0.012117928
ENSSSCP00000002121	ENSSSCP00000002121	forkhead box A1 [Source:HGNC Symbol;Acc:5021]	0.049122502		ENSSSCP00000014195	ENSSSCP00000014195	immunoglobulin superfamily, member 22 [Source:HGNC Symbol;Acc:26750]	2.40E-030		ENSSSCP00000009625	ENSSSCP00000009625	LPS-responsive vesicle trafficking, beach and anchor containing [Source:HGNC Symbol;Acc:1742]	0.036209334
ENSSSCP00000005178	ENSSSCP00000005178	formin 1 [Source:HGNC Symbol;Acc:3768]	0.001092156		ENSSSCP00000017757	ENSSSCP00000017757	inhibin, beta A [Source:HGNC Symbol;Acc:6066]	3.94E-003		ENSSSCP00000019028	ENSSSCP00000019028	lysine (K)-specific demethylase 6B [Source:HGNC Symbol;Acc:29012]	0.022570947
ENSSSCP00000013531	ENSSSCP00000013531	fragile X mental retardation 1 [Source:HGNC Symbol;Acc:3775]	0.031293281		ENSSSCP00000012203	ENSSSCP00000012203	inter-alpha (globulin) inhibitor H1 [Source:HGNC Symbol;Acc:6166]	6.36E-115		ENSSSCP00000013232	ENSSSCP00000013232	magnesium transporter 1 [Source:HGNC Symbol;Acc:28880]	0.04620299
ENSSSCP00000010988	ENSSSCP00000010988	fucosyltransferase 11 (alpha (1,3) fucosyltransferase) [Source:HGNC Symbol;Acc:19233]	0.043981027		ENSSSCP00000011868	ENSSSCP00000011868	inter-alpha (globulin) inhibitor H2 [Source:HGNC Symbol;Acc:6167]	5.96E-125		ENSSSCP00000003224	ENSSSCP00000003224	Major seminal plasma glycoprotein PSP-II Precursor [Source:UniProtKB/Swiss-Prot;Acc:P35496]	0.010195862
ENSSSCP00000005822	ENSSSCP00000005822	fukutin [Source:HGNC Symbol;Acc:3622]	0.032153467		ENSSSCP00000013132	ENSSSCP00000013132	inter-alpha (globulin) inhibitor H5-like [Source:HGNC Symbol;Acc:28907]	3.79E-003		ENSSSCP00000014296	ENSSSCP00000014296	MAP kinase interacting serine/threonine kinase 2 [Source:HGNC Symbol;Acc:7111]	0.016512748
ENSSSCP00000009136	ENSSSCP00000009136	G protein-coupled receptor 113 [Source:HGNC Symbol;Acc:18989]	0.042265462		ENSSSCP00000011140	ENSSSCP00000011140	interferon-induced protein with tetratricopeptide repeats 2 [Source:HGNC Symbol;Acc:5409]	9.41E-003		ENSSSCP00000012946	ENSSSCP00000012946	MAP7 domain containing 2 [Source:HGNC Symbol;Acc:25899]	0.044665496
ENSSSCP00000001882	ENSSSCP00000001882	G protein-coupled receptor 116 [Source:HGNC Symbol;Acc:19030]	0.018846087		ENSSSCP00000014492	ENSSSCP00000014492	interleukin enhancer binding factor 3, 90kDa [Source:HGNC Symbol;Acc:6038]	2.88E-002		ENSSSCP00000014425	ENSSSCP00000014425	Mast cell-expressed membrane protein 1 [Source:UniProtKB/Swiss-Prot;Acc:Q8IX19]	0.011692062
ENSSSCP00000012487	ENSSSCP00000012487	G protein-coupled receptor 87 [Source:HGNC Symbol;Acc:4538]	0.04372343		ENSSSCP00000004423	ENSSSCP00000004423	iodotyrosine deiodinase [Source:HGNC Symbol;Acc:21071]	2.71E-002		ENSSSCP00000010207	ENSSSCP00000010207	MCF.2 cell line derived transforming sequence-like [Source:HGNC Symbol;Acc:14576]	4.59499E-06
ENSSSCP00000007317	ENSSSCP00000007317	G protein-coupled receptor 88 [Source:HGNC Symbol;Acc:4539]	0.04244618		ENSSSCP00000008617	ENSSSCP00000008617	isoleucyl-tRNA synthetase [Source:HGNC Symbol;Acc:5330]	3.16E-002		ENSSSCP00000003699	ENSSSCP00000003699	mechanistic target of rapamycin (serine/threonine kinase) [Source:HGNC Symbol;Acc:3942]	0.034365093
ENSSSCP00000018038	ENSSSCP00000018038	gamma-aminobutyric acid (GABA) A receptor, alpha 1 [Source:HGNC Symbol;Acc:4075]	0.044874305		ENSSSCP00000005145	ENSSSCP00000005145	isovaleryl Coenzyme A dehydrogenase [Source:HGNC Symbol;Acc:6186]	1.43E-002		ENSSSCP00000014342	ENSSSCP00000014342	megakaryocyte-associated tyrosine kinase [Source:HGNC Symbol;Acc:6906]	0.031447639
ENSSSCP00000005200	ENSSSCP00000005200	gamma-aminobutyric acid (GABA) A receptor, beta 3 [Source:HGNC Symbol;Acc:4083]	0.049805626		ENSSSCP00000002768	ENSSSCP00000002768	jagged 2 [Source:HGNC Symbol;Acc:6189]	1.38E-002		ENSSSCP00000018333	ENSSSCP00000018333	membrane-associated ring finger (C3HC4) 10 [Source:HGNC Symbol;Acc:26655]	0.035959978
ENSSSCP00000013562	ENSSSCP00000013562	gamma-aminobutyric acid (GABA) receptor, theta [Source:HGNC Symbol;Acc:14454]	0.0042581		ENSSSCP00000004120	ENSSSCP00000004120	Janus kinase 1 [Source:HGNC Symbol;Acc:6190]	3.40E-002		ENSSSCP00000001951	ENSSSCP00000001951	mesoderm development candidate 1 [Source:HGNC Symbol;Acc:13519]	0.002820922
ENSSSCP00000007615	ENSSSCP00000007615	GDNF family receptor alpha 4 [Source:HGNC Symbol;Acc:13821]	0.017927415		ENSSSCP00000001795	ENSSSCP00000001795	kelch domain containing 3 [Source:HGNC Symbol;Acc:20704]	4.73E-002		ENSSSCP00000012347	ENSSSCP00000012347	methyl-CpG binding domain protein 4 [Source:HGNC Symbol;Acc:6919]	0.038623264
ENSSSCP00000005912	ENSSSCP00000005912	gelsolin (amyloidosis, Finnish type) [Source:HGNC Symbol;Acc:4620]	2.70705E-38		ENSSSCP00000010077	ENSSSCP00000010077	kelch repeat and BTB (POZ) domain containing 6 [Source:HGNC Symbol;Acc:25340]	2.04E-002		ENSSSCP00000016415	ENSSSCP00000016415	methyltransferase like 13 [Source:HGNC Symbol;Acc:24248]	0.006750289
ENSSSCP00000005911	ENSSSCP00000005911	gelsolin (amyloidosis, Finnish type) [Source:HGNC Symbol;Acc:4620]	2.70705E-38		ENSSSCP00000018465	ENSSSCP00000018465	kelch-like 10 (Drosophila) [Source:HGNC Symbol;Acc:18829]	3.08E-002		ENSSSCP00000001481	ENSSSCP00000001481	MHC class I antigen 8 [Source:RefSeq peptide;Acc:NP_001107175]	1.68976E-06
ENSSSCP00000017850	ENSSSCP00000017850	glial cell derived neurotrophic factor [Source:HGNC Symbol;Acc:4232]	3.1862E-05		ENSSSCP00000000267	ENSSSCP00000000267	Keratin type II cytoskeletal 8 Fragment [Source:UniProtKB/TrEMBL;Acc:Q29386]	4.64E-004		ENSSSCP00000010369	ENSSSCP00000010369	microfibrillar-associated protein 3-like [Source:HGNC Symbol;Acc:29083]	6.89228E-06
ENSSSCP00000012785	ENSSSCP00000012785	glucan (1,4-alpha-), branching enzyme 1 [Source:HGNC Symbol;Acc:4180]	0.018142034		ENSSSCP00000001619	ENSSSCP00000001619	KH domain containing, RNA binding, signal transduction associated 2 [Source:HGNC Symbol;Acc:18114]	2.55E-002		ENSSSCP00000002101	ENSSSCP00000002101	microRNA 630 [Source:HGNC Symbol;Acc:32886]	0.006176171
ENSSSCP00000001125	ENSSSCP00000001125	glucose-fructose oxidoreductase domain containing 1 [Source:HGNC Symbol;Acc:21096]	0.000950553		ENSSSCP00000007818	ENSSSCP00000007818	KIAA0406 [Source:HGNC Symbol;Acc:29029]	8.16E-003		ENSSSCP00000003530	ENSSSCP00000003530	microRNA 935 [Source:HGNC Symbol;Acc:33678]	0.024779966
ENSSSCP00000015845	ENSSSCP00000015845	glutamate receptor, metabotropic 5 [Source:HGNC Symbol;Acc:4597]	0.023568968		ENSSSCP00000005689	ENSSSCP00000005689	KIAA1045 [Source:HGNC Symbol;Acc:29180]	3.28E-003		ENSSSCP00000003959	ENSSSCP00000003959	microtubule-actin crosslinking factor 1 [Source:HGNC Symbol;Acc:13664]	0.013629153
ENSSSCP00000000607	ENSSSCP00000000607	glycogen synthase 2 (liver) [Source:HGNC Symbol;Acc:4707]	0.007670729		ENSSSCP00000001949	ENSSSCP00000001949	KIAA1199 [Source:HGNC Symbol;Acc:29213]	2.40E-004		ENSSSCP00000017209	ENSSSCP00000017209	mitochondrial fission factor [Source:HGNC Symbol;Acc:24858]	0.022870318
ENSSSCP00000014763	ENSSSCP00000014763	glycosyltransferase 25 domain containing 1 [Source:HGNC Symbol;Acc:26182]	0.025311179		ENSSSCP00000011811	ENSSSCP00000011811	KIAA1217 [Source:HGNC Symbol;Acc:25428]	1.59E-002		ENSSSCP00000008780	ENSSSCP00000008780	mitochondrial ribosomal protein L35 [Source:HGNC Symbol;Acc:14489]	0.02403771
ENSSSCP00000016896	ENSSSCP00000016896	golgi reassembly stacking protein 2, 55kDa [Source:HGNC Symbol;Acc:17500]	0.009276655		ENSSSCP00000010949	ENSSSCP00000010949	KIAA1274 [Source:HGNC Symbol;Acc:23530]	1.80E-004		ENSSSCP00000004053	ENSSSCP00000004053	molybdenum cofactor sulfurase [Source:HGNC Symbol;Acc:18234]	0.039252689
ENSSSCP00000018765	ENSSSCP00000018765	growth arrest-specific 2 like 2 [Source:HGNC Symbol;Acc:24846]	0.035501473		ENSSSCP00000014434	ENSSSCP00000014434	KIAA1543 [Source:HGNC Symbol;Acc:29307]	4.10E-002		ENSSSCP00000013326	ENSSSCP00000013326	mortality factor 4 like 2 [Source:HGNC Symbol;Acc:16849]	0.025434483
ENSSSCP00000002967	ENSSSCP00000002967	Haptoglobin Precursor [Contains Haptoglobin alpha chain;Haptoglobin beta chain] [Source:UniProtKB/Swiss-Prot;Acc:Q8SPS7]	0		ENSSSCP00000015868	ENSSSCP00000015868	KIAA1731 [Source:HGNC Symbol;Acc:29366]	2.93E-002		ENSSSCP00000005444	ENSSSCP00000005444	MU-2/AP1M2 domain containing, death-inducing [Source:HGNC Symbol;Acc:20192]	0.004785634
ENSSSCP00000009168	ENSSSCP00000009168	HCLS1 binding protein 3 [Source:HGNC Symbol;Acc:24979]	0.024127499		ENSSSCP00000009434	ENSSSCP00000009434	kinase insert domain receptor (a type III receptor tyrosine kinase) [Source:HGNC Symbol;Acc:6307]	9.61E-003		ENSSSCP00000013663	ENSSSCP00000013663	mucin-like protocadherin [Source:HGNC Symbol;Acc:7521]	0.032306517
ENSSSCP00000006000	ENSSSCP00000006000	heat shock 70kDa protein 5 (glucose-regulated protein, 78kDa) [Source:HGNC Symbol;Acc:5238]	0.020361172		ENSSSCP00000011635	ENSSSCP00000011635	kinesin family member 14 [Source:HGNC Symbol;Acc:19181]	3.35E-004		ENSSSCP00000015160	ENSSSCP00000015160	multiple EGF-like-domains 10 [Source:HGNC Symbol;Acc:29634]	0.011968918
ENSSSCP00000017750	ENSSSCP00000017750	HECT, C2 and WW domain containing E3 ubiquitin protein ligase 1 [Source:HGNC Symbol;Acc:22195]	0.009827577		ENSSSCP00000011598	ENSSSCP00000011598	kinesin family member 26B [Source:HGNC Symbol;Acc:25484]	8.10E-004		ENSSSCP00000015159	ENSSSCP00000015159	multiple EGF-like-domains 10 [Source:HGNC Symbol;Acc:29634]	0.011968918
ENSSSCP00000012469	ENSSSCP00000012469	Hermansky-Pudlak syndrome 3 [Source:HGNC Symbol;Acc:15597]	0.028151848		ENSSSCP00000000467	ENSSSCP00000000467	kinesin family member 5A [Source:HGNC Symbol;Acc:6323]	1.71E-002		ENSSSCP00000013794	ENSSSCP00000013794	MUS81 endonuclease homolog (S. cerevisiae) [Source:HGNC Symbol;Acc:29814]	0.009451892
ENSSSCP00000000288	ENSSSCP00000000288	Heterogeneous nuclear ribonucleoprotein Fragment [Source:UniProtKB/TrEMBL;Acc:Q29049]	0.013064586		ENSSSCP00000014203	ENSSSCP00000014203	lactate dehydrogenase A [Source:HGNC Symbol;Acc:6535]	4.76E-002		ENSSSCP00000017535	ENSSSCP00000017535	muskelin 1, intracellular mediator containing kelch motifs [Source:HGNC Symbol;Acc:7109]	0.005985103
ENSSSCP00000010931	ENSSSCP00000010931	hexokinase 1 [Source:HGNC Symbol;Acc:4922]	0.001519699		ENSSSCP00000004541	ENSSSCP00000004541	laminin, alpha 2 [Source:HGNC Symbol;Acc:6482]	5.59E-003		ENSSSCP00000002543	ENSSSCP00000002543	MYC induced nuclear antigen [Source:HGNC Symbol;Acc:19441]	0.000756458
ENSSSCP00000010930	ENSSSCP00000010930	hexokinase domain containing 1 [Source:HGNC Symbol;Acc:23302]	0.047480925		ENSSSCP00000016375	ENSSSCP00000016375	laminin, beta 1 [Source:HGNC Symbol;Acc:6486]	2.03E-002		ENSSSCP00000004342	ENSSSCP00000004342	myeloid/lymphoid or mixed-lineage leukemia (trithorax homolog, Drosophila); translocated to, 4 [Source:HGNC Symbol;Acc:7137]	0.000952654
ENSSSCP00000012335	ENSSSCP00000012335	histamine receptor H1 [Source:HGNC Symbol;Acc:5182]	0.032828512		ENSSSCP00000016491	ENSSSCP00000016491	laminin, gamma 1 (formerly LAMB2) [Source:HGNC Symbol;Acc:6492]	3.77E-004		ENSSSCP00000000202	ENSSSCP00000000202	myeloid/lymphoid or mixed-lineage leukemia 2 [Source:HGNC Symbol;Acc:7133]	0.009843315
ENSSSCP00000007114	ENSSSCP00000007114	Histone H3 [Source:UniProtKB/TrEMBL;Acc:Q5TEC6]	4.41216E-09		ENSSSCP00000009075	ENSSSCP00000009075	latent transforming growth factor beta binding protein 1 [Source:HGNC Symbol;Acc:6714]	1.31E-002		ENSSSCP00000003999	ENSSSCP00000003999	myomesin 1, 185kDa [Source:HGNC Symbol;Acc:7613]	7.19697E-10
ENSSSCP00000007119	ENSSSCP00000007119	Histone H3.2 (H3/m)(H3/o) [Source:UniProtKB/Swiss-Prot;Acc:Q71DI3]	4.41216E-09		ENSSSCP00000010820	ENSSSCP00000010820	lectin, galactoside-binding, soluble, 8 [Source:HGNC Symbol;Acc:6569]	3.86E-002		ENSSSCP00000017014	ENSSSCP00000017014	myosin IB [Source:HGNC Symbol;Acc:7596]	3.37471E-06
ENSSSCP00000014805	ENSSSCP00000014805	homer homolog 3 (Drosophila) [Source:HGNC Symbol;Acc:17514]	0.036729614		ENSSSCP00000010821	ENSSSCP00000010821	lectin, galactoside-binding, soluble, 8 [Source:HGNC Symbol;Acc:6569]	3.86E-002		ENSSSCP00000012638	ENSSSCP00000012638	Myosin light chain kinase Fragment [Source:UniProtKB/TrEMBL;Acc:Q9GKJ3]	0.028724316
ENSSSCP00000016757	ENSSSCP00000016757	HtrA serine peptidase 4 [Source:HGNC Symbol;Acc:26909]	0.003269833		ENSSSCP00000008754	ENSSSCP00000008754	lectin, mannose-binding 2-like [Source:HGNC Symbol;Acc:19263]	1.79E-002		ENSSSCP00000018841	ENSSSCP00000018841	myosin XVIIIA [Source:HGNC Symbol;Acc:31104]	0.027450077
ENSSSCP00000011334	ENSSSCP00000011334	hyaluronan binding protein 2 [Source:HGNC Symbol;Acc:4798]	0.019392354		ENSSSCP00000000500	ENSSSCP00000000500	LEM domain containing 3 [Source:HGNC Symbol;Acc:28887]	3.21E-002		ENSSSCP00000019055	ENSSSCP00000019055	myosin, heavy chain 10, non-muscle [Source:HGNC Symbol;Acc:7568]	0.047497174
ENSSSCP00000008547	ENSSSCP00000008547	hydroxyacylglutathione hydrolase-like [Source:HGNC Symbol;Acc:14177]	0.020745196		ENSSSCP00000016348	ENSSSCP00000016348	leucine rich repeat containing 17 [Source:HGNC Symbol;Acc:16895]	9.43E-003		ENSSSCP00000017116	ENSSSCP00000017116	myosin, light chain 1, alkali; skeletal, fast [Source:HGNC Symbol;Acc:7582]	0.034837058
ENSSSCP00000010715	ENSSSCP00000010715	Ig lambda chain C region [Source:UniProtKB/Swiss-Prot;Acc:P01846]	0		ENSSSCP00000004103	ENSSSCP00000004103	leucine rich repeat containing 7 [Source:HGNC Symbol;Acc:18531]	4.49E-002		ENSSSCP00000016956	ENSSSCP00000016956	Myosin-binding pro	0.04051007
ENSSSCP00000010714	ENSSSCP00000010714	Ig lambda chain C region [Source:UniProtKB/Swiss-Prot;Acc:P01846]	0.004546845		ENSSSCP00000011037	ENSSSCP00000011037	leucine-rich repeat, immunoglobulin-like and transmembrane domains 1 [Source:HGNC Symbol;Acc:23404]	4.44E-002		ENSSSCP00000012304	ENSSSCP00000012304	myotubularin related protein 14 [Source:HGNC Symbol;Acc:26190]	0.03170439
ENSSSCP00000010713	ENSSSCP00000010713	Ig lambda chain C region [Source:UniProtKB/Swiss-Prot;Acc:P01846]	0.004546845		ENSSSCP00000010770	ENSSSCP00000010770	leucine-zipper-like transcription regulator 1 [Source:HGNC Symbol;Acc:6742]	4.27E-004		ENSSSCP00000007443	ENSSSCP00000007443	myotubularin related protein 7 [Source:HGNC Symbol;Acc:7454]	0.00613382
ENSSSCP00000010712	ENSSSCP00000010712	Ig lambda chain C region [Source:UniProtKB/Swiss-Prot;Acc:P01846]	0		ENSSSCP00000011047	ENSSSCP00000011047	LIM domain binding 3 [Source:HGNC Symbol;Acc:15710]	1.44E-002		ENSSSCP00000017724	ENSSSCP00000017724	NAC alpha domain containing [Source:HGNC Symbol;Acc:22196]	0.048710382
ENSSSCP00000015276	ENSSSCP00000015276	IgA-inducing protein homolog Precursor [Source:UniProtKB/Swiss-Prot;Acc:A6NJ69]	0.023087199		ENSSSCP00000010696	ENSSSCP00000010696	LIM domain kinase 2 [Source:HGNC Symbol;Acc:6614]	2.34E-002		ENSSSCP00000017086	ENSSSCP00000017086	NADH dehydrogenase (ubiquinone) Fe-S protein 1, 75kDa (NADH-coenzyme Q reductase) [Source:HGNC Symbol;Acc:7707]	0.044242378
ENSSSCP00000011431	ENSSSCP00000011431	IKAROS family zinc finger 5 (Pegasus) [Source:HGNC Symbol;Acc:14283]	2.22459E-14		ENSSSCP00000004864	ENSSSCP00000004864	lipase, endothelial [Source:HGNC Symbol;Acc:6623]	1.48E-002		ENSSSCP00000012935	ENSSSCP00000012935	Nance-Horan syndrome (congenital cataracts and dental anomalies) [Source:HGNC Symbol;Acc:7820]	0.000547315
ENSSSCP00000009539	ENSSSCP00000009539	immunoglobulin J polypeptide, linker protein for immunoglobulin alpha and mu polypeptides [Source:HGNC Symbol;Acc:5713]	4.36018E-22		ENSSSCP00000012789	ENSSSCP00000012789	lipase, member I [Source:HGNC Symbol;Acc:18821]	4.18E-002		ENSSSCP00000012934	ENSSSCP00000012934	Nance-Horan syndrome (congenital cataracts and dental anomalies) [Source:HGNC Symbol;Acc:7820]	0.000547315
ENSSSCP00000010708	ENSSSCP00000010708	immunoglobulin lambda variable 8-61 [Source:HGNC Symbol;Acc:5931]	0.01707585		ENSSSCP00000007837	ENSSSCP00000007837	lipin 3 [Source:HGNC Symbol;Acc:14451]	4.43E-002		ENSSSCP00000011335	ENSSSCP00000011335	nebulin-related anchoring protein [Source:HGNC Symbol;Acc:7988]	0.021686765
ENSSSCP00000013690	ENSSSCP00000013690	immunoglobulin mu binding protein 2 [Source:HGNC Symbol;Acc:5542]	0.009198621		ENSSSCP00000014812	ENSSSCP00000014812	lysophosphatidic acid receptor 2 [Source:HGNC Symbol;Acc:3168]	1.25E-002		ENSSSCP00000009371	ENSSSCP00000009371	NEDD4 binding protein 2 [Source:HGNC Symbol;Acc:29851]	0.000196401
ENSSSCP00000014195	ENSSSCP00000014195	immunoglobulin superfamily, member 22 [Source:HGNC Symbol;Acc:26750]	5.95313E-15		ENSSSCP00000001715	ENSSSCP00000001715	MAM domain containing glycosylphosphatidylinositol anchor 1 [Source:HGNC Symbol;Acc:19267]	4.53E-002		ENSSSCP00000008723	ENSSSCP00000008723	neuronal PAS domain protein 2 [Source:HGNC Symbol;Acc:7895]	0.025485233
ENSSSCP00000010022	ENSSSCP00000010022	Importin subunit alpha-3 (Karyopherin subunit alpha-3)(SRP1-gamma)(Importin alpha Q2)(Qip2) [Source:UniProtKB/Swiss-Prot;Acc:O00505]	0.042337556		ENSSSCP00000000513	ENSSSCP00000000513	Mdm1 nuclear protein homolog (mouse) [Source:HGNC Symbol;Acc:29917]	2.97E-002		ENSSSCP00000011839	ENSSSCP00000011839	neuropilin 1 [Source:HGNC Symbol;Acc:8004]	0.039406081
ENSSSCP00000010196	ENSSSCP00000010196	inhibitor of growth family, member 1 [Source:HGNC Symbol;Acc:6062]	0.044682948		ENSSSCP00000004531	ENSSSCP00000004531	mediator complex subunit 23 [Source:HGNC Symbol;Acc:2372]	2.14E-002		ENSSSCP00000011688	ENSSSCP00000011688	neurotrophic tyrosine kinase, receptor, type 2 [Source:HGNC Symbol;Acc:8032]	0.04407126
ENSSSCP00000008625	ENSSSCP00000008625	inositol 1,3,4,5,6-pentakisphosphate 2-kinase [Source:HGNC Symbol;Acc:14645]	0.000288187		ENSSSCP00000018333	ENSSSCP00000018333	membrane-associated ring finger (C3HC4) 10 [Source:HGNC Symbol;Acc:26655]	1.82E-005		ENSSSCP00000011687	ENSSSCP00000011687	neurotrophic tyrosine kinase, receptor, type 2 [Source:HGNC Symbol;Acc:8032]	0.04407126
ENSSSCP00000012293	ENSSSCP00000012293	inositol 1,4,5-triphosphate receptor, type 1 [Source:HGNC Symbol;Acc:6180]	0.042914761		ENSSSCP00000011092	ENSSSCP00000011092	membrane-associated ring finger (C3HC4) 8 [Source:HGNC Symbol;Acc:23356]	2.36E-002		ENSSSCP00000005408	ENSSSCP00000005408	nidogen 2 (osteonidogen) [Source:HGNC Symbol;Acc:13389]	0.047801967
ENSSSCP00000014413	ENSSSCP00000014413	Insulin receptor Fragment [Source:UniProtKB/TrEMBL;Acc:O97673]	0.048475581		ENSSSCP00000000476	ENSSSCP00000000476	membrane-associated ring finger (C3HC4) 9 [Source:HGNC Symbol;Acc:25139]	1.20E-005		ENSSSCP00000011624	ENSSSCP00000011624	NIMA (never in mitosis gene a)-related kinase 7 [Source:HGNC Symbol;Acc:13386]	0.029616906
ENSSSCP00000006507	ENSSSCP00000006507	integrator complex subunit 8 [Source:HGNC Symbol;Acc:26048]	0.003749279		ENSSSCP00000012950	ENSSSCP00000012950	membrane-bound transcription factor peptidase, site 2 [Source:HGNC Symbol;Acc:15455]	3.91E-004		ENSSSCP00000012750	ENSSSCP00000012750	nitrilase family, member 2 [Source:HGNC Symbol;Acc:29878]	0.00396635
ENSSSCP00000016962	ENSSSCP00000016962	integrin, alpha 4 (antigen CD49D, alpha 4 subunit of VLA-4 receptor) [Source:HGNC Symbol;Acc:6140]	0.041766792		ENSSSCP00000005217	ENSSSCP00000005217	methylmalonyl CoA epimerase [Source:HGNC Symbol;Acc:16732]	3.50E-002		ENSSSCP00000003591	ENSSSCP00000003591	NLR family, pyrin domain containing 4 [Source:HGNC Symbol;Acc:22943]	0.036413984
ENSSSCP00000012203	ENSSSCP00000012203	inter-alpha (globulin) inhibitor H1 [Source:HGNC Symbol;Acc:6166]	1.17203E-57		ENSSSCP00000001481	ENSSSCP00000001481	MHC class I antigen 8 [Source:RefSeq peptide;Acc:NP_001107175]	4.39E-006		ENSSSCP00000010943	ENSSSCP00000010943	Nodal protein Fragment [Source:UniProtKB/TrEMBL;Acc:Q0W959]	0.01228757
ENSSSCP00000011868	ENSSSCP00000011868	inter-alpha (globulin) inhibitor H2 [Source:HGNC Symbol;Acc:6167]	1.01953E-91		ENSSSCP00000018091	ENSSSCP00000018091	microfibrillar-associated protein 3 [Source:HGNC Symbol;Acc:7034]	2.10E-002		ENSSSCP00000001564	ENSSSCP00000001564	Novel protein similar to butyrophilin family proteins Fragment [Source:UniProtKB/TrEMBL;Acc:A5D9K2]	0.009477281
ENSSSCP00000005534	ENSSSCP00000005534	Interferon alpha-9 [Source:UniProtKB/TrEMBL;Acc:Q0GC45]	0.003685293		ENSSSCP00000012574	ENSSSCP00000012574	microRNA 1248 [Source:HGNC Symbol;Acc:35314]	1.88E-002		ENSSSCP00000015055	ENSSSCP00000015055	nuclear receptor subfamily 2, group F, member 1 [Source:HGNC Symbol;Acc:7975]	0.002130791
ENSSSCP00000012983	ENSSSCP00000012983	interleukin 1 receptor accessory protein-like 1 [Source:HGNC Symbol;Acc:5996]	6.55133E-07		ENSSSCP00000011668	ENSSSCP00000011668	microRNA 24-1 [Source:HGNC Symbol;Acc:31607]	8.35E-003		ENSSSCP00000015431	ENSSSCP00000015431	olfactory receptor, family 5, subfamily M, member 13 pseudogene [Source:HGNC Symbol;Acc:15293]	0.016769343
ENSSSCP00000008710	ENSSSCP00000008710	interleukin 1 receptor-like 1 [Source:HGNC Symbol;Acc:5998]	0.001146997		ENSSSCP00000004228	ENSSSCP00000004228	microtubule associated serine/threonine kinase 2 [Source:HGNC Symbol;Acc:19035]	7.94E-004		ENSSSCP00000008207	ENSSSCP00000008207	ORAI calcium release-activated calcium modulator 2 [Source:HGNC Symbol;Acc:21667]	0.025557661
ENSSSCP00000012318	ENSSSCP00000012318	interleukin 17 receptor C [Source:HGNC Symbol;Acc:18358]	0.013127567		ENSSSCP00000003959	ENSSSCP00000003959	microtubule-actin crosslinking factor 1 [Source:HGNC Symbol;Acc:13664]	8.20E-004		ENSSSCP00000011842	ENSSSCP00000011842	Orf protein Fragment [Source:UniProtKB/TrEMBL;Acc:Q29271]	0.028930648
ENSSSCP00000002220	ENSSSCP00000002220	Interleukin 25 Fragment [Source:UniProtKB/TrEMBL;Acc:C3PUJ3]	0.03655159		ENSSSCP00000015779	ENSSSCP00000015779	microtubule-associated protein 6 [Source:HGNC Symbol;Acc:6868]	1.00E-002		ENSSSCP00000009132	ENSSSCP00000009132	otoferlin [Source:HGNC Symbol;Acc:8515]	0.042283806
ENSSSCP00000002215	ENSSSCP00000002215	Interleukin 25 Fragment [Source:UniProtKB/TrEMBL;Acc:C3PUJ3]	0.03655159		ENSSSCP00000015780	ENSSSCP00000015780	microtubule-associated protein 6 [Source:HGNC Symbol;Acc:6868]	1.00E-002		ENSSSCP00000004440	ENSSSCP00000004440	peptidylprolyl isomerase (cyclophilin)-like 4 [Source:HGNC Symbol;Acc:15702]	9.17736E-06
ENSSSCP00000000159	ENSSSCP00000000159	intestine-specific homeobox [Source:HGNC Symbol;Acc:28084]	0.001502216		ENSSSCP00000008098	ENSSSCP00000008098	monocyte to macrophage differentiation-associated 2 [Source:HGNC Symbol;Acc:30133]	5.00E-002		ENSSSCP00000001782	ENSSSCP00000001782	peripherin 2 (retinal degeneration, slow) [Source:HGNC Symbol;Acc:9942]	0.032018702
ENSSSCP00000012504	ENSSSCP00000012504	intraflagellar transport 80 homolog (Chlamydomonas) [Source:HGNC Symbol;Acc:29262]	0.020248983		ENSSSCP00000012718	ENSSSCP00000012718	MORC family CW-type zinc finger 1 [Source:HGNC Symbol;Acc:7198]	1.03E-002		ENSSSCP00000001069	ENSSSCP00000001069	peroxisomal D3,D2-enoyl-CoA isomerase [Source:HGNC Symbol;Acc:14601]	0.035182179
ENSSSCP00000005145	ENSSSCP00000005145	isovaleryl Coenzyme A dehydrogenase [Source:HGNC Symbol;Acc:6186]	3.5796E-05		ENSSSCP00000013794	ENSSSCP00000013794	MUS81 endonuclease homolog (S. cerevisiae) [Source:HGNC Symbol;Acc:29814]	1.90E-002		ENSSSCP00000004608	ENSSSCP00000004608	PHD finger protein 3 [Source:HGNC Symbol;Acc:8921]	5.97219E-05
ENSSSCP00000016814	ENSSSCP00000016814	IWS1 homolog (S. cerevisiae) [Source:HGNC Symbol;Acc:25467]	0.018814706		ENSSSCP00000004342	ENSSSCP00000004342	myeloid/lymphoid or mixed-lineage leukemia (trithorax homolog, Drosophila); translocated to, 4 [Source:HGNC Symbol;Acc:7137]	4.26E-002		ENSSSCP00000008724	ENSSSCP00000008724	phosducin-like 3 [Source:HGNC Symbol;Acc:28860]	0.048036962
ENSSSCP00000003402	ENSSSCP00000003402	izumo sperm-egg fusion 1 [Source:HGNC Symbol;Acc:28539]	0.009830999		ENSSSCP00000016413	ENSSSCP00000016413	myocilin, trabecular meshwork inducible glucocorticoid response [Source:HGNC Symbol;Acc:7610]	4.16E-002		ENSSSCP00000005696	ENSSSCP00000005696	phosphatidylinositol glycan anchor biosynthesis, class O [Source:HGNC Symbol;Acc:23215]	0.042098445
ENSSSCP00000002768	ENSSSCP00000002768	jagged 2 [Source:HGNC Symbol;Acc:6189]	0.0485502		ENSSSCP00000003999	ENSSSCP00000003999	myomesin 1, 185kDa [Source:HGNC Symbol;Acc:7613]	3.26E-004		ENSSSCP00000014990	ENSSSCP00000014990	phosphodiesterase 8B [Source:HGNC Symbol;Acc:8794]	0.040193612
ENSSSCP00000014768	ENSSSCP00000014768	Janus kinase 3 [Source:HGNC Symbol;Acc:6193]	4.08554E-09		ENSSSCP00000014064	ENSSSCP00000014064	myosin binding protein C, cardiac [Source:HGNC Symbol;Acc:7551]	2.18E-004		ENSSSCP00000005104	ENSSSCP00000005104	phospholipase A2, group IVE [Source:HGNC Symbol;Acc:24791]	0.047177092
ENSSSCP00000012882	ENSSSCP00000012882	Kallmann syndrome 1 sequence [Source:HGNC Symbol;Acc:6211]	0.044566941		ENSSSCP00000003491	ENSSSCP00000003491	myosin binding protein C, fast type [Source:HGNC Symbol;Acc:7550]	8.16E-003		ENSSSCP00000017039	ENSSSCP00000017039	phospholipase C-like 1 [Source:HGNC Symbol;Acc:9063]	0.030353313
ENSSSCP00000005389	ENSSSCP00000005389	kelch domain containing 1 [Source:HGNC Symbol;Acc:19836]	0.008864286		ENSSSCP00000000151	ENSSSCP00000000151	Myosin Fragment [Source:UniProtKB/TrEMBL;Acc:Q29060]	4.31E-002		ENSSSCP00000013207	ENSSSCP00000013207	phosphorylase kinase, alpha 1 (muscle) [Source:HGNC Symbol;Acc:8925]	6.20465E-05
ENSSSCP00000016884	ENSSSCP00000016884	kelch repeat and BTB (POZ) domain containing 10 [Source:HGNC Symbol;Acc:16905]	0.005806655		ENSSSCP00000000452	ENSSSCP00000000452	Myosin I heavy chain-like protein Fragment [Source:UniProtKB/TrEMBL;Acc:Q29389]	2.77E-002		ENSSSCP00000010881	ENSSSCP00000010881	phytanoyl-CoA 2-hydroxylase interacting protein [Source:HGNC Symbol;Acc:16865]	0.026869186
ENSSSCP00000010076	ENSSSCP00000010076	kelch repeat and BTB (POZ) domain containing 7 [Source:HGNC Symbol;Acc:25266]	0.023129244		ENSSSCP00000017014	ENSSSCP00000017014	myosin IB [Source:HGNC Symbol;Acc:7596]	4.71E-002		ENSSSCP00000016328	ENSSSCP00000016328	piccolo (presynaptic cytomatrix protein) [Source:HGNC Symbol;Acc:13406]	0.007685027
ENSSSCP00000018465	ENSSSCP00000018465	kelch-like 10 (Drosophila) [Source:HGNC Symbol;Acc:18829]	0.000197		ENSSSCP00000017732	ENSSSCP00000017732	myosin IG [Source:HGNC Symbol;Acc:13880]	4.37E-002		ENSSSCP00000009463	ENSSSCP00000009463	platelet derived growth factor C [Source:HGNC Symbol;Acc:8801]	0.033339184
ENSSSCP00000009365	ENSSSCP00000009365	kelch-like 5 (Drosophila) [Source:HGNC Symbol;Acc:6356]	2.32988E-05		ENSSSCP00000012638	ENSSSCP00000012638	Myosin light chain kinase Fragment [Source:UniProtKB/TrEMBL;Acc:Q9GKJ3]	1.63E-004		ENSSSCP00000018306	ENSSSCP00000018306	Platelet endotheli	0.045023813
ENSSSCP00000014496	ENSSSCP00000014496	kelch-like ECH-associated protein 1 [Source:HGNC Symbol;Acc:23177]	0.024749999		ENSSSCP00000000403	ENSSSCP00000000403	Myosin light polyp	1.45E-002		ENSSSCP00000009429	ENSSSCP00000009429	platelet-derived growth factor receptor, alpha polypeptide [Source:HGNC Symbol;Acc:8803]	0.000388698
ENSSSCP00000004259	ENSSSCP00000004259	KIAA0467 [Source:HGNC Symbol;Acc:29040]	0.036190102		ENSSSCP00000019074	ENSSSCP00000019074	myosin, heavy chain 4, skeletal muscle [Source:HGNC Symbol;Acc:7574]	1.39E-002		ENSSSCP00000016206	ENSSSCP00000016206	pleckstrin homology domain containing, family A member 6 [Source:HGNC Symbol;Acc:17053]	0.0359947
ENSSSCP00000018895	ENSSSCP00000018895	KIAA0664 [Source:HGNC Symbol;Acc:29094]	0.005114841		ENSSSCP00000012857	ENSSSCP00000012857	myxovirus (influenza virus) resistance 2 (mouse) [Source:HGNC Symbol;Acc:7533]	2.25E-002		ENSSSCP00000004902	ENSSSCP00000004902	pleckstrin homology domain containing, family O member 2 [Source:HGNC Symbol;Acc:30026]	0.001175059
ENSSSCP00000005689	ENSSSCP00000005689	KIAA1045 [Source:HGNC Symbol;Acc:29180]	0.022067955		ENSSSCP00000015854	ENSSSCP00000015854	N-acetylated alpha-linked acidic dipeptidase 2 [Source:HGNC Symbol;Acc:14526]	1.57E-002		ENSSSCP00000017000	ENSSSCP00000017000	PMS1 postmeiotic segregation increased 1 (S. cerevisiae) [Source:HGNC Symbol;Acc:9121]	0.02243633
ENSSSCP00000009348	ENSSSCP00000009348	KIAA1239 [Source:HGNC Symbol;Acc:29229]	0.016189018		ENSSSCP00000003557	ENSSSCP00000003557	NACHT, leucine rich repeat and PYD containing 7 Fragment [Source:UniProtKB/TrEMBL;Acc:A5GFM6]	3.02E-002		ENSSSCP00000012713	ENSSSCP00000012713	poliovirus receptor-related 3 [Source:HGNC Symbol;Acc:17664]	0.023808944
ENSSSCP00000014434	ENSSSCP00000014434	KIAA1543 [Source:HGNC Symbol;Acc:29307]	0.009799403		ENSSSCP00000006261	ENSSSCP00000006261	nasal embryonic LHRH factor [Source:HGNC Symbol;Acc:29843]	3.16E-002		ENSSSCP00000009827	ENSSSCP00000009827	polycystic kidney disease 2 (autosomal dominant) [Source:HGNC Symbol;Acc:9009]	0.005212684
ENSSSCP00000018809	ENSSSCP00000018809	kinase suppressor of ras 1 [Source:HGNC Symbol;Acc:6465]	0.03052667		ENSSSCP00000011335	ENSSSCP00000011335	nebulin-related anchoring protein [Source:HGNC Symbol;Acc:7988]	3.36E-005		ENSSSCP00000007493	ENSSSCP00000007493	polymerase (DNA directed), beta [Source:HGNC Symbol;Acc:9174]	0.044296494
ENSSSCP00000010342	ENSSSCP00000010342	kinesin family member 13B [Source:HGNC Symbol;Acc:14405]	0.033851277		ENSSSCP00000004409	ENSSSCP00000004409	Nesprin-1 (Nuclear envelope spectrin repeat protein 1)(Synaptic nuclear envelope protein 1)(Syne-1)(Myocyte nuclear envelope protein 1)(Myne-1)(Enaptin) [Source:UniProtKB/Swiss-Prot;Acc:Q8NF91]	2.73E-002		ENSSSCP00000003489	ENSSSCP00000003489	polymerase (DNA directed), delta 1, catalytic subunit 125kDa [Source:HGNC Symbol;Acc:9175]	0.007499517
ENSSSCP00000011635	ENSSSCP00000011635	kinesin family member 14 [Source:HGNC Symbol;Acc:19181]	0.022024127		ENSSSCP00000015970	ENSSSCP00000015970	neural cell adhesion molecule 1 [Source:HGNC Symbol;Acc:7656]	2.24E-003		ENSSSCP00000011013	ENSSSCP00000011013	polymerase (RNA) III (DNA directed) polypeptide A, 155kDa [Source:HGNC Symbol;Acc:30074]	2.81723E-06
ENSSSCP00000012057	ENSSSCP00000012057	kinesin family member 15 [Source:HGNC Symbol;Acc:17273]	0.036115502		ENSSSCP00000007679	ENSSSCP00000007679	neurensin 2 [Source:HGNC Symbol;Acc:16229]	2.68E-003		ENSSSCP00000008369	ENSSSCP00000008369	polymerase (RNA) III (DNA directed) polypeptide E (80kD) [Source:HGNC Symbol;Acc:30347]	0.020677424
ENSSSCP00000017377	ENSSSCP00000017377	kinesin family member 1A [Source:HGNC Symbol;Acc:888]	0.008875573		ENSSSCP00000008986	ENSSSCP00000008986	Neurexin-1-alpha Precursor (Neurexin I-alpha) [Source:UniProtKB/Swiss-Prot;Acc:Q9ULB1]	1.39E-002		ENSSSCP00000001231	ENSSSCP00000001231	POM121 membrane glycoprotein-like 2 (rat) [Source:HGNC Symbol;Acc:13973]	0.042317478
ENSSSCP00000003686	ENSSSCP00000003686	kinesin family member 1B [Source:HGNC Symbol;Acc:16636]	0.000452988		ENSSSCP00000012082	ENSSSCP00000012082	neurobeachin-like 2 [Source:HGNC Symbol;Acc:31928]	3.52E-002		ENSSSCP00000014218	ENSSSCP00000014218	potassium inwardly-rectifying channel, subfamily J, member 11 [Source:HGNC Symbol;Acc:6257]	0.015554423
ENSSSCP00000011714	ENSSSCP00000011714	kinesin family member 24 [Source:HGNC Symbol;Acc:19916]	3.47466E-05		ENSSSCP00000011839	ENSSSCP00000011839	neuropilin 1 [Source:HGNC Symbol;Acc:8004]	4.10E-002		ENSSSCP00000006816	ENSSSCP00000006816	potassium inwardly-rectifying channel, subfamily J, member 9 [Source:HGNC Symbol;Acc:6270]	0.047379886
ENSSSCP00000004340	ENSSSCP00000004340	kinesin family member 25 [Source:HGNC Symbol;Acc:6390]	0.041398761		ENSSSCP00000002097	ENSSSCP00000002097	neuroplastin [Source:HGNC Symbol;Acc:17867]	2.71E-003		ENSSSCP00000011011	ENSSSCP00000011011	potassium large conductance calcium-activated channel, subfamily M, alpha member 1 [Source:HGNC Symbol;Acc:6284]	0.017576846
ENSSSCP00000011598	ENSSSCP00000011598	kinesin family member 26B [Source:HGNC Symbol;Acc:25484]	0.002944641		ENSSSCP00000006889	ENSSSCP00000006889	neurotrophic tyrosine kinase, receptor, type 1 [Source:HGNC Symbol;Acc:8031]	1.44E-003		ENSSSCP00000003426	ENSSSCP00000003426	Potassium voltage-gated channel shaker-related subfamily member 7 Fragment [Source:UniProtKB/TrEMBL;Acc:A3RL62]	0.006147751
ENSSSCP00000000467	ENSSSCP00000000467	kinesin family member 5A [Source:HGNC Symbol;Acc:6323]	0.047225738		ENSSSCP00000011687	ENSSSCP00000011687	neurotrophic tyrosine kinase, receptor, type 2 [Source:HGNC Symbol;Acc:8032]	7.97E-003		ENSSSCP00000006596	ENSSSCP00000006596	potassium voltage-gated channel, Shab-related subfamily, member 2 [Source:HGNC Symbol;Acc:6232]	0.040078385
ENSSSCP00000005394	ENSSSCP00000005394	L-2-hydroxyglutarate dehydrogenase [Source:HGNC Symbol;Acc:20499]	0.015017212		ENSSSCP00000011688	ENSSSCP00000011688	neurotrophic tyrosine kinase, receptor, type 2 [Source:HGNC Symbol;Acc:8032]	7.97E-003		ENSSSCP00000010717	ENSSSCP00000010717	preferentially expressed antigen in melanoma [Source:HGNC Symbol;Acc:9336]	0.028089763
ENSSSCP00000016375	ENSSSCP00000016375	laminin, beta 1 [Source:HGNC Symbol;Acc:6486]	7.20284E-06		ENSSSCP00000014376	ENSSSCP00000014376	neurturin [Source:HGNC Symbol;Acc:8007]	9.41E-003		ENSSSCP00000001014	ENSSSCP00000001014	PRKC, apoptosis, WT1, regulator [Source:HGNC Symbol;Acc:8614]	0.017880268
ENSSSCP00000009075	ENSSSCP00000009075	latent transforming growth factor beta binding protein 1 [Source:HGNC Symbol;Acc:6714]	0.010914789		ENSSSCP00000005358	ENSSSCP00000005358	Neutrophil protein Fragment [Source:UniProtKB/TrEMBL;Acc:Q99331]	4.90E-002		ENSSSCP00000015504	ENSSSCP00000015504	Proline-rich protein BCA3 (Breast cancer-associated gene 3 protein)(PKA-interacting protein)(AKIP1) [Source:UniProtKB/Swiss-Prot;Acc:Q9NQ31]	0.033805786
ENSSSCP00000009074	ENSSSCP00000009074	latent transforming growth factor beta binding protein 1 [Source:HGNC Symbol;Acc:6714]	0.010914789		ENSSSCP00000005364	ENSSSCP00000005364	Neutrophil protein Fragment [Source:UniProtKB/TrEMBL;Acc:Q99331]	4.90E-002		ENSSSCP00000005416	ENSSSCP00000005416	proteasome (prosome, macropain) 26S subunit, ATPase, 6 [Source:HGNC Symbol;Acc:9553]	0.016087854
ENSSSCP00000001649	ENSSSCP00000001649	LEM domain containing 2 [Source:HGNC Symbol;Acc:21244]	0.03867391		ENSSSCP00000017843	ENSSSCP00000017843	Nipped-B homolog (Drosophila) [Source:HGNC Symbol;Acc:28862]	2.08E-004		ENSSSCP00000009967	ENSSSCP00000009967	Protein furry homolog [Source:UniProtKB/Swiss-Prot;Acc:Q5TBA9]	0.046789461
ENSSSCP00000002887	ENSSSCP00000002887	leucine rich repeat containing 50 [Source:HGNC Symbol;Acc:30539]	0.004911427		ENSSSCP00000010522	ENSSSCP00000010522	nitric oxide synthase 1 (neuronal) [Source:HGNC Symbol;Acc:7872]	3.62E-002		ENSSSCP00000009966	ENSSSCP00000009966	Protein furry homolog [Source:UniProtKB/Swiss-Prot;Acc:Q5TBA9]	0.001472522
ENSSSCP00000008817	ENSSSCP00000008817	leucine rich repeat transmembrane neuronal 4 [Source:HGNC Symbol;Acc:19411]	0.039708297		ENSSSCP00000003595	ENSSSCP00000003595	NLR family, pyrin domain containing 5 [Source:HGNC Symbol;Acc:21269]	4.12E-002		ENSSSCP00000006061	ENSSSCP00000006061	protein kinase N3 [Source:HGNC Symbol;Acc:17999]	0.02264485
ENSSSCP00000005196	ENSSSCP00000005196	leucine-rich repeat kinase 1 [Source:HGNC Symbol;Acc:18608]	0.032107625		ENSSSCP00000017168	ENSSSCP00000017168	nonhomologous end-joining factor 1 [Source:HGNC Symbol;Acc:25737]	2.90E-003		ENSSSCP00000003322	ENSSSCP00000003322	Protein SMG9 (Protein smg-9 homolog) [Source:UniProtKB/Swiss-Prot;Acc:Q9H0W8]	0.018407245
ENSSSCP00000011034	ENSSSCP00000011034	leucine-rich repeat, immunoglobulin-like and transmembrane domains 2 [Source:HGNC Symbol;Acc:23443]	0.02626108		ENSSSCP00000005121	ENSSSCP00000005121	nucleolar and spindle associated protein 1 [Source:HGNC Symbol;Acc:18538]	1.29E-002		ENSSSCP00000005584	ENSSSCP00000005584	protein tyrosine phosphatase, receptor type, D [Source:HGNC Symbol;Acc:9668]	0.008533447
ENSSSCP00000012254	ENSSSCP00000012254	leucine-rich repeats and immunoglobulin-like domains 1 [Source:HGNC Symbol;Acc:17360]	0.010310909		ENSSSCP00000010401	ENSSSCP00000010401	nucleolar complex associated 4 homolog (S. cerevisiae) [Source:HGNC Symbol;Acc:28461]	4.42E-002		ENSSSCP00000014082	ENSSSCP00000014082	Prothrombin Precur	1.1966E-239
ENSSSCP00000012060	ENSSSCP00000012060	leucyl-tRNA synthetase 2, mitochondrial [Source:HGNC Symbol;Acc:17095]	0.005658391		ENSSSCP00000018035	ENSSSCP00000018035	NudC domain containing 2 [Source:HGNC Symbol;Acc:30535]	2.13E-002		ENSSSCP00000011114	ENSSSCP00000011114	protocadherin 15 [Source:HGNC Symbol;Acc:14674]	0.027681719
ENSSSCP00000009324	ENSSSCP00000009324	ligand dependent nuclear receptor corepressor-like [Source:HGNC Symbol;Acc:30776]	0.041685237		ENSSSCP00000001391	ENSSSCP00000001391	Olfactory receptor Fragment [Source:UniProtKB/TrEMBL;Acc:O77542]	1.81E-002		ENSSSCP00000015856	ENSSSCP00000015856	Protocadherin Fat 3 Precursor (hFat3)(FAT tumor suppressor homolog 3) [Source:UniProtKB/Swiss-Prot;Acc:Q8TDW7]	1.16205E-05
ENSSSCP00000011047	ENSSSCP00000011047	LIM domain binding 3 [Source:HGNC Symbol;Acc:15710]	0.031319997		ENSSSCP00000015679	ENSSSCP00000015679	olfactory receptor, family 52, subfamily R, member 1 [Source:HGNC Symbol;Acc:15235]	4.37E-002		ENSSSCP00000005375	ENSSSCP00000005375	PRP39 pre-mRNA processing factor 39 homolog (S. cerevisiae) [Source:HGNC Symbol;Acc:20314]	0.049380313
ENSSSCP00000016880	ENSSSCP00000016880	Low-density lipoprotein receptor-related protein 2 Precursor (Megalin)(Glycoprotein 330)(gp330) [Source:UniProtKB/Swiss-Prot;Acc:P98164]	0.001198772		ENSSSCP00000016358	ENSSSCP00000016358	origin recognition complex, subunit 5-like (yeast) [Source:HGNC Symbol;Acc:8491]	4.51E-002		ENSSSCP00000005374	ENSSSCP00000005374	PRP39 pre-mRNA processing factor 39 homolog (S. cerevisiae) [Source:HGNC Symbol;Acc:20314]	0.049380313
ENSSSCP00000014310	ENSSSCP00000014310	LSM7 homolog, U6 small nuclear RNA associated (S. cerevisiae) [Source:HGNC Symbol;Acc:20470]	0.049659031		ENSSSCP00000016359	ENSSSCP00000016359	origin recognition complex, subunit 5-like (yeast) [Source:HGNC Symbol;Acc:8491]	4.51E-002		ENSSSCP00000006340	ENSSSCP00000006340	PTK2 protein tyrosine kinase 2 [Source:HGNC Symbol;Acc:9611]	0.018816465
ENSSSCP00000001144	ENSSSCP00000001144	lysine (K)-specific demethylase 1B [Source:HGNC Symbol;Acc:21577]	0.022397065		ENSSSCP00000006414	ENSSSCP00000006414	Osteoprotegerin Fragment [Source:UniProtKB/TrEMBL;Acc:A5HMU5]	4.44E-002		ENSSSCP00000001532	ENSSSCP00000001532	Putative tenascin-XA (TN-XA) [Source:UniProtKB/Swiss-Prot;Acc:Q16473]	0.00062715
ENSSSCP00000008777	ENSSSCP00000008777	lysine (K)-specific demethylase 3A [Source:HGNC Symbol;Acc:20815]	0.045650261		ENSSSCP00000006364	ENSSSCP00000006364	otoconin 90 [Source:HGNC Symbol;Acc:8100]	5.46E-003		ENSSSCP00000001531	ENSSSCP00000001531	Putative tenascin-XA (TN-XA) [Source:UniProtKB/Swiss-Prot;Acc:Q16473]	5.8119E-07
ENSSSCP00000010033	ENSSSCP00000010033	lysophosphatidic acid receptor 6 [Source:HGNC Symbol;Acc:15520]	0.001208537		ENSSSCP00000009940	ENSSSCP00000009940	parahox cluster neighbor [Source:HGNC Symbol;Acc:17785]	1.42E-002		ENSSSCP00000001071	ENSSSCP00000001071	Putative uncharacterized protein C6orf201 [Source:UniProtKB/TrEMBL;Acc:C9JGW9]	0.025084973
ENSSSCP00000017093	ENSSSCP00000017093	malate dehydrogenase 1B, NAD (soluble) [Source:HGNC Symbol;Acc:17836]	0.013298132		ENSSSCP00000009975	ENSSSCP00000009975	PDS5, regulator of cohesion maintenance, homolog B (S. cerevisiae) [Source:HGNC Symbol;Acc:20418]	4.72E-002		ENSSSCP00000018803	ENSSSCP00000018803	RAB11 family interacting protein 4 (class II) [Source:HGNC Symbol;Acc:30267]	0.011679606
ENSSSCP00000007874	ENSSSCP00000007874	matrilin 4 [Source:HGNC Symbol;Acc:6910]	0.01973464		ENSSSCP00000017807	ENSSSCP00000017807	PDZ domain containing 2 [Source:HGNC Symbol;Acc:18486]	2.23E-002		ENSSSCP00000007658	ENSSSCP00000007658	RAD21-like 1 (S. pombe) [Source:HGNC Symbol;Acc:16271]	0.013666502
ENSSSCP00000012486	ENSSSCP00000012486	mediator complex subunit 12-like [Source:HGNC Symbol;Acc:16050]	0.017336299		ENSSSCP00000008373	ENSSSCP00000008373	PDZ domain-containing protein C16orf65 [Source:UniProtKB/Swiss-Prot;Acc:Q8IXQ8]	9.83E-003		ENSSSCP00000007657	ENSSSCP00000007657	RAD21-like 1 (S. pombe) [Source:HGNC Symbol;Acc:16271]	0.013666502
ENSSSCP00000001439	ENSSSCP00000001439	Mediator of DNA damage checkpoint protein 1 (Nuclear factor with BRCT domains 1) [Source:UniProtKB/Swiss-Prot;Acc:Q14676]	0.003095444		ENSSSCP00000005461	ENSSSCP00000005461	Pecanex-like protein C14orf135 (Hepatitis C virus F protein-binding protein 2)(HCV F protein-binding protein 2) [Source:UniProtKB/Swiss-Prot;Acc:Q63HM2]	3.25E-002		ENSSSCP00000015191	ENSSSCP00000015191	RAD50 homolog (S. cerevisiae) [Source:HGNC Symbol;Acc:9816]	0.005730709
ENSSSCP00000012252	ENSSSCP00000012252	membrane associated guanylate kinase, WW and PDZ domain containing 1 [Source:HGNC Symbol;Acc:946]	0.009917152		ENSSSCP00000005462	ENSSSCP00000005462	Pecanex-like protein C14orf135 (Hepatitis C virus F protein-binding protein 2)(HCV F protein-binding protein 2) [Source:UniProtKB/Swiss-Prot;Acc:Q63HM2]	3.25E-002		ENSSSCP00000011948	ENSSSCP00000011948	raftlin, lipid raft linker 1 [Source:HGNC Symbol;Acc:30278]	0.012459353
ENSSSCP00000017786	ENSSSCP00000017786	membrane-associated ring finger (C3HC4) 11 [Source:HGNC Symbol;Acc:33609]	0.006458968		ENSSSCP00000003607	ENSSSCP00000003607	PEG3 antisense RNA (non-protein coding) [Source:HGNC Symbol;Acc:35127]	8.56E-003		ENSSSCP00000008690	ENSSSCP00000008690	RAN binding protein 2 [Source:HGNC Symbol;Acc:9848]	0.02074796
ENSSSCP00000000476	ENSSSCP00000000476	membrane-associated ring finger (C3HC4) 9 [Source:HGNC Symbol;Acc:25139]	2.62562E-05		ENSSSCP00000008143	ENSSSCP00000008143	pentatricopeptide repeat domain 1 [Source:HGNC Symbol;Acc:22198]	1.59E-003		ENSSSCP00000009272	ENSSSCP00000009272	regulator of G-protein signaling 12 [Source:HGNC Symbol;Acc:9994]	0.008126064
ENSSSCP00000009563	ENSSSCP00000009563	methylenetetrahydrofolate dehydrogenase (NADP+ dependent) 2-like [Source:HGNC Symbol;Acc:31865]	0.013571651		ENSSSCP00000004440	ENSSSCP00000004440	peptidylprolyl isomerase (cyclophilin)-like 4 [Source:HGNC Symbol;Acc:15702]	2.21E-004		ENSSSCP00000017817	ENSSSCP00000017817	relaxin/insulin-like family peptide receptor 3 [Source:HGNC Symbol;Acc:24883]	0.035019028
ENSSSCP00000009644	ENSSSCP00000009644	methylmalonic aciduria (cobalamin deficiency) cblA type [Source:HGNC Symbol;Acc:18871]	0.005004934		ENSSSCP00000016886	ENSSSCP00000016886	peptidylprolyl isomerase G (cyclophilin G) [Source:HGNC Symbol;Acc:14650]	2.67E-002		ENSSSCP00000002740	ENSSSCP00000002740	renal tumor antigen [Source:HGNC Symbol;Acc:9833]	1.30984E-07
ENSSSCP00000001481	ENSSSCP00000001481	MHC class I antigen 8 [Source:RefSeq peptide;Acc:NP_001107175]	0.00172346		ENSSSCP00000001782	ENSSSCP00000001782	peripherin 2 (retinal degeneration, slow) [Source:HGNC Symbol;Acc:9942]	4.31E-003		ENSSSCP00000002739	ENSSSCP00000002739	renal tumor antigen [Source:HGNC Symbol;Acc:9833]	1.30984E-07
ENSSSCP00000011670	ENSSSCP00000011670	microRNA 24-1 [Source:HGNC Symbol;Acc:31607]	0.03286094		ENSSSCP00000002019	ENSSSCP00000002019	peroxisomal biogenesis factor 11 alpha [Source:HGNC Symbol;Acc:8852]	1.15E-002		ENSSSCP00000009366	ENSSSCP00000009366	Replication factor C subunit 1 (Activator 1 subunit 1)(Replication factor C large subunit)(RF-C 140 kDa subunit)(Activator 1 140 kDa subunit)(A1 140 kDa subunit)(Activator 1 large subunit)(DNA-binding protein PO-GA) [Source:UniProtKB/Swiss-Prot;Acc:P35251]	0.005676083
ENSSSCP00000011668	ENSSSCP00000011668	microRNA 24-1 [Source:HGNC Symbol;Acc:31607]	0.03286094		ENSSSCP00000016316	ENSSSCP00000016316	P-glycoprotein class ID Fragment [Source:UniProtKB/TrEMBL;Acc:Q28966]	4.88E-002		ENSSSCP00000018882	ENSSSCP00000018882	replication protein A1, 70kDa [Source:HGNC Symbol;Acc:10289]	0.04589382
ENSSSCP00000009254	ENSSSCP00000009254	microRNA 943 [Source:HGNC Symbol;Acc:33689]	0.020567959		ENSSSCP00000013481	ENSSSCP00000013481	PHD finger protein 6 [Source:HGNC Symbol;Acc:18145]	4.08E-002		ENSSSCP00000015510	ENSSSCP00000015510	resistance to inhibitors of cholinesterase 3 homolog (C. elegans) [Source:HGNC Symbol;Acc:30338]	7.17498E-05
ENSSSCP00000003959	ENSSSCP00000003959	microtubule-actin crosslinking factor 1 [Source:HGNC Symbol;Acc:13664]	3.62982E-06		ENSSSCP00000005968	ENSSSCP00000005968	phosducin-like [Source:HGNC Symbol;Acc:8770]	1.97E-002		ENSSSCP00000006668	ENSSSCP00000006668	retinitis pigmentosa 1 (autosomal dominant) [Source:HGNC Symbol;Acc:10263]	3.33116E-07
ENSSSCP00000017984	ENSSSCP00000017984	microtubule-associated protein 1B [Source:HGNC Symbol;Acc:6836]	0.009590285		ENSSSCP00000013239	ENSSSCP00000013239	Phosphoglycerate k	9.61E-003		ENSSSCP00000007559	ENSSSCP00000007559	retinoblastoma binding protein 9 [Source:HGNC Symbol;Acc:9892]	0.025534123
ENSSSCP00000002122	ENSSSCP00000002122	mirror-image polydactyly 1 [Source:HGNC Symbol;Acc:21460]	0.016253461		ENSSSCP00000017039	ENSSSCP00000017039	phospholipase C-like 1 [Source:HGNC Symbol;Acc:9063]	2.28E-002		ENSSSCP00000001892	ENSSSCP00000001892	Rh-associated glycoprotein [Source:HGNC Symbol;Acc:10006]	0.038103525
ENSSSCP00000012361	ENSSSCP00000012361	mitochondrial ribosomal protein S25 [Source:HGNC Symbol;Acc:14511]	0.02558031		ENSSSCP00000013849	ENSSSCP00000013849	phosphorylase, glycogen, muscle [Source:HGNC Symbol;Acc:9726]	1.15E-002		ENSSSCP00000011810	ENSSSCP00000011810	Rho GTPase activating protein 21 [Source:HGNC Symbol;Acc:23725]	0.041354475
ENSSSCP00000017887	ENSSSCP00000017887	mitochondrial ribosomal protein S30 [Source:HGNC Symbol;Acc:8769]	0.027537179		ENSSSCP00000016328	ENSSSCP00000016328	piccolo (presynaptic cytomatrix protein) [Source:HGNC Symbol;Acc:13406]	1.65E-002		ENSSSCP00000010198	ENSSSCP00000010198	Rho guanine nucleotide exchange factor (GEF) 7 [Source:HGNC Symbol;Acc:15607]	0.038158476
ENSSSCP00000016236	ENSSSCP00000016236	mitochondrial transcription termination factor [Source:HGNC Symbol;Acc:21463]	0.041267314		ENSSSCP00000000102	ENSSSCP00000000102	PKD2 interactor [Source:UniProtKB/TrEMBL;Acc:B2CAW6]	8.21E-003		ENSSSCP00000002331	ENSSSCP00000002331	ribonuclease, RNase A family, 9 (non-active) [Source:HGNC Symbol;Acc:20673]	0.037657777
ENSSSCP00000012718	ENSSSCP00000012718	MORC family CW-type zinc finger 1 [Source:HGNC Symbol;Acc:7198]	0.001421413		ENSSSCP00000000103	ENSSSCP00000000103	PKD2 interactor [Source:UniProtKB/TrEMBL;Acc:B2CAW6]	8.21E-003		ENSSSCP00000005379	ENSSSCP00000005379	ribosomal protein L10-like [Source:HGNC Symbol;Acc:17976]	0.039021951
ENSSSCP00000012717	ENSSSCP00000012717	MORC family CW-type zinc finger 1 [Source:HGNC Symbol;Acc:7198]	0.001421413		ENSSSCP00000009429	ENSSSCP00000009429	platelet-derived growth factor receptor, alpha polypeptide [Source:HGNC Symbol;Acc:8803]	3.91E-004		ENSSSCP00000005969	ENSSSCP00000005969	ring finger and CCCH-type zinc finger domains 2 [Source:HGNC Symbol;Acc:21461]	0.010718091
ENSSSCP00000010219	ENSSSCP00000010219	M-phase phosphoprotein 8 [Source:HGNC Symbol;Acc:29810]	0.018584867		ENSSSCP00000002489	ENSSSCP00000002489	pleckstrin homology domain containing, family H (with MyTH4 domain) member 1 [Source:HGNC Symbol;Acc:17733]	3.21E-004		ENSSSCP00000018165	ENSSSCP00000018165	ring finger protein 213 [Source:HGNC Symbol;Acc:14539]	0.002732508
ENSSSCP00000004400	ENSSSCP00000004400	Mu opioid receptor Fragment [Source:UniProtKB/TrEMBL;Acc:Q8MIM1]	0.028766841		ENSSSCP00000012647	ENSSSCP00000012647	poly (ADP-ribose) polymerase family, member 15 [Source:HGNC Symbol;Acc:26876]	2.95E-002		ENSSSCP00000017165	ENSSSCP00000017165	ring finger protein 25 [Source:HGNC Symbol;Acc:14662]	0.004077146
ENSSSCP00000004401	ENSSSCP00000004401	Mu-type opioid rec	0.028766841		ENSSSCP00000000005	ENSSSCP00000000005	polycystic kidney disease (polycystin) and REJ homolog (sperm receptor for egg jelly homolog, sea urchin) [Source:HGNC Symbol;Acc:9015]	6.87E-003		ENSSSCP00000015077	ENSSSCP00000015077	RIO kinase 2 (yeast) [Source:HGNC Symbol;Acc:18999]	0.003195639
ENSSSCP00000004407	ENSSSCP00000004407	myc target 1 [Source:HGNC Symbol;Acc:23172]	0.047172715		ENSSSCP00000008782	ENSSSCP00000008782	polymerase (RNA) I polypeptide A, 194kDa [Source:HGNC Symbol;Acc:17264]	3.15E-002		ENSSSCP00000017395	ENSSSCP00000017395	RNA binding motif protein 33 [Source:HGNC Symbol;Acc:27223]	0.018634902
ENSSSCP00000004342	ENSSSCP00000004342	myeloid/lymphoid or mixed-lineage leukemia (trithorax homolog, Drosophila); translocated to, 4 [Source:HGNC Symbol;Acc:7137]	1.45095E-05		ENSSSCP00000011013	ENSSSCP00000011013	polymerase (RNA) III (DNA directed) polypeptide A, 155kDa [Source:HGNC Symbol;Acc:30074]	2.31E-002		ENSSSCP00000005117	ENSSSCP00000005117	RNA polymerase II associated protein 1 [Source:HGNC Symbol;Acc:24567]	0.012911333
ENSSSCP00000004266	ENSSSCP00000004266	myeloproliferative leukemia virus oncogene [Source:HGNC Symbol;Acc:7217]	0.009028598		ENSSSCP00000001231	ENSSSCP00000001231	POM121 membrane glycoprotein-like 2 (rat) [Source:HGNC Symbol;Acc:13973]	1.92E-002		ENSSSCP00000003206	ENSSSCP00000003206	Ryanodine receptor	0.024527201
ENSSSCP00000003491	ENSSSCP00000003491	myosin binding protein C, fast type [Source:HGNC Symbol;Acc:7550]	0.001774841		ENSSSCP00000006816	ENSSSCP00000006816	potassium inwardly-rectifying channel, subfamily J, member 9 [Source:HGNC Symbol;Acc:6270]	3.11E-002		ENSSSCP00000009013	ENSSSCP00000009013	S1 RNA binding domain 1 [Source:HGNC Symbol;Acc:25521]	0.000377746
ENSSSCP00000000151	ENSSSCP00000000151	Myosin Fragment [Source:UniProtKB/TrEMBL;Acc:Q29060]	0.033430568		ENSSSCP00000017185	ENSSSCP00000017185	potassium voltage-gated channel, Isk-related family, member 4 [Source:HGNC Symbol;Acc:6244]	4.54E-003		ENSSSCP00000012029	ENSSSCP00000012029	SEC22 vesicle trafficking protein homolog C (S. cerevisiae) [Source:HGNC Symbol;Acc:16828]	0.038424959
ENSSSCP00000000452	ENSSSCP00000000452	Myosin I heavy chain-like protein Fragment [Source:UniProtKB/TrEMBL;Acc:Q29389]	0.048582934		ENSSSCP00000018448	ENSSSCP00000018448	potassium voltage-gated channel, subfamily H (eag-related), member 4 [Source:HGNC Symbol;Acc:6253]	4.98E-003		ENSSSCP00000004729	ENSSSCP00000004729	SEC63 homolog (S. cerevisiae) [Source:HGNC Symbol;Acc:21082]	0.019347127
ENSSSCP00000004980	ENSSSCP00000004980	myosin VC [Source:HGNC Symbol;Acc:7604]	0.028855305		ENSSSCP00000009638	ENSSSCP00000009638	POU class 4 homeobox 2 [Source:HGNC Symbol;Acc:9219]	5.17E-004		ENSSSCP00000018839	ENSSSCP00000018839	seizure related 6 homolog (mouse) [Source:HGNC Symbol;Acc:15955]	0.040892187
ENSSSCP00000019074	ENSSSCP00000019074	myosin, heavy chain 4, skeletal muscle [Source:HGNC Symbol;Acc:7574]	0.029290894		ENSSSCP00000012459	ENSSSCP00000012459	procollagen-lysine, 2-oxoglutarate 5-dioxygenase 2 [Source:HGNC Symbol;Acc:9082]	6.67E-004		ENSSSCP00000005062	ENSSSCP00000005062	serine incorporator 4 [Source:HGNC Symbol;Acc:32237]	0.019219952
ENSSSCP00000002217	ENSSSCP00000002217	myosin, heavy chain 7, cardiac muscle, beta [Source:HGNC Symbol;Acc:7577]	2.66434E-05		ENSSSCP00000006655	ENSSSCP00000006655	proenkephalin [Source:HGNC Symbol;Acc:8831]	1.56E-002		ENSSSCP00000002685	ENSSSCP00000002685	serpin peptidase inhibitor, clade A (alpha-1 antiproteinase, antitrypsin), member 11 [Source:HGNC Symbol;Acc:19193]	0.018838136
ENSSSCP00000012304	ENSSSCP00000012304	myotubularin related protein 14 [Source:HGNC Symbol;Acc:26190]	5.21988E-09		ENSSSCP00000009288	ENSSSCP00000009288	prosaposin-like 1 [Source:HGNC Symbol;Acc:33131]	4.86E-002		ENSSSCP00000002693	ENSSSCP00000002693	serpin peptidase inhibitor, clade A (alpha-1 antiproteinase, antitrypsin), member 13 (pseudogene) [Source:HGNC Symbol;Acc:30909]	0.000312931
ENSSSCP00000007564	ENSSSCP00000007564	N(alpha)-acetyltransferase 20, NatB catalytic subunit [Source:HGNC Symbol;Acc:15908]	0.044634561		ENSSSCP00000005410	ENSSSCP00000005410	Prostaglandin E receptor 2 subtype EP2 Fragment [Source:UniProtKB/TrEMBL;Acc:A9LLK5]	4.60E-002		ENSSSCP00000017197	ENSSSCP00000017197	serpin peptidase inhibitor, clade E (nexin, plasminogen activator inhibitor type 1), member 2 [Source:HGNC Symbol;Acc:8951]	1.94823E-41
ENSSSCP00000017724	ENSSSCP00000017724	NAC alpha domain containing [Source:HGNC Symbol;Acc:22196]	0.036548636		ENSSSCP00000005411	ENSSSCP00000005411	Prostaglandin E receptor 2 subtype EP2 Fragment [Source:UniProtKB/TrEMBL;Acc:A9LLK5]	4.60E-002		ENSSSCP00000017196	ENSSSCP00000017196	serpin peptidase inhibitor, clade E (nexin, plasminogen activator inhibitor type 1), member 2 [Source:HGNC Symbol;Acc:8951]	4.28305E-79
ENSSSCP00000009256	ENSSSCP00000009256	N-acetyltransferase 8-like (GCN5-related, putative) [Source:HGNC Symbol;Acc:26742]	0.020646994		ENSSSCP00000005929	ENSSSCP00000005929	prostaglandin-endoperoxide synthase 1 (prostaglandin G/H synthase and cyclooxygenase) [Source:HGNC Symbol;Acc:9604]	3.99E-003		ENSSSCP00000018878	ENSSSCP00000018878	serpin peptidase inhibitor, clade F (alpha-2 antiplasmin, pigment epithelium derived factor), member 1 [Source:HGNC Symbol;Acc:8824]	3.92641E-05
ENSSSCP00000003557	ENSSSCP00000003557	NACHT, leucine rich repeat and PYD containing 7 Fragment [Source:UniProtKB/TrEMBL;Acc:A5GFM6]	0.045740906		ENSSSCP00000013365	ENSSSCP00000013365	proteasome (prosome, macropain) 26S subunit, non-ATPase, 10 [Source:HGNC Symbol;Acc:9555]	3.98E-002		ENSSSCP00000018881	ENSSSCP00000018881	serpin peptidase inhibitor, clade F (alpha-2 antiplasmin, pigment epithelium derived factor), member 2 [Source:HGNC Symbol;Acc:9075]	2.22558E-27
ENSSSCP00000000219	ENSSSCP00000000219	NCK-associated protein 5-like [Source:HGNC Symbol;Acc:29321]	0.020085617		ENSSSCP00000009967	ENSSSCP00000009967	Protein furry homolog [Source:UniProtKB/Swiss-Prot;Acc:Q5TBA9]	5.70E-003		ENSSSCP00000014254	ENSSSCP00000014254	SET binding factor 2 [Source:HGNC Symbol;Acc:2135]	0.025758272
ENSSSCP00000010991	ENSSSCP00000010991	N-deacetylase/N-sulfotransferase (heparan glucosaminyl) 2 [Source:HGNC Symbol;Acc:7681]	0.003953093		ENSSSCP00000018295	ENSSSCP00000018295	protein kinase C, alpha [Source:HGNC Symbol;Acc:9393]	1.80E-003		ENSSSCP00000008310	ENSSSCP00000008310	SET domain containing 1A [Source:HGNC Symbol;Acc:29010]	0.013828819
ENSSSCP00000011335	ENSSSCP00000011335	nebulin-related anchoring protein [Source:HGNC Symbol;Acc:7988]	0.000943659		ENSSSCP00000018296	ENSSSCP00000018296	protein kinase C, alpha [Source:HGNC Symbol;Acc:9393]	4.96E-002		ENSSSCP00000012298	ENSSSCP00000012298	SET domain containing 5 [Source:HGNC Symbol;Acc:25566]	0.000421463
ENSSSCP00000009371	ENSSSCP00000009371	NEDD4 binding protein 2 [Source:HGNC Symbol;Acc:29851]	8.80076E-07		ENSSSCP00000003531	ENSSSCP00000003531	protein kinase C, gamma [Source:HGNC Symbol;Acc:9402]	1.94E-002		ENSSSCP00000010026	ENSSSCP00000010026	SET domain, bifurcated 2 [Source:HGNC Symbol;Acc:20263]	0.031910619
ENSSSCP00000012082	ENSSSCP00000012082	neurobeachin-like 2 [Source:HGNC Symbol;Acc:31928]	0.02851882		ENSSSCP00000004154	ENSSSCP00000004154	protein kinase, AMP-activated, alpha 2 catalytic subunit [Source:HGNC Symbol;Acc:9377]	1.35E-003		ENSSSCP00000006021	ENSSSCP00000006021	SH2 domain containing 3C [Source:HGNC Symbol;Acc:16884]	0.04100292
ENSSSCP00000009501	ENSSSCP00000009501	neuromedin U [Source:HGNC Symbol;Acc:7859]	0.007702007		ENSSSCP00000003322	ENSSSCP00000003322	Protein SMG9 (Protein smg-9 homolog) [Source:UniProtKB/Swiss-Prot;Acc:Q9H0W8]	4.07E-002		ENSSSCP00000013674	ENSSSCP00000013674	SH3 and multiple ankyrin repeat domains 2 [Source:HGNC Symbol;Acc:14295]	0.014643306
ENSSSCP00000014376	ENSSSCP00000014376	neurturin [Source:HGNC Symbol;Acc:8007]	0.003239307		ENSSSCP00000005584	ENSSSCP00000005584	protein tyrosine phosphatase, receptor type, D [Source:HGNC Symbol;Acc:9668]	2.63E-002		ENSSSCP00000012945	ENSSSCP00000012945	SH3-domain kinase binding protein 1 [Source:HGNC Symbol;Acc:13867]	0.048261043
ENSSSCP00000016366	ENSSSCP00000016366	Nicotinamide phosp	0.02366157		ENSSSCP00000004255	ENSSSCP00000004255	protein tyrosine phosphatase, receptor type, F [Source:HGNC Symbol;Acc:9670]	4.41E-002		ENSSSCP00000009588	ENSSSCP00000009588	shroom family member 3 [Source:HGNC Symbol;Acc:30422]	0.000857648
ENSSSCP00000017054	ENSSSCP00000017054	NIF3 NGG1 interacting factor 3-like 1 (S. pombe) [Source:HGNC Symbol;Acc:13390]	0.002968865		ENSSSCP00000017599	ENSSSCP00000017599	protein tyrosine phosphatase, receptor-type, Z polypeptide 1 [Source:HGNC Symbol;Acc:9685]	4.20E-002		ENSSSCP00000005468	ENSSSCP00000005468	SIX homeobox 4 [Source:HGNC Symbol;Acc:10890]	0.048456637
ENSSSCP00000017843	ENSSSCP00000017843	Nipped-B homolog (Drosophila) [Source:HGNC Symbol;Acc:28862]	0.047692149		ENSSSCP00000014082	ENSSSCP00000014082	Prothrombin Precur	2.47E-215		ENSSSCP00000003203	ENSSSCP00000003203	Skeletal muscle ryanodine receptor Fragment [Source:UniProtKB/TrEMBL;Acc:P79271]	0.001746338
ENSSSCP00000016875	ENSSSCP00000016875	nitric oxide synthase trafficker [Source:HGNC Symbol;Acc:20203]	0.002410235		ENSSSCP00000015856	ENSSSCP00000015856	Protocadherin Fat 3 Precursor (hFat3)(FAT tumor suppressor homolog 3) [Source:UniProtKB/Swiss-Prot;Acc:Q8TDW7]	4.31E-004		ENSSSCP00000003202	ENSSSCP00000003202	Skeletal muscle ryanodine receptor Fragment [Source:UniProtKB/TrEMBL;Acc:P79271]	4.28328E-05
ENSSSCP00000015491	ENSSSCP00000015491	NLR family, pyrin domain containing 6 [Source:HGNC Symbol;Acc:22944]	0.032328875		ENSSSCP00000016435	ENSSSCP00000016435	RAB GTPase activating protein 1-like [Source:HGNC Symbol;Acc:24663]	1.73E-002		ENSSSCP00000013113	ENSSSCP00000013113	SMCX Fragment [Source:UniProtKB/TrEMBL;Acc:Q9N1Y1]	0.027882579
ENSSSCP00000004217	ENSSSCP00000004217	NOP2/Sun domain family, member 4 [Source:HGNC Symbol;Acc:31802]	0.023888769		ENSSSCP00000016769	ENSSSCP00000016769	RAB11 family interacting protein 1 (class I) [Source:HGNC Symbol;Acc:30265]	1.54E-002		ENSSSCP00000010706	ENSSSCP00000010706	Sodium/glucose cot	0.027762345
ENSSSCP00000009777	ENSSSCP00000009777	nuclear factor of kappa light polypeptide gene enhancer in B-cells 1 [Source:HGNC Symbol;Acc:7794]	0.004034861		ENSSSCP00000011371	ENSSSCP00000011371	RAB11 family interacting protein 2 (class I) [Source:HGNC Symbol;Acc:29152]	1.54E-002		ENSSSCP00000010913	ENSSSCP00000010913	solute carrier family 25 (mitochondrial carrier; Graves disease autoantigen), member 16 [Source:HGNC Symbol;Acc:10986]	0.036534587
ENSSSCP00000011088	ENSSSCP00000011088	nuclear receptor coactivator 4 [Source:HGNC Symbol;Acc:7671]	0.038666555		ENSSSCP00000018955	ENSSSCP00000018955	rabaptin, RAB GTPase binding effector protein 1 [Source:HGNC Symbol;Acc:17677]	2.66E-002		ENSSSCP00000004913	ENSSSCP00000004913	sorting nexin 1 [Source:HGNC Symbol;Acc:11172]	0.030909477
ENSSSCP00000006071	ENSSSCP00000006071	nucleoporin 188kDa [Source:HGNC Symbol;Acc:17859]	0.04685745		ENSSSCP00000004220	ENSSSCP00000004220	RAD54-like (S. cerevisiae) [Source:HGNC Symbol;Acc:9826]	9.02E-004		ENSSSCP00000003133	ENSSSCP00000003133	sorting nexin 26 [Source:HGNC Symbol;Acc:23085]	0.045727345
ENSSSCP00000006997	ENSSSCP00000006997	nucleoporin 210kDa-like [Source:HGNC Symbol;Acc:29915]	0.035222771		ENSSSCP00000013473	ENSSSCP00000013473	RAP2C, member of RAS oncogene family [Source:HGNC Symbol;Acc:21165]	3.63E-002		ENSSSCP00000000284	ENSSSCP00000000284	Sp7 transcription factor [Source:HGNC Symbol;Acc:17321]	0.032426231
ENSSSCP00000003081	ENSSSCP00000003081	nudix (nucleoside diphosphate linked moiety X)-type motif 19 [Source:HGNC Symbol;Acc:32036]	0.029481932		ENSSSCP00000007450	ENSSSCP00000007450	RAS (RAD and GEM)-like GTP-binding 1 [Source:HGNC Symbol;Acc:15922]	3.19E-002		ENSSSCP00000009983	ENSSSCP00000009983	spastic paraplegia 20 (Troyer syndrome) [Source:HGNC Symbol;Acc:18514]	0.039200421
ENSSSCP00000015815	ENSSSCP00000015815	odz, odd Oz/ten-m homolog 4 (Drosophila) [Source:HGNC Symbol;Acc:29945]	0.014832754		ENSSSCP00000011693	ENSSSCP00000011693	RAS and EF-hand domain containing [Source:HGNC Symbol;Acc:26464]	3.86E-002		ENSSSCP00000005492	ENSSSCP00000005492	spectrin repeat containing, nuclear envelope 2 [Source:HGNC Symbol;Acc:17084]	0.000923617
ENSSSCP00000015579	ENSSSCP00000015579	olfactory receptor, family 52, subfamily E, member 4 [Source:HGNC Symbol;Acc:15213]	0.038439253		ENSSSCP00000008093	ENSSSCP00000008093	Ras association and DIL domains [Source:HGNC Symbol;Acc:22226]	2.06E-002		ENSSSCP00000013747	ENSSSCP00000013747	spectrin, beta, non-erythrocytic 2 [Source:HGNC Symbol;Acc:11276]	0.014139457
ENSSSCP00000006055	ENSSSCP00000006055	outer dense fiber of sperm tails 2 [Source:HGNC Symbol;Acc:8114]	0.007790292		ENSSSCP00000001092	ENSSSCP00000001092	ras responsive element binding protein 1 [Source:HGNC Symbol;Acc:10449]	8.11E-005		ENSSSCP00000007173	ENSSSCP00000007173	sperm associated antigen 17 [Source:HGNC Symbol;Acc:26620]	0.019373861
ENSSSCP00000005738	ENSSSCP00000005738	paired box 5 [Source:HGNC Symbol;Acc:8619]	0.031079749		ENSSSCP00000005877	ENSSSCP00000005877	regulator of G-protein signaling 3 [Source:HGNC Symbol;Acc:9999]	5.53E-006		ENSSSCP00000007172	ENSSSCP00000007172	sperm associated antigen 17 [Source:HGNC Symbol;Acc:26620]	3.37635E-05
ENSSSCP00000005027	ENSSSCP00000005027	pallidin homolog (mouse) [Source:HGNC Symbol;Acc:8549]	0.014155048		ENSSSCP00000005604	ENSSSCP00000005604	Relaxin R-II1 A chain [Source:UniProtKB/TrEMBL;Acc:Q9TRG6]	2.91E-002		ENSSSCP00000016967	ENSSSCP00000016967	sperm specific antigen 2 [Source:HGNC Symbol;Acc:11319]	0.000346231
ENSSSCP00000012078	ENSSSCP00000012078	parathyroid hormone 1 receptor [Source:HGNC Symbol;Acc:9608]	0.002910671		ENSSSCP00000002739	ENSSSCP00000002739	renal tumor antigen [Source:HGNC Symbol;Acc:9833]	4.67E-006		ENSSSCP00000005976	ENSSSCP00000005976	spermatid perinuclear RNA binding protein [Source:HGNC Symbol;Acc:16462]	0.042672515
ENSSSCP00000017807	ENSSSCP00000017807	PDZ domain containing 2 [Source:HGNC Symbol;Acc:18486]	0.005056659		ENSSSCP00000002740	ENSSSCP00000002740	renal tumor antigen [Source:HGNC Symbol;Acc:9833]	4.67E-006		ENSSSCP00000018916	ENSSSCP00000018916	spermatogenesis associated 22 [Source:HGNC Symbol;Acc:30705]	0.04745051
ENSSSCP00000010843	ENSSSCP00000010843	pecanex-like 2 (Drosophila) [Source:HGNC Symbol;Acc:8736]	0.003292806		ENSSSCP00000008771	ENSSSCP00000008771	required for meiotic nuclear division 5 homolog A (S. cerevisiae) [Source:HGNC Symbol;Acc:25850]	1.12E-002		ENSSSCP00000014321	ENSSSCP00000014321	sphingosine-1-phosphate receptor 4 [Source:HGNC Symbol;Acc:3170]	0.03775195
ENSSSCP00000005462	ENSSSCP00000005462	Pecanex-like protein C14orf135 (Hepatitis C virus F protein-binding protein 2)(HCV F protein-binding protein 2) [Source:UniProtKB/Swiss-Prot;Acc:Q63HM2]	0.025194777		ENSSSCP00000015510	ENSSSCP00000015510	resistance to inhibitors of cholinesterase 3 homolog (C. elegans) [Source:HGNC Symbol;Acc:30338]	7.04E-003		ENSSSCP00000017220	ENSSSCP00000017220	SPHK1 interactor, AKAP domain containing [Source:HGNC Symbol;Acc:30619]	0.04645519
ENSSSCP00000005461	ENSSSCP00000005461	Pecanex-like protein C14orf135 (Hepatitis C virus F protein-binding protein 2)(HCV F protein-binding protein 2) [Source:UniProtKB/Swiss-Prot;Acc:Q63HM2]	4.06866E-05		ENSSSCP00000018883	ENSSSCP00000018883	reticulon 4 receptor-like 1 [Source:HGNC Symbol;Acc:21329]	1.94E-002		ENSSSCP00000014302	ENSSSCP00000014302	splicing factor 3a, subunit 2, 66kDa [Source:HGNC Symbol;Acc:10766]	0.005959323
ENSSSCP00000003607	ENSSSCP00000003607	PEG3 antisense RNA (non-protein coding) [Source:HGNC Symbol;Acc:35127]	0.047139986		ENSSSCP00000006668	ENSSSCP00000006668	retinitis pigmentosa 1 (autosomal dominant) [Source:HGNC Symbol;Acc:10263]	3.56E-006		ENSSSCP00000003910	ENSSSCP00000003910	SPOC domain containing 1 [Source:HGNC Symbol;Acc:26338]	3.25209E-06
ENSSSCP00000007869	ENSSSCP00000007869	peptidase inhibitor 3, skin-derived [Source:HGNC Symbol;Acc:8947]	0.021697213		ENSSSCP00000004573	ENSSSCP00000004573	retinoblastoma binding protein 8 [Source:HGNC Symbol;Acc:9891]	1.54E-003		ENSSSCP00000012425	ENSSSCP00000012425	SRY (sex determining region Y)-box 14 [Source:HGNC Symbol;Acc:11193]	0.035524664
ENSSSCP00000003355	ENSSSCP00000003355	peptidoglycan recognition protein 1 [Source:HGNC Symbol;Acc:8904]	0.038982618		ENSSSCP00000007806	ENSSSCP00000007806	retinoblastoma-like 1 (p107) [Source:HGNC Symbol;Acc:9893]	4.48E-002		ENSSSCP00000013702	ENSSSCP00000013702	suppressor of variegation 4-20 homolog 1 (Drosophila) [Source:HGNC Symbol;Acc:24283]	0.000474577
ENSSSCP00000001792	ENSSSCP00000001792	peroxisomal biogenesis factor 6 [Source:HGNC Symbol;Acc:8859]	0.000415517		ENSSSCP00000011810	ENSSSCP00000011810	Rho GTPase activating protein 21 [Source:HGNC Symbol;Acc:23725]	1.34E-003		ENSSSCP00000003576	ENSSSCP00000003576	suppressor of variegation 4-20 homolog 2 (Drosophila) [Source:HGNC Symbol;Acc:28405]	0.041942642
ENSSSCP00000001069	ENSSSCP00000001069	peroxisomal D3,D2-enoyl-CoA isomerase [Source:HGNC Symbol;Acc:14601]	0.017186227		ENSSSCP00000019133	ENSSSCP00000019133	Rho GTPase-activating protein 23 (Rho-type GTPase-activating protein 23) [Source:UniProtKB/Swiss-Prot;Acc:Q9P227]	4.71E-002		ENSSSCP00000017355	ENSSSCP00000017355	sushi, nidogen and EGF-like domains 1 [Source:HGNC Symbol;Acc:24696]	0.00052942
ENSSSCP00000011128	ENSSSCP00000011128	phosphatase and tensin homolog [Source:HGNC Symbol;Acc:9588]	0.045273404		ENSSSCP00000014512	ENSSSCP00000014512	ribonucleoprotein, PTB-binding 1 [Source:HGNC Symbol;Acc:30296]	3.15E-002		ENSSSCP00000008016	ENSSSCP00000008016	syntaxin 16 [Source:HGNC Symbol;Acc:11431]	0.040280156
ENSSSCP00000012953	ENSSSCP00000012953	phosphate regulating endopeptidase homolog, X-linked [Source:HGNC Symbol;Acc:8918]	0.021077357		ENSSSCP00000012376	ENSSSCP00000012376	ribophorin I [Source:HGNC Symbol;Acc:10381]	3.37E-002		ENSSSCP00000008014	ENSSSCP00000008014	syntaxin 16 [Source:HGNC Symbol;Acc:11431]	0.040280156
ENSSSCP00000004116	ENSSSCP00000004116	phosphodiesterase 4B, cAMP-specific (phosphodiesterase E4 dunce homolog, Drosophila) [Source:HGNC Symbol;Acc:8781]	0.006061988		ENSSSCP00000018556	ENSSSCP00000018556	Ribosomal protein L19 Fragment [Source:UniProtKB/TrEMBL;Acc:Q95L19]	2.15E-002		ENSSSCP00000011548	ENSSSCP00000011548	TATA box binding protein (TBP)-associated factor, RNA polymerase I, A, 48kDa [Source:HGNC Symbol;Acc:11532]	0.014105065
ENSSSCP00000013775	ENSSSCP00000013775	phosphofurin acidic cluster sorting protein 1 [Source:HGNC Symbol;Acc:30032]	0.0303075		ENSSSCP00000014372	ENSSSCP00000014372	ribosomal protein L36 [Source:HGNC Symbol;Acc:13631]	2.57E-002		ENSSSCP00000001915	ENSSSCP00000001915	TBC1 domain family, member 2B [Source:HGNC Symbol;Acc:29183]	0.022015888
ENSSSCP00000005104	ENSSSCP00000005104	phospholipase A2, group IVE [Source:HGNC Symbol;Acc:24791]	0.018649088		ENSSSCP00000006299	ENSSSCP00000006299	ribosomal protein L8 [Source:HGNC Symbol;Acc:10368]	8.39E-003		ENSSSCP00000000498	ENSSSCP00000000498	TBC1 domain family, member 30 [Source:HGNC Symbol;Acc:29164]	0.009104967
ENSSSCP00000007834	ENSSSCP00000007834	phospholipase C, gamma 1 [Source:HGNC Symbol;Acc:9065]	0.044107344		ENSSSCP00000009921	ENSSSCP00000009921	ring finger protein (C3H2C3 type) 6 [Source:HGNC Symbol;Acc:10069]	1.60E-002		ENSSSCP00000004200	ENSSSCP00000004200	T-cell acute lymphocytic leukemia 1 [Source:HGNC Symbol;Acc:11556]	1.52739E-06
ENSSSCP00000013849	ENSSSCP00000013849	phosphorylase, glycogen, muscle [Source:HGNC Symbol;Acc:9726]	0.02198403		ENSSSCP00000016780	ENSSSCP00000016780	ring finger protein 122 [Source:HGNC Symbol;Acc:21147]	8.38E-015		ENSSSCP00000012842	ENSSSCP00000012842	tetratricopeptide repeat domain 3-like [Source:HGNC Symbol;Acc:23318]	6.02991E-05
ENSSSCP00000016328	ENSSSCP00000016328	piccolo (presynaptic cytomatrix protein) [Source:HGNC Symbol;Acc:13406]	0.013922005		ENSSSCP00000004036	ENSSSCP00000004036	ring finger protein 125 [Source:HGNC Symbol;Acc:21150]	4.79E-002		ENSSSCP00000009569	ENSSSCP00000009569	THAP domain containing 6 [Source:HGNC Symbol;Acc:23189]	0.006491599
ENSSSCP00000000103	ENSSSCP00000000103	PKD2 interactor [Source:UniProtKB/TrEMBL;Acc:B2CAW6]	0.022806411		ENSSSCP00000010676	ENSSSCP00000010676	ring finger protein 215 [Source:HGNC Symbol;Acc:33434]	1.43E-002		ENSSSCP00000000898	ENSSSCP00000000898	thioredoxin reductase 1 [Source:HGNC Symbol;Acc:12437]	0.003311312
ENSSSCP00000000102	ENSSSCP00000000102	PKD2 interactor [Source:UniProtKB/TrEMBL;Acc:B2CAW6]	0.022806411		ENSSSCP00000015077	ENSSSCP00000015077	RIO kinase 2 (yeast) [Source:HGNC Symbol;Acc:18999]	7.80E-004		ENSSSCP00000000950	ENSSSCP00000000950	thymopoietin [Source:HGNC Symbol;Acc:11875]	0.000292172
ENSSSCP00000013483	ENSSSCP00000013483	placenta-specific 1 [Source:HGNC Symbol;Acc:9044]	0.008721895		ENSSSCP00000006522	ENSSSCP00000006522	RNA binding motif protein 12B [Source:HGNC Symbol;Acc:32310]	3.06E-002		ENSSSCP00000004909	ENSSSCP00000004909	thyroid hormone receptor interactor 4 [Source:HGNC Symbol;Acc:12310]	2.31797E-49
ENSSSCP00000003319	ENSSSCP00000003319	plasminogen activator, urokinase receptor [Source:HGNC Symbol;Acc:9053]	0.035646852		ENSSSCP00000007998	ENSSSCP00000007998	RNA binding motif protein 38 [Source:HGNC Symbol;Acc:15818]	7.15E-003		ENSSSCP00000016953	ENSSSCP00000016953	titin [Source:HGNC Symbol;Acc:12403]	0.048165641
ENSSSCP00000009429	ENSSSCP00000009429	platelet-derived growth factor receptor, alpha polypeptide [Source:HGNC Symbol;Acc:8803]	0.000109992		ENSSSCP00000010815	ENSSSCP00000010815	ryanodine receptor 2 (cardiac) [Source:HGNC Symbol;Acc:10484]	4.39E-002		ENSSSCP00000002733	ENSSSCP00000002733	TNF receptor-associated factor 3 [Source:HGNC Symbol;Acc:12033]	0.000907292
ENSSSCP00000002489	ENSSSCP00000002489	pleckstrin homology domain containing, family H (with MyTH4 domain) member 1 [Source:HGNC Symbol;Acc:17733]	0.000375188		ENSSSCP00000009013	ENSSSCP00000009013	S1 RNA binding domain 1 [Source:HGNC Symbol;Acc:25521]	9.35E-004		ENSSSCP00000018834	ENSSSCP00000018834	TNF receptor-associated factor 4 [Source:HGNC Symbol;Acc:12034]	0.034473254
ENSSSCP00000017000	ENSSSCP00000017000	PMS1 postmeiotic segregation increased 1 (S. cerevisiae) [Source:HGNC Symbol;Acc:9121]	0.015339747		ENSSSCP00000002601	ENSSSCP00000002601	SAM domain-containing protein C14orf174 [Source:UniProtKB/Swiss-Prot;Acc:Q9P1V8]	4.46E-002		ENSSSCP00000008491	ENSSSCP00000008491	TNF receptor-associated protein 1 [Source:HGNC Symbol;Acc:16264]	0.033889582
ENSSSCP00000009827	ENSSSCP00000009827	polycystic kidney disease 2 (autosomal dominant) [Source:HGNC Symbol;Acc:9009]	0.0405776		ENSSSCP00000016331	ENSSSCP00000016331	sema domain, immunoglobulin domain (Ig), short basic domain, secreted, (semaphorin) 3C [Source:HGNC Symbol;Acc:10725]	4.64E-002		ENSSSCP00000009709	ENSSSCP00000009709	TNFAIP3 interacting protein 3 [Source:HGNC Symbol;Acc:19315]	0.045675134
ENSSSCP00000011013	ENSSSCP00000011013	polymerase (RNA) III (DNA directed) polypeptide A, 155kDa [Source:HGNC Symbol;Acc:30074]	0.001033849		ENSSSCP00000017177	ENSSSCP00000017177	serine/threonine kinase 16 [Source:HGNC Symbol;Acc:11394]	1.39E-004		ENSSSCP00000009362	ENSSSCP00000009362	Toll-like receptor 6 [Source:UniProtKB/TrEMBL;Acc:Q59HI6]	0.005706276
ENSSSCP00000008369	ENSSSCP00000008369	polymerase (RNA) III (DNA directed) polypeptide E (80kD) [Source:HGNC Symbol;Acc:30347]	0.046536341		ENSSSCP00000017196	ENSSSCP00000017196	serpin peptidase inhibitor, clade E (nexin, plasminogen activator inhibitor type 1), member 2 [Source:HGNC Symbol;Acc:8951]	3.72E-062		ENSSSCP00000009355	ENSSSCP00000009355	Toll-like receptor 6 [Source:UniProtKB/TrEMBL;Acc:Q59HI6]	0.005706276
ENSSSCP00000017028	ENSSSCP00000017028	post-GPI attachment to proteins 1 [Source:HGNC Symbol;Acc:25712]	0.008101848		ENSSSCP00000017197	ENSSSCP00000017197	serpin peptidase inhibitor, clade E (nexin, plasminogen activator inhibitor type 1), member 2 [Source:HGNC Symbol;Acc:8951]	4.14E-038		ENSSSCP00000018517	ENSSSCP00000018517	topoisomerase (DNA) II alpha 170kDa [Source:HGNC Symbol;Acc:11989]	0.02952373
ENSSSCP00000018240	ENSSSCP00000018240	potassium channel tetramerisation domain containing 2 [Source:HGNC Symbol;Acc:21294]	0.035751829		ENSSSCP00000018881	ENSSSCP00000018881	serpin peptidase inhibitor, clade F (alpha-2 antiplasmin, pigment epithelium derived factor), member 2 [Source:HGNC Symbol;Acc:9075]	9.83E-010		ENSSSCP00000004508	ENSSSCP00000004508	transcription factor 21 [Source:HGNC Symbol;Acc:11632]	0.031230079
[truncated: 396 more rows]

## Sheet: Protein_distribution
Core proteins				Transitional proteins												Specific proteins
[truncated: 1,111 more rows]

## Sheet: Top_50_Abundant_proteins
LNA Proteome: 1,756 protein IDs					MNA Proteome: 1,698 Protein IDs					SNA Proteome: 1,627 protein IDs								Distribution of the Top 50 NCBI annotated proteins												Comments
[truncated: 1,758 more rows]
