# Supplementary material for: Proteome changes of porcine follicular fluid during follicle development
Source: J Anim Sci Biotechnol. 2019 Dec 10;10:94. doi: 10.1186/s40104-019-0400-3 (PMC6902611; doi:10.1186/s40104-019-0400-3)
Supplement: Supplementary file 2 — Additional file 2: Table S2. Functional analyses. [file 40104_2019_400_MOESM2_ESM.ods]

## Sheet: FA-Core_Proteins
Total of 147 out of 247 proteins were considered for analyses = 60%
PPI enrichment p-value is <10-16
our Input	Protein names			#term ID	term description	observed gene count	background gene count	false discovery rate	matching proteins in your network (labels)
KIF5C	Kinesin family member 5C (745 aa)	-	CC (7)	GO:0005576	extracellular region	29	352	1.86E-20	AHSG,ALB,AMBP,APOA1,APOA4,APOC3,C3,C5,C7,CFB,CLU,ENSSSCG00000011128,ENSSSCG00000016483,F12,F2,F5,F9,FGB,HP,HPX,ICA,INHA,ITIH1,ITIH4,PLG,SERPINA1,SPP2,TF,TGFBI
KIF5A	Kinesin family member 5A; Belongs to the TRAFAC class myosin-kinesin ATPase superfamily. Kinesin family (956 aa)	-		GO:0005615	extracellular space	15	185	2.50E-10	AHSG,ALB,APOA1,APOA4,APOC3,C3,CLU,ENSSSCG00000016483,F12,F9,ICA,INHA,SERPINA1,TF,TGFBI
ENSSSCG00000000468	annotation not available (99 aa)	-		GO:0034364	high-density lipoprotein particle	4	6	7.45E-06	APOA1,APOA4,APOC3,CLU
ENSSSCG00000000638	Uncharacterized protein (273 aa)	-		GO:0042627	chylomicron	3	4	9.48E-05	APOA1,APOA4,APOC3
A2M	Alpha-2-macroglobulin (1477 aa)	-		GO:0072562	blood microparticle	3	5	0.00013	AHSG,APOA1,APOA4
ADAMTS20	Uncharacterized protein; ADAM metallopeptidase with thrombospondin type 1 motif, 20 (1793 aa)	-		GO:0032991	protein-containing complex	9	301	0.002	ALB,APOA1,APOA4,APOC3,C7,CLU,ENSSSCG00000003042,INHA,SNRPA
MYLIP	Uncharacterized protein; Myosin regulatory light chain interacting protein (445 aa)	-		GO:0034366	spherical high-density lipoprotein particle	2	2	0.002	APOC3,CLU
C2	Complement component 2; Belongs to the peptidase S1 family (752 aa)	-
CFB	Complement factor B; Factor B which is part of the alternate pathway of the complement system is cleaved by factor D into 2 fragments- Ba and Bb. Bb, a serine protease, then combines with complement factor 3b to generate the C3 or C5 convertase; Belongs to the peptidase S1 family (765 aa)	-	MF (23)	#term ID	term description	observed gene count	background gene count	false discovery rate	matching proteins in your network (labels)
C4	Uncharacterized protein; Sus scrofa complement C4 (C4), mRNA (1741 aa)	-		GO:0030234	enzyme regulator activity	11	90	8.99E-09	AHSG,AMBP,APOA1,APOA4,APOC3,C3,ENSSSCG00000011128,ICA,ITIH1,ITIH4,SERPINA1
ENSSSCG00000001612	Uncharacterized protein (1484 aa)	-		GO:0004857	enzyme inhibitor activity	9	55	2.38E-08	AHSG,AMBP,APOC3,C3,ENSSSCG00000011128,ICA,ITIH1,ITIH4,SERPINA1
GPR110	G protein-coupled receptor 110; Belongs to the G-protein coupled receptor 2 family (909 aa)	-		GO:0004866	endopeptidase inhibitor activity	7	30	1.67E-07	AHSG,AMBP,C3,ENSSSCG00000011128,ITIH1,ITIH4,SERPINA1
PDE8A	Phosphodiesterase 8A (737 aa)	-		GO:0008236	serine-type peptidase activity	6	22	4.23E-07	CFB,ENSSSCG00000016483,F12,F2,F9,PLG
SERPINA1	Alpha-1-antitrypsin; Inhibitor of serine proteases. Its primary target is elastase, but it also has a moderate affinity for plasmin and thrombin (By similarity) (421 aa)	-		GO:0098772	molecular function regulator	12	214	5.30E-07	AHSG,AMBP,APOA1,APOA4,APOC3,C3,ENSSSCG00000011128,ICA,INHA,ITIH1,ITIH4,SERPINA1
ENSSSCG00000002482	Uncharacterized protein (115 aa)	-		GO:0004867	serine-type endopeptidase inhibitor activity	5	16	2.53E-06	AMBP,ENSSSCG00000011128,ITIH1,ITIH4,SERPINA1
SERPINA3-3	Uncharacterized protein; Belongs to the serpin family (423 aa)	-		GO:0004252	serine-type endopeptidase activity	5	21	7.25E-06	ENSSSCG00000016483,F12,F2,F9,PLG
ENSSSCG00000002484	Uncharacterized protein (93 aa)	-		GO:0005488	binding	18	834	0.00014	ALB,AMBP,APOA1,APOA4,APOC3,C3,CLU,ENSSSCG00000016483,F12,F2,F5,F9,HP,HPX,INHA,SNRPA,TF,TGFBI
ENSSSCG00000002486	Uncharacterized protein (418 aa)	-		GO:0043169	cation binding	10	290	0.00025	ALB,APOA1,APOA4,ENSSSCG00000016483,F12,F2,F5,F9,HPX,TF
ENSSSCG00000030371	Uncharacterized protein; Belongs to the serpin family (423 aa)	-		GO:0005543	phospholipid binding	3	14	0.0012	APOA1,APOA4,APOC3
SERPINA3-2	Uncharacterized protein; Sus scrofa alpha-1-antichymotrypsin 2 (SERPINA3-2), mRNA; Belongs to the serpin family (415 aa)	-		GO:0043167	ion binding	11	436	0.0014	ALB,APOA1,APOA4,APOC3,ENSSSCG00000016483,F12,F2,F5,F9,HPX,TF
RAGE	annotation not available (424 aa)	-		GO:0031210	phosphatidylcholine binding	2	2	0.0015	APOA1,APOA4
HP	Haptoglobin; As a result of hemolysis, hemoglobin is found to accumulate in the kidney and is secreted in the urine. Haptoglobin captures, and combines with free plasma hemoglobin to allow hepatic recycling of heme iron and to prevent kidney damage. Haptoglobin also acts as an antioxidant, has antibacterial activity and plays a role in modulating many aspects of the acute phase response. Hemoglob…	-		GO:0070653	high-density lipoprotein particle receptor binding	2	2	0.0015	APOA1,APOC3
SNRPA	U1 small nuclear ribonucleoprotein A; Component of the spliceosomal U1 snRNP, which is essential for recognition of the pre-mRNA 5’ splice-site and the subsequent assembly of the spliceosome. U1 snRNP is the first snRNP to interact with pre-mRNA. This interaction is required for the subsequent binding of U2 snRNP and the U4/U6/U5 tri-snRNP. SNRPA binds stem loop II of U1 snRNA. In a snRNP-free fo…	-		GO:0016787	hydrolase activity	7	189	0.0017	CFB,ENSSSCG00000016483,F12,F2,F9,HPX,PLG
ENSSSCG00000003042	40S ribosomal protein S19; Required for pre-rRNA processing and maturation of 40S ribosomal subunits (145 aa)	-		GO:0060228	phosphatidylcholine-sterol O-acyltransferase activator activity	2	3	0.0019	APOA1,APOA4
NAPA	Uncharacterized protein; N-ethylmaleimide-sensitive factor attachment protein, alpha (295 aa)	-		GO:0008289	lipid binding	4	51	0.002	ALB,APOA1,APOA4,APOC3
TMEM200B	Transmembrane protein 200B (307 aa)	-		GO:0046872	metal ion binding	8	285	0.0032	ALB,ENSSSCG00000016483,F12,F2,F5,F9,HPX,TF
MACF1	Microtubule-actin crosslinking factor 1 (7334 aa)	-		GO:0017127	cholesterol transporter activity	2	5	0.0033	APOA1,APOA4
ENSSSCG00000003824	Uncharacterized protein (505 aa)	-		GO:0015485	cholesterol binding	2	8	0.0066	APOA1,APOA4
C8B	Uncharacterized protein; Complement component 8, beta polypeptide (610 aa)	-		GO:0005215	transporter activity	4	90	0.0112	APOA1,APOA4,HPX,TF
C8A	Uncharacterized protein; Complement component 8, alpha polypeptide (564 aa)	-		GO:0005515	protein binding	8	391	0.0168	AMBP,APOA1,APOC3,C3,CLU,HP,INHA,TGFBI
A1BG	Alpha-1B-glycoprotein; alpha-1-B glycoprotein (500 aa)	-		GO:0005102	signaling receptor binding	5	173	0.0203	APOA1,APOC3,C3,INHA,TGFBI
MLLT4	Afadin, adherens junction formation factor; Myeloid/lymphoid or mixed-lineage leukemia (trithorax homolog, Drosophila); translocated to, 4 (1798 aa)	-		GO:0005509	calcium ion binding	3	60	0.0242	F12,F2,F9
PLG	Plasminogen; Plasmin dissolves the fibrin of blood clots and acts as a proteolytic factor in a variety of other processes including embryonic development, tissue remodeling, tumor invasion, and inflammation. In ovulation, weakens the walls of the Graafian follicle. It activates the urokinase-type plasminogen activator, collagenases and several complement zymogens, such as C1 and C5. Cleavage of f…	-
HAUS1	Uncharacterized protein; HAUS augmin-like complex, subunit 1 (278 aa)	-	BP (99)	#term ID	term description	observed gene count	background gene count	false discovery rate	matching proteins in your network (labels)
ZNF609	Zinc finger protein 609 (1411 aa)	-		GO:0006950	response to stress	17	224	3.73E-10	AHSG,ALB,APOA1,APOA4,C3,C5,C7,CFB,CLU,F12,F2,F5,F9,FGB,HP,ITIH4,PLG
TRIP4	Thyroid hormone receptor interactor 4 (550 aa)	-		GO:0065007	biological regulation	26	716	1.38E-09	AHSG,ALB,AMBP,APOA1,APOA4,APOC3,C3,C5,C7,CFB,CLU,ENSSSCG00000011128,F12,F2,F5,F9,FGB,HP,HPX,ICA,INHA,ITIH1,ITIH4,PLG,SERPINA1,TF
IVD	isovaleryl-CoA dehydrogenase (426 aa)	-		GO:0043170	macromolecule metabolic process	19	388	7.36E-09	AMBP,APOA1,APOA4,APOC3,C3,C5,C7,CFB,ENSSSCG00000003042,ENSSSCG00000011128,ENSSSCG00000016483,F12,F2,F9,INHA,ITIH1,ITIH4,PLG,SNRPA
PHLPP1	PH domain and leucine rich repeat protein phosphatase 1 (1192 aa)	-		GO:1901564	organonitrogen compound metabolic process	18	375	2.54E-08	AMBP,APOA1,APOA4,APOC3,C3,C5,C7,CFB,ENSSSCG00000003042,ENSSSCG00000011128,ENSSSCG00000016483,F12,F2,F9,INHA,ITIH1,ITIH4,PLG
SYNE2	Spectrin repeat containing, nuclear envelope 2 (6897 aa)	-		GO:0019538	protein metabolic process	15	263	7.82E-08	AMBP,APOA1,APOA4,APOC3,C3,C5,C7,CFB,ENSSSCG00000003042,ENSSSCG00000016483,F12,F2,F9,INHA,PLG
TRPM3	Uncharacterized protein; Transient receptor potential cation channel, subfamily M, member 3 (1290 aa)	-		GO:0006807	nitrogen compound metabolic process	19	482	1.21E-07	AMBP,APOA1,APOA4,APOC3,C3,C5,C7,CFB,ENSSSCG00000003042,ENSSSCG00000011128,ENSSSCG00000016483,F12,F2,F9,INHA,ITIH1,ITIH4,PLG,SNRPA
CCIN	Calicin (588 aa)	-		GO:0051336	regulation of hydrolase activity	10	93	1.58E-07	AHSG,AMBP,APOA1,APOA4,APOC3,C3,ENSSSCG00000011128,ITIH1,ITIH4,SERPINA1
AMBP	Protein AMBP; Inter-alpha-trypsin inhibitor inhibits trypsin, plasmin, and lysosomal granulocytic elastase. Inhibits calcium oxalate crystallization; In the N-terminal section; belongs to the calycin superfamily. Lipocalin family (352 aa)	-		GO:0043086	negative regulation of catalytic activity	9	68	1.72E-07	AHSG,AMBP,APOC3,C3,ENSSSCG00000011128,ICA,ITIH1,ITIH4,SERPINA1
C5	Complement C5a anaphylatoxin; Derived from proteolytic degradation of complement C5, C5 anaphylatoxin is a mediator of local inflammatory process. Binding to the receptor C5AR1 induces a variety of responses including intracellular calcium release, contraction of smooth muscle, increased vascular permeability, and histamine release from mast cells and basophilic leukocytes. C5a is also a potent c…	-		GO:0050896	response to stimulus	19	519	2.36E-07	AHSG,ALB,APOA1,APOA4,APOC3,C3,C5,C7,CFB,CLU,F12,F2,F5,F9,FGB,HP,INHA,ITIH4,PLG
CRB2	Crumbs 2, cell polarity complex component; Crumbs family member 2 (1283 aa)	-		GO:0051346	negative regulation of hydrolase activity	8	48	2.36E-07	AHSG,AMBP,APOC3,C3,ENSSSCG00000011128,ITIH1,ITIH4,SERPINA1
ENSSSCG00000005620	annotation not available (500 aa)	-		GO:0010951	negative regulation of endopeptidase activity	7	31	2.94E-07	AHSG,AMBP,C3,ENSSSCG00000011128,ITIH1,ITIH4,SERPINA1
HMCN2	annotation not available (4061 aa)	-		GO:0007596	blood coagulation	6	17	3.61E-07	F12,F2,F5,F9,FGB,PLG
C8G	Sus scrofa complement component C8G (LOC100037955), mRNA (202 aa)	-		GO:0065008	regulation of biological quality	14	273	3.61E-07	ALB,APOA1,APOA4,APOC3,C3,CLU,F12,F2,F5,F9,FGB,HPX,PLG,TF
TGS1	Trimethylguanosine synthase 1 (852 aa)	-		GO:0050790	regulation of catalytic activity	11	161	7.40E-07	AHSG,AMBP,APOA1,APOA4,APOC3,C3,ENSSSCG00000011128,ICA,ITIH1,ITIH4,SERPINA1
PRKDC	annotation not available (4133 aa)	-		GO:0008152	metabolic process	20	654	8.21E-07	AMBP,APOA1,APOA4,APOC3,C3,C5,C7,CFB,ENSSSCG00000003042,ENSSSCG00000011128,ENSSSCG00000016483,F12,F2,F9,HPX,INHA,ITIH1,ITIH4,PLG,SNRPA
F5	Coagulation factor V; Coagulation factor V is a cofactor that participates with factor Xa to activate prothrombin to thrombin; Belongs to the multicopper oxidase family (2258 aa)	-		GO:0030162	regulation of proteolysis	8	67	1.03E-06	AHSG,AMBP,C3,CLU,ENSSSCG00000011128,ITIH1,ITIH4,SERPINA1
ATF6	Activating transcription factor 6 (576 aa)	-		GO:0065009	regulation of molecular function	13	281	2.17E-06	AHSG,AMBP,APOA1,APOA4,APOC3,C3,CLU,ENSSSCG00000011128,ICA,INHA,ITIH1,ITIH4,SERPINA1
APOA2	Apolipoprotein A-II (100 aa)	-		GO:0050789	regulation of biological process	19	648	2.53E-06	AHSG,ALB,AMBP,APOA1,APOA4,APOC3,C3,C5,C7,CFB,CLU,ENSSSCG00000011128,F12,HP,INHA,ITIH1,ITIH4,PLG,SERPINA1
KCNJ9	Potassium inwardly-rectifying channel, subfamily J, member 9 (393 aa)	-		GO:0006957	complement activation, alternative pathway	4	5	4.64E-06	C3,C5,C7,CFB
PIP5K1A	Uncharacterized protein; Phosphatidylinositol-4-phosphate 5-kinase, type I, alpha (552 aa)	-		GO:0006952	defense response	9	130	7.91E-06	AHSG,C3,C5,C7,CFB,F2,FGB,HP,ITIH4
PSMD4	Uncharacterized protein; Sus scrofa proteasome (prosome, macropain) 26S subunit, non-ATPase, 4 (PSMD4), mRNA (377 aa)	-		GO:0090207	regulation of triglyceride metabolic process	4	7	1.09E-05	APOA1,APOA4,APOC3,C3
TRIM33	Tripartite motif containing 33 (690 aa)	-		GO:0048519	negative regulation of biological process	12	280	1.22E-05	AHSG,ALB,AMBP,APOC3,C3,CLU,ENSSSCG00000011128,F12,ITIH1,ITIH4,PLG,SERPINA1
NPEPL1	Sus scrofa aminopeptidase-like 1 (NPEPL1), mRNA (523 aa)	-		GO:0072376	protein activation cascade	4	8	1.53E-05	C3,C5,C7,CFB
HAGHL	Hydroxyacylglutathione hydrolase-like (290 aa)	-		GO:0044238	primary metabolic process	16	543	1.95E-05	AMBP,APOA1,APOA4,APOC3,C3,C5,C7,CFB,ENSSSCG00000003042,ENSSSCG00000016483,F12,F2,F9,INHA,PLG,SNRPA
SRBD1	S1 RNA binding domain 1 (827 aa)	-		GO:0080090	regulation of primary metabolic process	12	299	2.10E-05	AHSG,AMBP,APOA1,APOA4,APOC3,C3,CLU,ENSSSCG00000011128,INHA,ITIH1,ITIH4,SERPINA1
LTBP1	Latent transforming growth factor beta binding protein 1 (1343 aa)	-		GO:0006953	acute-phase response	4	10	2.67E-05	AHSG,F2,HP,ITIH4
ADCY3	Adenylate cyclase 3; Belongs to the adenylyl cyclase class-4/guanylyl cyclase family (1153 aa)	-		GO:0031323	regulation of cellular metabolic process	12	310	2.72E-05	AHSG,AMBP,APOA1,APOA4,APOC3,C3,CLU,ENSSSCG00000011128,INHA,ITIH1,ITIH4,SERPINA1
ATP10D	ATPase, class V, type 10D; Belongs to the cation transport ATPase (P-type) (TC 3.A.3) family. Type IV subfamily (1424 aa)	-		GO:0031324	negative regulation of cellular metabolic process	8	129	5.37E-05	AHSG,AMBP,APOC3,C3,ENSSSCG00000011128,ITIH1,ITIH4,SERPINA1
IGJ	Joining chain of multimeric IgA and IgM; Immunoglobulin J polypeptide, linker protein for immunoglobulin alpha and mu polypeptides (158 aa)	-		GO:0032268	regulation of cellular protein metabolic process	9	174	5.37E-05	AHSG,AMBP,C3,CLU,ENSSSCG00000011128,INHA,ITIH1,ITIH4,SERPINA1
ALB	Serum albumin; Serum albumin, the main protein of plasma, has a good binding capacity for water, Ca(2+), Na(+), K(+), fatty acids, hormones, bilirubin and drugs. Its main function is the regulation of the colloidal osmotic pressure of blood. Major zinc transporter in plasma, typically binds about 80% of all plasma zinc (607 aa)	-		GO:0043062	extracellular structure organization	4	14	6.78E-05	APOA1,APOA4,APOC3,TGFBI
AFM	Afamin (604 aa)	-		GO:0006954	inflammatory response	6	62	7.61E-05	AHSG,C3,C5,F2,HP,ITIH4
FGB	Fibrinogen beta chain; Cleaved by the protease thrombin to yield monomers which, together with fibrinogen alpha (FGA) and fibrinogen gamma (FGG), polymerize to form an insoluble fibrin matrix. Fibrin has a major function in hemostasis as one of the primary components of blood clots. In addition, functions during the early stages of wound repair to stabilize the lesion and guide cell migration dur…	-		GO:0010896	regulation of triglyceride catabolic process	3	4	0.00011	APOA1,APOA4,APOC3
FGA	Uncharacterized protein; Fibrinogen alpha chain (280 aa)	-		GO:0033700	phospholipid efflux	3	4	0.00011	APOA1,APOA4,APOC3
DCHS2	Uncharacterized protein; Dachsous cadherin-related 2 (2824 aa)	-		GO:0042304	regulation of fatty acid biosynthetic process	3	4	0.00011	APOA1,APOA4,APOC3
SMAD1	Mothers against decapentaplegic homolog; SMAD family member 1 (325 aa)	-		GO:0046890	regulation of lipid biosynthetic process	4	17	0.00011	APOA1,APOA4,APOC3,C3
DSPP	DSPP593; Sus scrofa dentin sialophosphoprotein (DSPP), mRNA (579 aa)	-		GO:0048523	negative regulation of cellular process	10	247	0.00011	AHSG,ALB,AMBP,APOC3,C3,CLU,ENSSSCG00000011128,ITIH1,ITIH4,SERPINA1
FLT1	Fms-related tyrosine kinase 1; Belongs to the protein kinase superfamily. Tyr protein kinase family. CSF-1/PDGF receptor subfamily (1137 aa)	-		GO:0051004	regulation of lipoprotein lipase activity	3	4	0.00011	APOA1,APOA4,APOC3
ENSSSCG00000009337	Uncharacterized protein (496 aa)	-		GO:0006958	complement activation, classical pathway	3	5	0.00016	C3,C5,C7
RFC3	Uncharacterized protein; Replication factor C (activator 1) 3, 38kDa (356 aa)	-		GO:0019433	triglyceride catabolic process	3	5	0.00016	APOA1,APOA4,APOC3
CLU	Clusterin; Functions as extracellular chaperone that prevents aggregation of nonnative proteins. Prevents stress-induced aggregation of blood plasma proteins. Inhibits formation of amyloid fibrils by APP, APOC2, B2M, CALCA, CSN3, SNCA and aggregation-prone LYZ variants (in vitro). Does not require ATP. Maintains partially unfolded proteins in a state appropriate for subsequent refolding by other …	-		GO:0034369	plasma lipoprotein particle remodeling	3	5	0.00016	APOA1,APOA4,APOC3
ENSSSCG00000010077	Uncharacterized protein (211 aa)	-		GO:0034377	plasma lipoprotein particle assembly	3	5	0.00016	APOA1,APOA4,APOC3
PI4KA	Phosphatidylinositol 4-kinase, catalytic, alpha; Belongs to the PI3/PI4-kinase family (2098 aa)	-		GO:1905952	regulation of lipid localization	4	19	0.00016	APOA1,APOA4,APOC3,C3
POLR3A	DNA-directed RNA polymerase subunit; DNA-dependent RNA polymerase catalyzes the transcription of DNA into RNA using the four ribonucleoside triphosphates as substrates (1390 aa)	-		GO:0048583	regulation of response to stimulus	10	271	0.00018	AHSG,APOC3,C3,C5,C7,CFB,CLU,F12,INHA,PLG
NRAP	Nebulin-related anchoring protein (1204 aa)	-		GO:0006508	proteolysis	6	79	0.00019	CFB,ENSSSCG00000016483,F12,F2,F9,PLG
RAB3GAP2	RAB3 GTPase activating protein subunit 2 (non-catalytic) (1391 aa)	-		GO:0030212	hyaluronan metabolic process	3	6	0.00019	ENSSSCG00000011128,ITIH1,ITIH4
CFH	Uncharacterized protein; Sus scrofa complement factor H (CFH), nuclear gene encoding mitochondrial protein, mRNA (866 aa)	-		GO:0032374	regulation of cholesterol transport	3	6	0.00019	APOA1,APOA4,APOC3
FRMD3	FERM domain containing 3 (305 aa)	-		GO:0033344	cholesterol efflux	3	7	0.00023	APOA1,APOA4,APOC3
ENSSSCG00000011128	Inter-alpha-trypsin inhibitor heavy chain H2; May act as a carrier of hyaluronan in serum or as a binding protein between hyaluronan and other matrix protein, including those on cell surfaces in tissues to regulate the localization, synthesis and degradation of hyaluronan which are essential to cells undergoing biological processes (416 aa)	-		GO:0070328	triglyceride homeostasis	3	7	0.00023	APOA1,APOA4,APOC3
CDCP1	CUB domain containing protein 1 (836 aa)	-		GO:0009987	cellular process	18	919	0.00037	ALB,AMBP,APOA1,APOA4,APOC3,C3,C7,CLU,ENSSSCG00000003042,ENSSSCG00000011128,HP,HPX,INHA,ITIH1,ITIH4,SNRPA,TF,TGFBI
CLEC3B	C-type lectin domain family 3, member B (202 aa)	-		GO:0032501	multicellular organismal process	11	374	0.00037	APOA1,APOA4,APOC3,ENSSSCG00000016483,F12,F2,F5,F9,FGB,PLG,SPP2
ITIH1	Inter-alpha-trypsin inhibitor heavy chain H1; May act as a carrier of hyaluronan in serum or as a binding protein between hyaluronan and other matrix protein, including those on cell surfaces in tissues to regulate the localization, synthesis and degradation of hyaluronan which are essential to cells undergoing biological processes (900 aa)	-		GO:0042157	lipoprotein metabolic process	3	9	0.00037	APOA1,APOA4,APOC3
ITIH4	Inter-alpha-trypsin inhibitor heavy chain H4; Type II acute-phase protein (APP) involved in inflammatory responses to trauma. May also play a role in liver development or regeneration (728 aa)	-		GO:0042632	cholesterol homeostasis	3	9	0.00037	APOA1,APOA4,APOC3
TF	Serotransferrin; Transferrins are iron binding transport proteins which can bind two Fe(3+) ions in association with the binding of an anion, usually bicarbonate. It is responsible for the transport of iron from sites of absorption and heme degradation to those of storage and utilization. Serum transferrin may also have a further role in stimulating cell proliferation (715 aa)	-		GO:0050794	regulation of cellular process	14	605	0.00043	AHSG,ALB,AMBP,APOA1,APOA4,APOC3,C3,CLU,ENSSSCG00000011128,HP,INHA,ITIH1,ITIH4,SERPINA1
AHSG	alpha-2-HS-glycoprotein (362 aa)	-		GO:0045087	innate immune response	5	63	0.0005	C3,C5,C7,CFB,FGB
FETUB	Fetuin B (392 aa)	-		GO:0002250	adaptive immune response	4	35	0.00069	C3,C5,C7,FGB
HRG	Histidine-rich glycoprotein (553 aa)	-		GO:0031329	regulation of cellular catabolic process	4	39	0.001	APOA1,APOA4,APOC3,CLU
CD47	Leukocyte surface antigen CD47; Receptor for SIRPA, binding to which prevents maturation of immature dendritic cells and inhibits cytokine production by mature dendritic cells. Interaction with SIRPG mediates cell-cell adhesion, enhances superantigen-dependent T-cell-mediated proliferation and costimulates T-cell activation. Plays an important role in memory formation and synaptic plasticity in t…	-		GO:0030300	regulation of intestinal cholesterol absorption	2	2	0.0013	APOA1,APOA4
DOCK11	Dedicator of cytokinesis 11; Belongs to the DOCK family (1766 aa)	-		GO:0042730	fibrinolysis	2	2	0.0013	F12,PLG
F9	Coagulation factor IX; Factor IX is a vitamin K-dependent plasma protein that participates in the intrinsic pathway of blood coagulation by converting factor X to its active form in the presence of Ca(2+) ions, phospholipids, and factor VIIIa (462 aa)	-		GO:0046470	phosphatidylcholine metabolic process	2	2	0.0013	APOA1,APOA4
ENSSSCG00000013097	Uncharacterized protein; Belongs to the peptidase A1 family (404 aa)	-		GO:0048878	chemical homeostasis	5	81	0.0013	APOA1,APOA4,APOC3,HPX,TF
OSBP	Oxysterol binding protein; Belongs to the OSBP family (809 aa)	-		GO:0051006	positive regulation of lipoprotein lipase activity	2	2	0.0013	APOA1,APOA4
F2	Prothrombin; Thrombin, which cleaves bonds after Arg and Lys, converts fibrinogen to fibrin and activates factors V, VII, VIII, XIII, and, in complex with thrombomodulin, protein C. Functions in blood homeostasis, inflammation and wound healing (By similarity) (623 aa)	-		GO:0048518	positive regulation of biological process	9	315	0.0016	AHSG,APOA1,APOA4,C3,C5,C7,CFB,CLU,INHA
IGSF22	Immunoglobulin superfamily, member 22 (943 aa)	-		GO:0010873	positive regulation of cholesterol esterification	2	3	0.0019	APOA1,APOA4
C3	Complement C3; C3 plays a central role in the activation of the complement system. Its processing by C3 convertase is the central reaction in both classical and alternative complement pathways. After activation C3b can bind covalently, via its reactive thioester, to cell surface carbohydrates or immune aggregates (By similarity) (1238 aa)	-		GO:0010898	positive regulation of triglyceride catabolic process	2	3	0.0019	APOA1,APOA4
TYK2	Sus scrofa tyrosine kinase 2 (TYK2), mRNA (1184 aa)	-		GO:0019835	cytolysis	2	3	0.0019	ALB,C7
DHPS	Deoxyhypusine synthase (369 aa)	-		GO:0031102	neuron projection regeneration	2	3	0.0019	APOA1,APOA4
OR1I1	Olfactory receptor, family 1, subfamily I, member 1 (313 aa)	-		GO:0031331	positive regulation of cellular catabolic process	3	20	0.0019	APOA1,APOA4,CLU
C19orf44	Chromosome 19 open reading frame 44 (668 aa)	-		GO:0034372	very-low-density lipoprotein particle remodeling	2	3	0.0019	APOA1,APOA4
CILP2	Cartilage intermediate layer protein 2 (1157 aa)	-		GO:0034380	high-density lipoprotein particle assembly	2	3	0.0019	APOA1,APOA4
APC	Uncharacterized protein; Adenomatous polyposis coli (1761 aa)	-		GO:0045723	positive regulation of fatty acid biosynthetic process	2	3	0.0019	APOA1,APOA4
TGFBI	Transforming growth factor-beta-induced protein ig-h3; Plays a role in cell adhesion (By similarity). May play a role in cell-collagen interactions (608 aa)	-		GO:0048584	positive regulation of response to stimulus	6	141	0.0019	C3,C5,C7,CFB,CLU,INHA
HPX	Hemopexin; Binds heme and transports it to the liver for breakdown and iron recovery, after which the free hemopexin returns to the circulation (459 aa)	-		GO:0043691	reverse cholesterol transport	2	4	0.0025	APOA1,APOA4
ATG16L2	Autophagy related 16-like 2 (S. cerevisiae) (621 aa)	-		GO:0002376	immune system process	6	157	0.0031	C3,C5,C7,CFB,FGB,HP
TMEM126B	Transmembrane protein 126B (228 aa)	-		GO:0006811	ion transport	5	106	0.0033	APOA1,APOA4,APOC3,HPX,TF
GRM5	Glutamate receptor, metabotropic 5 (338 aa)	-		GO:0044255	cellular lipid metabolic process	4	61	0.0034	APOA1,APOA4,APOC3,C3
FAT3	FAT atypical cadherin 3 (4588 aa)	-		GO:0065003	protein-containing complex assembly	4	62	0.0035	APOA1,APOA4,APOC3,ENSSSCG00000003042
ENSSSCG00000014942	Deuterosome assembly protein 1 (85 aa)	-		GO:0006826	iron ion transport	2	6	0.0041	HPX,TF
APOA4	Apolipoprotein A-IV; May have a role in chylomicrons and VLDL secretion and catabolism. Required for efficient activation of lipoprotein lipase by ApoC-II; potent activator of LCAT. Apoa-IV is a major component of HDL and chylomicrons (382 aa)	-		GO:0051049	regulation of transport	5	114	0.0042	AHSG,APOA1,APOA4,APOC3,C3
APOC3	Apolipoprotein C-III; Component of triglyceride-rich very low density lipoproteins (VLDL) and high density lipoproteins (HDL) in plasma. Plays a multifaceted role in triglyceride homeostasis. Intracellularly, promotes hepatic very low density lipoprotein 1 (VLDL1) assembly and secretion; extracellularly, attenuates hydrolysis and clearance of triglyceride-rich lipoproteins (TRLs). Impairs the lip…	-		GO:0044237	cellular metabolic process	11	545	0.0046	AMBP,APOA1,APOA4,APOC3,C3,ENSSSCG00000003042,ENSSSCG00000011128,INHA,ITIH1,ITIH4,SNRPA
APOA1	Apolipoprotein A-I; Participates in the reverse transport of cholesterol from tissues to the liver for excretion by promoting cholesterol efflux from tissues and by acting as a cofactor for the lecithin cholesterol acyltransferase (LCAT). As part of the SPAP complex, activates spermatozoa motility; Belongs to the apolipoprotein A1/A4/E family (265 aa)	-		GO:0051241	negative regulation of multicellular organismal process	4	72	0.0055	AHSG,APOC3,F12,PLG
UBE4A	Uncharacterized protein; Ubiquitination factor E4A (1067 aa)	-		GO:0031326	regulation of cellular biosynthetic process	6	188	0.0064	APOA1,APOA4,APOC3,C3,CLU,INHA
RNF26	Ring finger protein 26 (433 aa)	-		GO:0080134	regulation of response to stress	4	77	0.0068	AHSG,CLU,F12,PLG
PCLO	Piccolo presynaptic cytomatrix protein (5077 aa)	-		GO:0006695	cholesterol biosynthetic process	2	9	0.0072	APOA1,APOA4
LAMB1	Laminin, beta 1 (1799 aa)	-		GO:0051239	regulation of multicellular organismal process	6	193	0.0072	AHSG,APOA1,APOA4,APOC3,F12,PLG
SERPINC1	Uncharacterized protein; Serpin peptidase inhibitor, clade C (antithrombin), member 1; Belongs to the serpin family (463 aa)	-		GO:0044281	small molecule metabolic process	6	197	0.0078	APOA1,APOA4,C3,ENSSSCG00000011128,ITIH1,ITIH4
AGPAT5	Sus scrofa 1-acylglycerol-3-phosphate O-acyltransferase 5 (lysophosphatidic acid acyltransferase, epsilon) (AGPAT5), mRNA (365 aa)	-		GO:0006879	cellular iron ion homeostasis	2	11	0.0099	HPX,TF
BMPR2	Sus scrofa bone morphogenetic protein receptor, type II (serine/threonine kinase) (BMPR2), mRNA (1038 aa)	-		GO:0048771	tissue remodeling	2	14	0.0142	PLG,SPP2
ERBB4	Receptor protein-tyrosine kinase (690 aa)	-		GO:0030100	regulation of endocytosis	2	17	0.0192	AHSG,APOC3
FN1	Fibronectin 1 (2478 aa)	-		GO:0019752	carboxylic acid metabolic process	4	109	0.0194	C3,ENSSSCG00000011128,ITIH1,ITIH4
HJURP	Holliday junction recognition protein (723 aa)	-		GO:0071702	organic substance transport	4	109	0.0194	APOA1,APOA4,APOC3,HPX
ENSSSCG00000016483	Trypsin; Sus scrofa trypsinogen (LOC100302368), mRNA (246 aa)	-		GO:0031325	positive regulation of cellular metabolic process	5	183	0.0236	APOA1,APOA4,C3,CLU,INHA
MYO10	Myosin X; Belongs to the TRAFAC class myosin-kinesin ATPase superfamily. Myosin family (2010 aa)	-		GO:0044403	symbiont process	2	21	0.0267	ALB,PLG
RAD1	RAD1 checkpoint DNA exonuclease (281 aa)	-		GO:0032101	regulation of response to external stimulus	3	65	0.0278	AHSG,F12,PLG
C7	Complement component C7; Constituent of the membrane attack complex (MAC) that plays a key role in the innate and adaptive immune response by forming pores in the plasma membrane of target cells. C7 serves as a membrane anchor; Belongs to the complement C6/C7/C8/C9 family (843 aa)	-		GO:0033554	cellular response to stress	3	68	0.0306	ALB,APOA1,APOA4
PLEKHM1	Pleckstrin homology domain containing, family M (with RUN domain) member 1 (1048 aa)	-		GO:0048522	positive regulation of cellular process	6	282	0.0337	AHSG,APOA1,APOA4,C3,CLU,INHA
SMARCE1	SWI/SNF related, matrix associated, actin dependent regulator of chromatin, subfamily e, member 1 (194 aa)	-		GO:0016043	cellular component organization	5	210	0.0375	APOA1,APOA4,APOC3,ENSSSCG00000003042,TGFBI
ACACA	acetyl-CoA carboxylase alpha (2227 aa)	-		GO:0051179	localization	6	298	0.0419	ALB,APOA1,APOA4,APOC3,HPX,TF
PITPNM3	PITPNM family member 3 (973 aa)	-		GO:0048585	negative regulation of response to stimulus	3	79	0.0434	CLU,F12,PLG
NCOR1	Nuclear receptor corepressor 1 (1952 aa)	-		GO:0051716	cellular response to stimulus	7	392	0.0452	ALB,APOA1,APOA4,APOC3,CLU,HP,INHA
ENSSSCG00000027801	Sus scrofa vitronectin (VTN), mRNA (458 aa)	-
ICA	Inhibitor of carbonic anhydrase; Inhibitor for carbonic anhydrase 2 (CA2). Does not bind iron ions (704 aa)	-	Pathway	#term ID	term description	observed gene count	background gene count	false discovery rate	matching proteins in your network (labels)
INHA	Inhibin alpha chain; Inhibins and activins inhibit and activate, respectively, the secretion of follitropin by the pituitary gland. Inhibins/activins are involved in regulating a number of diverse functions such as hypothalamic and pituitary hormone secretion, gonadal hormone secretion, germ cell development and maturation, erythroid differentiation, insulin secretion, nerve cell survival, embryo…	-		ssc04610	Complement and coagulation cascades	22	73	7.29E-26	A2M,C2,C3,C4,C5,C7,C8A,C8B,C8G,CFB,CFH,CFI,CLU,F12,F2,F5,F9,FGA,FGB,PLG,SERPINA1,SERPINC1
ARHGAP21	Rho GTPase activating protein 21 (1930 aa)	-		ssc05150	Staphylococcus aureus infection	8	39	6.84E-08	C2,C3,C4,C5,CFB,CFH,CFI,PLG
SCN7A	Sodium channel protein; Mediates the voltage-dependent sodium ion permeability of excitable membranes (1224 aa)	-		ssc05322	Systemic lupus erythematosus	8	69	2.57E-06	C2,C3,C4,C5,C7,C8A,C8B,C8G
SPP2	Secreted phosphoprotein 24; Could coordinate an aspect of bone turnover; Belongs to the SPP2 family (204 aa)	-		ssc05020	Prion diseases	5	29	0.00012	C5,C7,C8A,C8B,C8G
F12	Coagulation factor XII; Factor XII is a serum glycoprotein that participates in the initiation of blood coagulation, fibrinolysis, and the generation of bradykinin and angiotensin. Prekallikrein is cleaved by factor XII to form kallikrein, which then cleaves factor XII first to alpha-factor XIIa and then trypsin cleaves it to beta- factor XIIa. Alpha-factor XIIa activates factor XI to factor XIa …	-		ssc04979	Cholesterol metabolism	5	43	0.00054	APOA1,APOA2,APOA4,APOC3,MYLIP
SPATA22	Sus scrofa spermatogenesis associated 22 (SPATA22), mRNA (118 aa)	-		ssc05146	Amoebiasis	5	79	0.0067	C8A,C8B,C8G,FN1,LAMB1
IKZF5	IKAROS family zinc finger 5 (Pegasus) (419 aa)	-		ssc05133	Pertussis	4	62	0.0225	C2,C3,C4,C5
TRRAP	Transformation/transcription domain-associated protein; Belongs to the PI3/PI4-kinase family (3588 aa)	-
BPIFA3	Uncharacterized protein; BPI fold containing family A, member 3 (238 aa)	-
PN-1	Uncharacterized protein; Sus scrofa nexin-1 (PN-1), mRNA; Belongs to the serpin family (474 aa)	-
CFI	Complement factor I; Belongs to the peptidase S1 family (598 aa)	-
COL11A2	Collagen type XI alpha 2; Uncharacterized protein (1651 aa)	-
Your Current Organism:
Sus scrofa
NCBI taxonomy Id: 9823
Other names: S. scrofa, Sus scrofa, pig, pigs, swine, wild boar

## Sheet: 50_Abundant_Proteins
STRING functional analyses (Enriched GO terms) - Pathways (LNA - 38 nodes out of 50 submitted)												STRING functional analyses (Enriched GO terms) - Pathways (MNA - 39 nodes out of 50 submitted)												STRING functional analyses (Enriched GO terms) - Pathways (MNA - 38 nodes out of 50 submitted)
category	#term ID	term description	observed gene count	background gene count	false discovery rate	matching proteins in your network (IDs)	matching proteins in your network (labels)					category	#term ID	term description	observed gene count	background gene count	false discovery rate	matching proteins in your network (IDs)	matching proteins in your network (labels)					category	#term ID	term description	observed gene count	background gene count	false discovery rate	matching proteins in your network (IDs)	matching proteins in your network (labels)
CC	GO:0005576	extracellular region	20	352	3.64E-24	ENSSSCP00000001522,ENSSSCP00000002967,ENSSSCP00000004364,ENSSSCP00000005881,ENSSSCP00000005908,ENSSSCP00000009549,ENSSSCP00000009601,ENSSSCP00000010325,ENSSSCP00000011867,ENSSSCP00000012202,ENSSSCP00000012206,ENSSSCP00000012406,ENSSSCP00000012570,ENSSSCP00000014081,ENSSSCP00000014399,ENSSSCP00000015556,ENSSSCP00000015993,ENSSSCP00000015994,ENSSSCP00000017465,ENSSSCP00000021371	AHSG,ALB,AMBP,APOA1,APOC3,C3,C5,CFB,CLU,ENSSSCG00000011128,ENSSSCG00000016483,F2,FGB,HP,HPX,ICA,ITIH1,ITIH4,PLG,TF					CC	GO:0005576	extracellular region	20	352	7.36e-24	ENSSSCP00000001522,ENSSSCP00000002967,ENSSSCP00000004364,ENSSSCP00000005881,ENSSSCP00000009549,ENSSSCP00000009601,ENSSSCP00000010325,ENSSSCP00000011867,ENSSSCP00000012202,ENSSSCP00000012206,ENSSSCP00000012406,ENSSSCP00000012570,ENSSSCP00000014081,ENSSSCP00000014399,ENSSSCP00000015556,ENSSSCP00000015993,ENSSSCP00000015994,ENSSSCP00000017465,ENSSSCP00000021371,ENSSSCP00000024170	AHSG,ALB,AMBP,APOA1,APOC3,C3,CFB,CLU,ENSSSCG00000011128,ENSSSCG00000016483,F12,F2,FGB,HP,HPX,ICA,ITIH1,ITIH4,PLG,TF					CC	GO:0005576	extracellular region	20	352	3.64e-24	ENSSSCP00000001522,ENSSSCP00000002967,ENSSSCP00000004364,ENSSSCP00000005881,ENSSSCP00000009549,ENSSSCP00000009601,ENSSSCP00000010325,ENSSSCP00000011867,ENSSSCP00000012202,ENSSSCP00000012206,ENSSSCP00000012406,ENSSSCP00000012570,ENSSSCP00000014081,ENSSSCP00000014399,ENSSSCP00000015556,ENSSSCP00000015993,ENSSSCP00000015994,ENSSSCP00000017465,ENSSSCP00000021371,ENSSSCP00000024170	AHSG,ALB,AMBP,APOA1,APOC3,C3,CFB,CLU,ENSSSCG00000011128,ENSSSCG00000016483,F12,F2,FGB,HP,HPX,ICA,ITIH1,ITIH4,PLG,TF
	GO:0005615	extracellular space	9	185	9.52E-10	ENSSSCP00000009549,ENSSSCP00000010325,ENSSSCP00000012406,ENSSSCP00000012570,ENSSSCP00000014399,ENSSSCP00000015993,ENSSSCP00000015994,ENSSSCP00000017465,ENSSSCP00000021371	AHSG,ALB,APOA1,APOC3,C3,CLU,ENSSSCG00000016483,ICA,TF						GO:0005615	extracellular space	10	185	3.34e-11	ENSSSCP00000009549,ENSSSCP00000010325,ENSSSCP00000012406,ENSSSCP00000012570,ENSSSCP00000014399,ENSSSCP00000015993,ENSSSCP00000015994,ENSSSCP00000017465,ENSSSCP00000021371,ENSSSCP00000024170	AHSG,ALB,APOA1,APOC3,C3,CLU,ENSSSCG00000016483,F12,ICA,TF						GO:0005615	extracellular space	10	185	2.50e-11	ENSSSCP00000009549,ENSSSCP00000010325,ENSSSCP00000012406,ENSSSCP00000012570,ENSSSCP00000014399,ENSSSCP00000015993,ENSSSCP00000015994,ENSSSCP00000017465,ENSSSCP00000021371,ENSSSCP00000024170	AHSG,ALB,APOA1,APOC3,C3,CLU,ENSSSCG00000016483,F12,ICA,TF
	GO:0034364	high-density lipoprotein particle	3	6	4.90E-06	ENSSSCP00000010325,ENSSSCP00000015993,ENSSSCP00000015994	APOA1,APOC3,CLU						GO:0034364	high-density lipoprotein particle	3	6	5.30e-06	ENSSSCP00000010325,ENSSSCP00000015993,ENSSSCP00000015994	APOA1,APOC3,CLU						GO:0034364	high-density lipoprotein particle	3	6	4.90e-06	ENSSSCP00000010325,ENSSSCP00000015993,ENSSSCP00000015994	APOA1,APOC3,CLU
	GO:0034366	spherical high-density lipoprotein particle	2	2	1.10E-04	ENSSSCP00000010325,ENSSSCP00000015993	APOC3,CLU						GO:0034366	spherical high-density lipoprotein particle	2	2	0.00011	ENSSSCP00000010325,ENSSSCP00000015993	APOC3,CLU						GO:0034366	spherical high-density lipoprotein particle	2	2	0.00011	ENSSSCP00000010325,ENSSSCP00000015993	APOC3,CLU
	GO:0042627	chylomicron	2	4	2.30E-04	ENSSSCP00000015993,ENSSSCP00000015994	APOA1,APOC3						GO:0042627	chylomicron	2	4	0.00025	ENSSSCP00000015993,ENSSSCP00000015994	APOA1,APOC3						GO:0042627	chylomicron	2	4	0.00023	ENSSSCP00000015993,ENSSSCP00000015994	APOA1,APOC3
	GO:0072562	blood microparticle	2	5	2.90E-04	ENSSSCP00000012570,ENSSSCP00000015994	AHSG,APOA1						GO:0072562	blood microparticle	2	5	0.00031	ENSSSCP00000012570,ENSSSCP00000015994	AHSG,APOA1						GO:0072562	blood microparticle	2	5	0.00029	ENSSSCP00000012570,ENSSSCP00000015994	AHSG,APOA1
	GO:0032991	protein-containing complex	4	301	8.40E-03	ENSSSCP00000009549,ENSSSCP00000010325,ENSSSCP00000015993,ENSSSCP00000015994	ALB,APOA1,APOC3,CLU						GO:0032991	protein-containing complex	4	301	0.0092	ENSSSCP00000009549,ENSSSCP00000010325,ENSSSCP00000015993,ENSSSCP00000015994	ALB,APOA1,APOC3,CLU						GO:0032991	protein-containing complex	4	301	0.0084	ENSSSCP00000009549,ENSSSCP00000010325,ENSSSCP00000015993,ENSSSCP00000015994	ALB,APOA1,APOC3,CLU
MF	#term ID	term description	observed gene count	background gene count	false discovery rate	matching proteins in your network (IDs)	matching proteins in your network (labels)					MF	#term ID	term description	observed gene count	background gene count	false discovery rate	matching proteins in your network (IDs)	matching proteins in your network (labels)					MF	#term ID	term description	observed gene count	background gene count	false discovery rate	matching proteins in your network (IDs)	matching proteins in your network (labels)
	GO:0004857	enzyme inhibitor activity	8	55	7.79E-12	ENSSSCP00000005881,ENSSSCP00000011867,ENSSSCP00000012202,ENSSSCP00000012206,ENSSSCP00000012570,ENSSSCP00000014399,ENSSSCP00000015993,ENSSSCP00000021371	AHSG,AMBP,APOC3,C3,ENSSSCG00000011128,ICA,ITIH1,ITIH4						GO:0004857	enzyme inhibitor activity	8	55	1.01e-11	ENSSSCP00000005881,ENSSSCP00000011867,ENSSSCP00000012202,ENSSSCP00000012206,ENSSSCP00000012570,ENSSSCP00000014399,ENSSSCP00000015993,ENSSSCP00000021371	AHSG,AMBP,APOC3,C3,ENSSSCG00000011128,ICA,ITIH1,ITIH4						GO:0004857	enzyme inhibitor activity	8	55	7.79e-12	ENSSSCP00000005881,ENSSSCP00000011867,ENSSSCP00000012202,ENSSSCP00000012206,ENSSSCP00000012570,ENSSSCP00000014399,ENSSSCP00000015993,ENSSSCP00000021371	AHSG,AMBP,APOC3,C3,ENSSSCG00000011128,ICA,ITIH1,ITIH4
	GO:0030234	enzyme regulator activity	9	90	7.79E-12	ENSSSCP00000005881,ENSSSCP00000011867,ENSSSCP00000012202,ENSSSCP00000012206,ENSSSCP00000012570,ENSSSCP00000014399,ENSSSCP00000015993,ENSSSCP00000015994,ENSSSCP00000021371	AHSG,AMBP,APOA1,APOC3,C3,ENSSSCG00000011128,ICA,ITIH1,ITIH4						GO:0030234	enzyme regulator activity	9	90	1.01e-11	ENSSSCP00000005881,ENSSSCP00000011867,ENSSSCP00000012202,ENSSSCP00000012206,ENSSSCP00000012570,ENSSSCP00000014399,ENSSSCP00000015993,ENSSSCP00000015994,ENSSSCP00000021371	AHSG,AMBP,APOA1,APOC3,C3,ENSSSCG00000011128,ICA,ITIH1,ITIH4						GO:0030234	enzyme regulator activity	9	90	7.79e-12	ENSSSCP00000005881,ENSSSCP00000011867,ENSSSCP00000012202,ENSSSCP00000012206,ENSSSCP00000012570,ENSSSCP00000014399,ENSSSCP00000015993,ENSSSCP00000015994,ENSSSCP00000021371	AHSG,AMBP,APOA1,APOC3,C3,ENSSSCG00000011128,ICA,ITIH1,ITIH4
	GO:0004866	endopeptidase inhibitor activity	6	30	1.07E-09	ENSSSCP00000005881,ENSSSCP00000011867,ENSSSCP00000012202,ENSSSCP00000012206,ENSSSCP00000012570,ENSSSCP00000014399	AHSG,AMBP,C3,ENSSSCG00000011128,ITIH1,ITIH4						GO:0004866	endopeptidase inhibitor activity	6	30	1.26e-09	ENSSSCP00000005881,ENSSSCP00000011867,ENSSSCP00000012202,ENSSSCP00000012206,ENSSSCP00000012570,ENSSSCP00000014399	AHSG,AMBP,C3,ENSSSCG00000011128,ITIH1,ITIH4						GO:0004866	endopeptidase inhibitor activity	6	30	1.07e-09	ENSSSCP00000005881,ENSSSCP00000011867,ENSSSCP00000012202,ENSSSCP00000012206,ENSSSCP00000012570,ENSSSCP00000014399	AHSG,AMBP,C3,ENSSSCG00000011128,ITIH1,ITIH4
	GO:0004867	serine-type endopeptidase inhibitor activity	4	16	4.22E-07	ENSSSCP00000005881,ENSSSCP00000011867,ENSSSCP00000012202,ENSSSCP00000012206	AMBP,ENSSSCG00000011128,ITIH1,ITIH4						GO:0008236	serine-type peptidase activity	5	22	1.26e-08	ENSSSCP00000001522,ENSSSCP00000004364,ENSSSCP00000014081,ENSSSCP00000017465,ENSSSCP00000024170	CFB,ENSSSCG00000016483,F12,F2,PLG						GO:0008236	serine-type peptidase activity	5	22	1.10e-08	ENSSSCP00000001522,ENSSSCP00000004364,ENSSSCP00000014081,ENSSSCP00000017465,ENSSSCP00000024170	CFB,ENSSSCG00000016483,F12,F2,PLG
	GO:0005488	binding	11	834	1.15E-06	ENSSSCP00000002967,ENSSSCP00000005881,ENSSSCP00000009549,ENSSSCP00000010325,ENSSSCP00000012406,ENSSSCP00000014081,ENSSSCP00000014399,ENSSSCP00000015556,ENSSSCP00000015993,ENSSSCP00000015994,ENSSSCP00000017465	ALB,AMBP,APOA1,APOC3,C3,CLU,ENSSSCG00000016483,F2,HP,HPX,TF						GO:0005488	binding	12	834	1.54e-07	ENSSSCP00000002967,ENSSSCP00000005881,ENSSSCP00000009549,ENSSSCP00000010325,ENSSSCP00000012406,ENSSSCP00000014081,ENSSSCP00000014399,ENSSSCP00000015556,ENSSSCP00000015993,ENSSSCP00000015994,ENSSSCP00000017465,ENSSSCP00000024170	ALB,AMBP,APOA1,APOC3,C3,CLU,ENSSSCG00000016483,F12,F2,HP,HPX,TF						GO:0005488	binding	12	834	1.10e-07	ENSSSCP00000002967,ENSSSCP00000005881,ENSSSCP00000009549,ENSSSCP00000010325,ENSSSCP00000012406,ENSSSCP00000014081,ENSSSCP00000014399,ENSSSCP00000015556,ENSSSCP00000015993,ENSSSCP00000015994,ENSSSCP00000017465,ENSSSCP00000024170	ALB,AMBP,APOA1,APOC3,C3,CLU,ENSSSCG00000016483,F12,F2,HP,HPX,TF
	GO:0008236	serine-type peptidase activity	4	22	1.15E-06	ENSSSCP00000001522,ENSSSCP00000004364,ENSSSCP00000014081,ENSSSCP00000017465	CFB,ENSSSCG00000016483,F2,PLG						GO:0004867	serine-type endopeptidase inhibitor activity	4	16	3.42e-07	ENSSSCP00000005881,ENSSSCP00000011867,ENSSSCP00000012202,ENSSSCP00000012206	AMBP,ENSSSCG00000011128,ITIH1,ITIH4						GO:0004867	serine-type endopeptidase inhibitor activity	4	16	3.07e-07	ENSSSCP00000005881,ENSSSCP00000011867,ENSSSCP00000012202,ENSSSCP00000012206	AMBP,ENSSSCG00000011128,ITIH1,ITIH4
	GO:0004252	serine-type endopeptidase activity	3	21	6.20E-05	ENSSSCP00000004364,ENSSSCP00000014081,ENSSSCP00000017465	ENSSSCG00000016483,F2,PLG						GO:0004252	serine-type endopeptidase activity	4	21	8.13e-07	ENSSSCP00000004364,ENSSSCP00000014081,ENSSSCP00000017465,ENSSSCP00000024170	ENSSSCG00000016483,F12,F2,PLG						GO:0004252	serine-type endopeptidase activity	4	21	7.31e-07	ENSSSCP00000004364,ENSSSCP00000014081,ENSSSCP00000017465,ENSSSCP00000024170	ENSSSCG00000016483,F12,F2,PLG
	GO:0043167	ion binding	7	436	6.20E-05	ENSSSCP00000009549,ENSSSCP00000012406,ENSSSCP00000014081,ENSSSCP00000015556,ENSSSCP00000015993,ENSSSCP00000015994,ENSSSCP00000017465	ALB,APOA1,APOC3,ENSSSCG00000016483,F2,HPX,TF						GO:0043169	cation binding	7	290	5.30e-06	ENSSSCP00000009549,ENSSSCP00000012406,ENSSSCP00000014081,ENSSSCP00000015556,ENSSSCP00000015994,ENSSSCP00000017465,ENSSSCP00000024170	ALB,APOA1,ENSSSCG00000016483,F12,F2,HPX,TF						GO:0043169	cation binding	7	290	4.40e-06	ENSSSCP00000009549,ENSSSCP00000012406,ENSSSCP00000014081,ENSSSCP00000015556,ENSSSCP00000015994,ENSSSCP00000017465,ENSSSCP00000024170	ALB,APOA1,ENSSSCG00000016483,F12,F2,HPX,TF
	GO:0043169	cation binding	6	290	6.55E-05	ENSSSCP00000009549,ENSSSCP00000012406,ENSSSCP00000014081,ENSSSCP00000015556,ENSSSCP00000015994,ENSSSCP00000017465	ALB,APOA1,ENSSSCG00000016483,F2,HPX,TF						GO:0043167	ion binding	8	436	5.72e-06	ENSSSCP00000009549,ENSSSCP00000012406,ENSSSCP00000014081,ENSSSCP00000015556,ENSSSCP00000015993,ENSSSCP00000015994,ENSSSCP00000017465,ENSSSCP00000024170	ALB,APOA1,APOC3,ENSSSCG00000016483,F12,F2,HPX,TF						GO:0043167	ion binding	8	436	4.63e-06	ENSSSCP00000009549,ENSSSCP00000012406,ENSSSCP00000014081,ENSSSCP00000015556,ENSSSCP00000015993,ENSSSCP00000015994,ENSSSCP00000017465,ENSSSCP00000024170	ALB,APOA1,APOC3,ENSSSCG00000016483,F12,F2,HPX,TF
	GO:0070653	high-density lipoprotein particle receptor binding	2	2	9.31E-05	ENSSSCP00000015993,ENSSSCP00000015994	APOA1,APOC3						GO:0016787	hydrolase activity	6	189	6.54e-06	ENSSSCP00000001522,ENSSSCP00000004364,ENSSSCP00000014081,ENSSSCP00000015556,ENSSSCP00000017465,ENSSSCP00000024170	CFB,ENSSSCG00000016483,F12,F2,HPX,PLG						GO:0016787	hydrolase activity	6	189	5.58e-06	ENSSSCP00000001522,ENSSSCP00000004364,ENSSSCP00000014081,ENSSSCP00000015556,ENSSSCP00000017465,ENSSSCP00000024170	CFB,ENSSSCG00000016483,F12,F2,HPX,PLG
	GO:0016787	hydrolase activity	5	189	0.00011	ENSSSCP00000001522,ENSSSCP00000004364,ENSSSCP00000014081,ENSSSCP00000015556,ENSSSCP00000017465	CFB,ENSSSCG00000016483,F2,HPX,PLG						GO:0046872	metal ion binding	6	285	5.56e-05	ENSSSCP00000009549,ENSSSCP00000012406,ENSSSCP00000014081,ENSSSCP00000015556,ENSSSCP00000017465,ENSSSCP00000024170	ALB,ENSSSCG00000016483,F12,F2,HPX,TF						GO:0046872	metal ion binding	6	285	4.76e-05	ENSSSCP00000009549,ENSSSCP00000012406,ENSSSCP00000014081,ENSSSCP00000015556,ENSSSCP00000017465,ENSSSCP00000024170	ALB,ENSSSCG00000016483,F12,F2,HPX,TF
	GO:0005515	protein binding	6	391	0.00027	ENSSSCP00000002967,ENSSSCP00000005881,ENSSSCP00000010325,ENSSSCP00000014399,ENSSSCP00000015993,ENSSSCP00000015994	AMBP,APOA1,APOC3,C3,CLU,HP						GO:0070653	high-density lipoprotein particle receptor binding	2	2	7.94e-05	ENSSSCP00000015993,ENSSSCP00000015994	APOA1,APOC3						GO:0070653	high-density lipoprotein particle receptor binding	2	2	7.54e-05	ENSSSCP00000015993,ENSSSCP00000015994	APOA1,APOC3
	GO:0008289	lipid binding	3	51	0.00045	ENSSSCP00000009549,ENSSSCP00000015993,ENSSSCP00000015994	ALB,APOA1,APOC3						GO:0005515	protein binding	6	391	0.00027	ENSSSCP00000002967,ENSSSCP00000005881,ENSSSCP00000010325,ENSSSCP00000014399,ENSSSCP00000015993,ENSSSCP00000015994	AMBP,APOA1,APOC3,C3,CLU,HP						GO:0005515	protein binding	6	391	0.00024	ENSSSCP00000002967,ENSSSCP00000005881,ENSSSCP00000010325,ENSSSCP00000014399,ENSSSCP00000015993,ENSSSCP00000015994	AMBP,APOA1,APOC3,C3,CLU,HP
	GO:0046872	metal ion binding	5	285	0.00054	ENSSSCP00000009549,ENSSSCP00000012406,ENSSSCP00000014081,ENSSSCP00000015556,ENSSSCP00000017465	ALB,ENSSSCG00000016483,F2,HPX,TF						GO:0008289	lipid binding	3	51	0.00046	ENSSSCP00000009549,ENSSSCP00000015993,ENSSSCP00000015994	ALB,APOA1,APOC3						GO:0008289	lipid binding	3	51	0.00043	ENSSSCP00000009549,ENSSSCP00000015993,ENSSSCP00000015994	ALB,APOA1,APOC3
	GO:0005543	phospholipid binding	2	14	0.0012	ENSSSCP00000015993,ENSSSCP00000015994	APOA1,APOC3						GO:0005543	phospholipid binding	2	14	0.0013	ENSSSCP00000015993,ENSSSCP00000015994	APOA1,APOC3						GO:0005543	phospholipid binding	2	14	0.0012	ENSSSCP00000015993,ENSSSCP00000015994	APOA1,APOC3
	GO:0005215	transporter activity	3	90	0.002	ENSSSCP00000012406,ENSSSCP00000015556,ENSSSCP00000015994	APOA1,HPX,TF						GO:0005215	transporter activity	3	90	0.0020	ENSSSCP00000012406,ENSSSCP00000015556,ENSSSCP00000015994	APOA1,HPX,TF						GO:0005215	transporter activity	3	90	0.0019	ENSSSCP00000012406,ENSSSCP00000015556,ENSSSCP00000015994	APOA1,HPX,TF
	GO:0005102	signaling receptor binding	3	173	0.0114	ENSSSCP00000014399,ENSSSCP00000015993,ENSSSCP00000015994	APOA1,APOC3,C3						GO:0005102	signaling receptor binding	3	173	0.0123	ENSSSCP00000014399,ENSSSCP00000015993,ENSSSCP00000015994	APOA1,APOC3,C3						GO:0005102	signaling receptor binding	3	173	0.0114	ENSSSCP00000014399,ENSSSCP00000015993,ENSSSCP00000015994	APOA1,APOC3,C3
	GO:0043168	anion binding	3	214	0.0197	ENSSSCP00000009549,ENSSSCP00000015993,ENSSSCP00000015994	ALB,APOA1,APOC3						GO:0005509	calcium ion binding	2	60	0.0170	ENSSSCP00000014081,ENSSSCP00000024170	F12,F2						GO:0005509	calcium ion binding	2	60	0.0161	ENSSSCP00000014081,ENSSSCP00000024170	F12,F2
	GO:0048037	cofactor binding	2	77	0.0249	ENSSSCP00000005881,ENSSSCP00000009549	ALB,AMBP						GO:0043168	anion binding	3	214	0.0204	ENSSSCP00000009549,ENSSSCP00000015993,ENSSSCP00000015994	ALB,APOA1,APOC3						GO:0043168	anion binding	3	214	0.0190	ENSSSCP00000009549,ENSSSCP00000015993,ENSSSCP00000015994	ALB,APOA1,APOC3
	GO:0022857	transmembrane transporter activity	2	79	0.0253	ENSSSCP00000012406,ENSSSCP00000015556	HPX,TF						GO:0048037	cofactor binding	2	77	0.0254	ENSSSCP00000005881,ENSSSCP00000009549	ALB,AMBP						GO:0048037	cofactor binding	2	77	0.0241	ENSSSCP00000005881,ENSSSCP00000009549	ALB,AMBP
													GO:0022857	transmembrane transporter activity	2	79	0.0258	ENSSSCP00000012406,ENSSSCP00000015556	HPX,TF						GO:0022857	transmembrane transporter activity	2	79	0.0245	ENSSSCP00000012406,ENSSSCP00000015556	HPX,TF
BP	#term ID	term description	observed gene count	background gene count	false discovery rate	matching proteins in your network (IDs)	matching proteins in your network (labels)
	GO:0065007	biological regulation	19	716	9.15E-16	ENSSSCP00000001522,ENSSSCP00000002967,ENSSSCP00000004364,ENSSSCP00000005881,ENSSSCP00000005908,ENSSSCP00000009549,ENSSSCP00000009601,ENSSSCP00000010325,ENSSSCP00000011867,ENSSSCP00000012202,ENSSSCP00000012206,ENSSSCP00000012406,ENSSSCP00000012570,ENSSSCP00000014081,ENSSSCP00000014399,ENSSSCP00000015556,ENSSSCP00000015993,ENSSSCP00000015994,ENSSSCP00000021371	AHSG,ALB,AMBP,APOA1,APOC3,C3,C5,CFB,CLU,ENSSSCG00000011128,F2,FGB,HP,HPX,ICA,ITIH1,ITIH4,PLG,TF					BP	#term ID	term description	observed gene count	background gene count	false discovery rate	matching proteins in your network (IDs)	matching proteins in your network (labels)					BP	#term ID	term description	observed gene count	background gene count	false discovery rate	matching proteins in your network (IDs)	matching proteins in your network (labels)
	GO:0006950	response to stress	12	224	1.09E-12	ENSSSCP00000001522,ENSSSCP00000002967,ENSSSCP00000004364,ENSSSCP00000005908,ENSSSCP00000009549,ENSSSCP00000009601,ENSSSCP00000010325,ENSSSCP00000012206,ENSSSCP00000012570,ENSSSCP00000014081,ENSSSCP00000014399,ENSSSCP00000015994	AHSG,ALB,APOA1,C3,C5,CFB,CLU,F2,FGB,HP,ITIH4,PLG						GO:0065007	biological regulation	19	716	1.73e-15	ENSSSCP00000001522,ENSSSCP00000002967,ENSSSCP00000004364,ENSSSCP00000005881,ENSSSCP00000009549,ENSSSCP00000009601,ENSSSCP00000010325,ENSSSCP00000011867,ENSSSCP00000012202,ENSSSCP00000012206,ENSSSCP00000012406,ENSSSCP00000012570,ENSSSCP00000014081,ENSSSCP00000014399,ENSSSCP00000015556,ENSSSCP00000015993,ENSSSCP00000015994,ENSSSCP00000021371,ENSSSCP00000024170	AHSG,ALB,AMBP,APOA1,APOC3,C3,CFB,CLU,ENSSSCG00000011128,F12,F2,FGB,HP,HPX,ICA,ITIH1,ITIH4,PLG,TF						GO:0065007	biological regulation	19	716	9.15e-16	ENSSSCP00000001522,ENSSSCP00000002967,ENSSSCP00000004364,ENSSSCP00000005881,ENSSSCP00000009549,ENSSSCP00000009601,ENSSSCP00000010325,ENSSSCP00000011867,ENSSSCP00000012202,ENSSSCP00000012206,ENSSSCP00000012406,ENSSSCP00000012570,ENSSSCP00000014081,ENSSSCP00000014399,ENSSSCP00000015556,ENSSSCP00000015993,ENSSSCP00000015994,ENSSSCP00000021371,ENSSSCP00000024170	AHSG,ALB,AMBP,APOA1,APOC3,C3,CFB,CLU,ENSSSCG00000011128,F12,F2,FGB,HP,HPX,ICA,ITIH1,ITIH4,PLG,TF
	GO:0043086	negative regulation of catalytic activity	8	68	1.15E-10	ENSSSCP00000005881,ENSSSCP00000011867,ENSSSCP00000012202,ENSSSCP00000012206,ENSSSCP00000012570,ENSSSCP00000014399,ENSSSCP00000015993,ENSSSCP00000021371	AHSG,AMBP,APOC3,C3,ENSSSCG00000011128,ICA,ITIH1,ITIH4						GO:0006950	response to stress	12	224	1.56e-12	ENSSSCP00000001522,ENSSSCP00000002967,ENSSSCP00000004364,ENSSSCP00000009549,ENSSSCP00000009601,ENSSSCP00000010325,ENSSSCP00000012206,ENSSSCP00000012570,ENSSSCP00000014081,ENSSSCP00000014399,ENSSSCP00000015994,ENSSSCP00000024170	AHSG,ALB,APOA1,C3,CFB,CLU,F12,F2,FGB,HP,ITIH4,PLG						GO:0006950	response to stress	12	224	1.09e-12	ENSSSCP00000001522,ENSSSCP00000002967,ENSSSCP00000004364,ENSSSCP00000009549,ENSSSCP00000009601,ENSSSCP00000010325,ENSSSCP00000012206,ENSSSCP00000012570,ENSSSCP00000014081,ENSSSCP00000014399,ENSSSCP00000015994,ENSSSCP00000024170	AHSG,ALB,APOA1,C3,CFB,CLU,F12,F2,FGB,HP,ITIH4,PLG
	GO:1901564	organonitrogen compound metabolic process	12	375	1.95E-10	ENSSSCP00000001522,ENSSSCP00000004364,ENSSSCP00000005881,ENSSSCP00000005908,ENSSSCP00000011867,ENSSSCP00000012202,ENSSSCP00000012206,ENSSSCP00000014081,ENSSSCP00000014399,ENSSSCP00000015993,ENSSSCP00000015994,ENSSSCP00000017465	AMBP,APOA1,APOC3,C3,C5,CFB,ENSSSCG00000011128,ENSSSCG00000016483,F2,ITIH1,ITIH4,PLG						GO:0043086	negative regulation of catalytic activity	8	68	1.44e-10	ENSSSCP00000005881,ENSSSCP00000011867,ENSSSCP00000012202,ENSSSCP00000012206,ENSSSCP00000012570,ENSSSCP00000014399,ENSSSCP00000015993,ENSSSCP00000021371	AHSG,AMBP,APOC3,C3,ENSSSCG00000011128,ICA,ITIH1,ITIH4						GO:0043086	negative regulation of catalytic activity	8	68	1.15e-10	ENSSSCP00000005881,ENSSSCP00000011867,ENSSSCP00000012202,ENSSSCP00000012206,ENSSSCP00000012570,ENSSSCP00000014399,ENSSSCP00000015993,ENSSSCP00000021371	AHSG,AMBP,APOC3,C3,ENSSSCG00000011128,ICA,ITIH1,ITIH4
	GO:0043170	macromolecule metabolic process	12	388	2.30E-10	ENSSSCP00000001522,ENSSSCP00000004364,ENSSSCP00000005881,ENSSSCP00000005908,ENSSSCP00000011867,ENSSSCP00000012202,ENSSSCP00000012206,ENSSSCP00000014081,ENSSSCP00000014399,ENSSSCP00000015993,ENSSSCP00000015994,ENSSSCP00000017465	AMBP,APOA1,APOC3,C3,C5,CFB,ENSSSCG00000011128,ENSSSCG00000016483,F2,ITIH1,ITIH4,PLG						GO:0043170	macromolecule metabolic process	12	388	2.40e-10	ENSSSCP00000001522,ENSSSCP00000004364,ENSSSCP00000005881,ENSSSCP00000011867,ENSSSCP00000012202,ENSSSCP00000012206,ENSSSCP00000014081,ENSSSCP00000014399,ENSSSCP00000015993,ENSSSCP00000015994,ENSSSCP00000017465,ENSSSCP00000024170	AMBP,APOA1,APOC3,C3,CFB,ENSSSCG00000011128,ENSSSCG00000016483,F12,F2,ITIH1,ITIH4,PLG						GO:0043170	macromolecule metabolic process	12	388	1.74e-10	ENSSSCP00000001522,ENSSSCP00000004364,ENSSSCP00000005881,ENSSSCP00000011867,ENSSSCP00000012202,ENSSSCP00000012206,ENSSSCP00000014081,ENSSSCP00000014399,ENSSSCP00000015993,ENSSSCP00000015994,ENSSSCP00000017465,ENSSSCP00000024170	AMBP,APOA1,APOC3,C3,CFB,ENSSSCG00000011128,ENSSSCG00000016483,F12,F2,ITIH1,ITIH4,PLG
	GO:0050789	regulation of biological process	14	648	2.30E-10	ENSSSCP00000001522,ENSSSCP00000002967,ENSSSCP00000004364,ENSSSCP00000005881,ENSSSCP00000005908,ENSSSCP00000009549,ENSSSCP00000010325,ENSSSCP00000011867,ENSSSCP00000012202,ENSSSCP00000012206,ENSSSCP00000012570,ENSSSCP00000014399,ENSSSCP00000015993,ENSSSCP00000015994	AHSG,ALB,AMBP,APOA1,APOC3,C3,C5,CFB,CLU,ENSSSCG00000011128,HP,ITIH1,ITIH4,PLG						GO:0048519	negative regulation of biological process	11	280	2.40e-10	ENSSSCP00000004364,ENSSSCP00000005881,ENSSSCP00000009549,ENSSSCP00000010325,ENSSSCP00000011867,ENSSSCP00000012202,ENSSSCP00000012206,ENSSSCP00000012570,ENSSSCP00000014399,ENSSSCP00000015993,ENSSSCP00000024170	AHSG,ALB,AMBP,APOC3,C3,CLU,ENSSSCG00000011128,F12,ITIH1,ITIH4,PLG						GO:0048519	negative regulation of biological process	11	280	1.74e-10	ENSSSCP00000004364,ENSSSCP00000005881,ENSSSCP00000009549,ENSSSCP00000010325,ENSSSCP00000011867,ENSSSCP00000012202,ENSSSCP00000012206,ENSSSCP00000012570,ENSSSCP00000014399,ENSSSCP00000015993,ENSSSCP00000024170	AHSG,ALB,AMBP,APOC3,C3,CLU,ENSSSCG00000011128,F12,ITIH1,ITIH4,PLG
	GO:0050896	response to stimulus	13	519	2.30E-10	ENSSSCP00000001522,ENSSSCP00000002967,ENSSSCP00000004364,ENSSSCP00000005908,ENSSSCP00000009549,ENSSSCP00000009601,ENSSSCP00000010325,ENSSSCP00000012206,ENSSSCP00000012570,ENSSSCP00000014081,ENSSSCP00000014399,ENSSSCP00000015993,ENSSSCP00000015994	AHSG,ALB,APOA1,APOC3,C3,C5,CFB,CLU,F2,FGB,HP,ITIH4,PLG						GO:0065008	regulation of biological quality	11	273	2.40e-10	ENSSSCP00000004364,ENSSSCP00000009549,ENSSSCP00000009601,ENSSSCP00000010325,ENSSSCP00000012406,ENSSSCP00000014081,ENSSSCP00000014399,ENSSSCP00000015556,ENSSSCP00000015993,ENSSSCP00000015994,ENSSSCP00000024170	ALB,APOA1,APOC3,C3,CLU,F12,F2,FGB,HPX,PLG,TF						GO:0050789	regulation of biological process	14	648	1.74e-10	ENSSSCP00000001522,ENSSSCP00000002967,ENSSSCP00000004364,ENSSSCP00000005881,ENSSSCP00000009549,ENSSSCP00000010325,ENSSSCP00000011867,ENSSSCP00000012202,ENSSSCP00000012206,ENSSSCP00000012570,ENSSSCP00000014399,ENSSSCP00000015993,ENSSSCP00000015994,ENSSSCP00000024170	AHSG,ALB,AMBP,APOA1,APOC3,C3,CFB,CLU,ENSSSCG00000011128,F12,HP,ITIH1,ITIH4,PLG
	GO:0051346	negative regulation of hydrolase activity	7	48	2.94E-10	ENSSSCP00000005881,ENSSSCP00000011867,ENSSSCP00000012202,ENSSSCP00000012206,ENSSSCP00000012570,ENSSSCP00000014399,ENSSSCP00000015993	AHSG,AMBP,APOC3,C3,ENSSSCG00000011128,ITIH1,ITIH4						GO:1901564	organonitrogen compound metabolic process	12	375	2.40e-10	ENSSSCP00000001522,ENSSSCP00000004364,ENSSSCP00000005881,ENSSSCP00000011867,ENSSSCP00000012202,ENSSSCP00000012206,ENSSSCP00000014081,ENSSSCP00000014399,ENSSSCP00000015993,ENSSSCP00000015994,ENSSSCP00000017465,ENSSSCP00000024170	AMBP,APOA1,APOC3,C3,CFB,ENSSSCG00000011128,ENSSSCG00000016483,F12,F2,ITIH1,ITIH4,PLG						GO:0050896	response to stimulus	13	519	1.74e-10	ENSSSCP00000001522,ENSSSCP00000002967,ENSSSCP00000004364,ENSSSCP00000009549,ENSSSCP00000009601,ENSSSCP00000010325,ENSSSCP00000012206,ENSSSCP00000012570,ENSSSCP00000014081,ENSSSCP00000014399,ENSSSCP00000015993,ENSSSCP00000015994,ENSSSCP00000024170	AHSG,ALB,APOA1,APOC3,C3,CFB,CLU,F12,F2,FGB,HP,ITIH4,PLG
	GO:0051336	regulation of hydrolase activity	8	93	3.58E-10	ENSSSCP00000005881,ENSSSCP00000011867,ENSSSCP00000012202,ENSSSCP00000012206,ENSSSCP00000012570,ENSSSCP00000014399,ENSSSCP00000015993,ENSSSCP00000015994	AHSG,AMBP,APOA1,APOC3,C3,ENSSSCG00000011128,ITIH1,ITIH4						GO:0050789	regulation of biological process	14	648	2.47e-10	ENSSSCP00000001522,ENSSSCP00000002967,ENSSSCP00000004364,ENSSSCP00000005881,ENSSSCP00000009549,ENSSSCP00000010325,ENSSSCP00000011867,ENSSSCP00000012202,ENSSSCP00000012206,ENSSSCP00000012570,ENSSSCP00000014399,ENSSSCP00000015993,ENSSSCP00000015994,ENSSSCP00000024170	AHSG,ALB,AMBP,APOA1,APOC3,C3,CFB,CLU,ENSSSCG00000011128,F12,HP,ITIH1,ITIH4,PLG						GO:0065008	regulation of biological quality	11	273	1.74e-10	ENSSSCP00000004364,ENSSSCP00000009549,ENSSSCP00000009601,ENSSSCP00000010325,ENSSSCP00000012406,ENSSSCP00000014081,ENSSSCP00000014399,ENSSSCP00000015556,ENSSSCP00000015993,ENSSSCP00000015994,ENSSSCP00000024170	ALB,APOA1,APOC3,C3,CLU,F12,F2,FGB,HPX,PLG,TF
	GO:0050790	regulation of catalytic activity	9	161	5.43E-10	ENSSSCP00000005881,ENSSSCP00000011867,ENSSSCP00000012202,ENSSSCP00000012206,ENSSSCP00000012570,ENSSSCP00000014399,ENSSSCP00000015993,ENSSSCP00000015994,ENSSSCP00000021371	AHSG,AMBP,APOA1,APOC3,C3,ENSSSCG00000011128,ICA,ITIH1,ITIH4						GO:0050896	response to stimulus	13	519	2.52e-10	ENSSSCP00000001522,ENSSSCP00000002967,ENSSSCP00000004364,ENSSSCP00000009549,ENSSSCP00000009601,ENSSSCP00000010325,ENSSSCP00000012206,ENSSSCP00000012570,ENSSSCP00000014081,ENSSSCP00000014399,ENSSSCP00000015993,ENSSSCP00000015994,ENSSSCP00000024170	AHSG,ALB,APOA1,APOC3,C3,CFB,CLU,F12,F2,FGB,HP,ITIH4,PLG						GO:1901564	organonitrogen compound metabolic process	12	375	1.74e-10	ENSSSCP00000001522,ENSSSCP00000004364,ENSSSCP00000005881,ENSSSCP00000011867,ENSSSCP00000012202,ENSSSCP00000012206,ENSSSCP00000014081,ENSSSCP00000014399,ENSSSCP00000015993,ENSSSCP00000015994,ENSSSCP00000017465,ENSSSCP00000024170	AMBP,APOA1,APOC3,C3,CFB,ENSSSCG00000011128,ENSSSCG00000016483,F12,F2,ITIH1,ITIH4,PLG
	GO:0010951	negative regulation of endopeptidase activity	6	31	1.59E-09	ENSSSCP00000005881,ENSSSCP00000011867,ENSSSCP00000012202,ENSSSCP00000012206,ENSSSCP00000012570,ENSSSCP00000014399	AHSG,AMBP,C3,ENSSSCG00000011128,ITIH1,ITIH4						GO:0051346	negative regulation of hydrolase activity	7	48	2.93e-10	ENSSSCP00000005881,ENSSSCP00000011867,ENSSSCP00000012202,ENSSSCP00000012206,ENSSSCP00000012570,ENSSSCP00000014399,ENSSSCP00000015993	AHSG,AMBP,APOC3,C3,ENSSSCG00000011128,ITIH1,ITIH4						GO:0051346	negative regulation of hydrolase activity	7	48	2.41e-10	ENSSSCP00000005881,ENSSSCP00000011867,ENSSSCP00000012202,ENSSSCP00000012206,ENSSSCP00000012570,ENSSSCP00000014399,ENSSSCP00000015993	AHSG,AMBP,APOC3,C3,ENSSSCG00000011128,ITIH1,ITIH4
	GO:0030162	regulation of proteolysis	7	67	1.59E-09	ENSSSCP00000005881,ENSSSCP00000010325,ENSSSCP00000011867,ENSSSCP00000012202,ENSSSCP00000012206,ENSSSCP00000012570,ENSSSCP00000014399	AHSG,AMBP,C3,CLU,ENSSSCG00000011128,ITIH1,ITIH4						GO:0051336	regulation of hydrolase activity	8	93	3.74e-10	ENSSSCP00000005881,ENSSSCP00000011867,ENSSSCP00000012202,ENSSSCP00000012206,ENSSSCP00000012570,ENSSSCP00000014399,ENSSSCP00000015993,ENSSSCP00000015994	AHSG,AMBP,APOA1,APOC3,C3,ENSSSCG00000011128,ITIH1,ITIH4						GO:0051336	regulation of hydrolase activity	8	93	2.98e-10	ENSSSCP00000005881,ENSSSCP00000011867,ENSSSCP00000012202,ENSSSCP00000012206,ENSSSCP00000012570,ENSSSCP00000014399,ENSSSCP00000015993,ENSSSCP00000015994	AHSG,AMBP,APOA1,APOC3,C3,ENSSSCG00000011128,ITIH1,ITIH4
	GO:0065008	regulation of biological quality	10	273	1.59E-09	ENSSSCP00000004364,ENSSSCP00000009549,ENSSSCP00000009601,ENSSSCP00000010325,ENSSSCP00000012406,ENSSSCP00000014081,ENSSSCP00000014399,ENSSSCP00000015556,ENSSSCP00000015993,ENSSSCP00000015994	ALB,APOA1,APOC3,C3,CLU,F2,FGB,HPX,PLG,TF						GO:0050790	regulation of catalytic activity	9	161	5.93e-10	ENSSSCP00000005881,ENSSSCP00000011867,ENSSSCP00000012202,ENSSSCP00000012206,ENSSSCP00000012570,ENSSSCP00000014399,ENSSSCP00000015993,ENSSSCP00000015994,ENSSSCP00000021371	AHSG,AMBP,APOA1,APOC3,C3,ENSSSCG00000011128,ICA,ITIH1,ITIH4						GO:0050790	regulation of catalytic activity	9	161	4.60e-10	ENSSSCP00000005881,ENSSSCP00000011867,ENSSSCP00000012202,ENSSSCP00000012206,ENSSSCP00000012570,ENSSSCP00000014399,ENSSSCP00000015993,ENSSSCP00000015994,ENSSSCP00000021371	AHSG,AMBP,APOA1,APOC3,C3,ENSSSCG00000011128,ICA,ITIH1,ITIH4
	GO:0008152	metabolic process	13	654	1.63E-09	ENSSSCP00000001522,ENSSSCP00000004364,ENSSSCP00000005881,ENSSSCP00000005908,ENSSSCP00000011867,ENSSSCP00000012202,ENSSSCP00000012206,ENSSSCP00000014081,ENSSSCP00000014399,ENSSSCP00000015556,ENSSSCP00000015993,ENSSSCP00000015994,ENSSSCP00000017465	AMBP,APOA1,APOC3,C3,C5,CFB,ENSSSCG00000011128,ENSSSCG00000016483,F2,HPX,ITIH1,ITIH4,PLG						GO:0010951	negative regulation of endopeptidase activity	6	31	1.65e-09	ENSSSCP00000005881,ENSSSCP00000011867,ENSSSCP00000012202,ENSSSCP00000012206,ENSSSCP00000012570,ENSSSCP00000014399	AHSG,AMBP,C3,ENSSSCG00000011128,ITIH1,ITIH4						GO:0010951	negative regulation of endopeptidase activity	6	31	1.40e-09	ENSSSCP00000005881,ENSSSCP00000011867,ENSSSCP00000012202,ENSSSCP00000012206,ENSSSCP00000012570,ENSSSCP00000014399	AHSG,AMBP,C3,ENSSSCG00000011128,ITIH1,ITIH4
	GO:0048519	negative regulation of biological process	10	280	1.63E-09	ENSSSCP00000004364,ENSSSCP00000005881,ENSSSCP00000009549,ENSSSCP00000010325,ENSSSCP00000011867,ENSSSCP00000012202,ENSSSCP00000012206,ENSSSCP00000012570,ENSSSCP00000014399,ENSSSCP00000015993	AHSG,ALB,AMBP,APOC3,C3,CLU,ENSSSCG00000011128,ITIH1,ITIH4,PLG						GO:0030162	regulation of proteolysis	7	67	1.74e-09	ENSSSCP00000005881,ENSSSCP00000010325,ENSSSCP00000011867,ENSSSCP00000012202,ENSSSCP00000012206,ENSSSCP00000012570,ENSSSCP00000014399	AHSG,AMBP,C3,CLU,ENSSSCG00000011128,ITIH1,ITIH4						GO:0030162	regulation of proteolysis	7	67	1.43e-09	ENSSSCP00000005881,ENSSSCP00000010325,ENSSSCP00000011867,ENSSSCP00000012202,ENSSSCP00000012206,ENSSSCP00000012570,ENSSSCP00000014399	AHSG,AMBP,C3,CLU,ENSSSCG00000011128,ITIH1,ITIH4
	GO:0065009	regulation of molecular function	10	281	1.63E-09	ENSSSCP00000005881,ENSSSCP00000010325,ENSSSCP00000011867,ENSSSCP00000012202,ENSSSCP00000012206,ENSSSCP00000012570,ENSSSCP00000014399,ENSSSCP00000015993,ENSSSCP00000015994,ENSSSCP00000021371	AHSG,AMBP,APOA1,APOC3,C3,CLU,ENSSSCG00000011128,ICA,ITIH1,ITIH4						GO:0008152	metabolic process	13	654	2.03e-09	ENSSSCP00000001522,ENSSSCP00000004364,ENSSSCP00000005881,ENSSSCP00000011867,ENSSSCP00000012202,ENSSSCP00000012206,ENSSSCP00000014081,ENSSSCP00000014399,ENSSSCP00000015556,ENSSSCP00000015993,ENSSSCP00000015994,ENSSSCP00000017465,ENSSSCP00000024170	AMBP,APOA1,APOC3,C3,CFB,ENSSSCG00000011128,ENSSSCG00000016483,F12,F2,HPX,ITIH1,ITIH4,PLG						GO:0008152	metabolic process	13	654	1.53e-09	ENSSSCP00000001522,ENSSSCP00000004364,ENSSSCP00000005881,ENSSSCP00000011867,ENSSSCP00000012202,ENSSSCP00000012206,ENSSSCP00000014081,ENSSSCP00000014399,ENSSSCP00000015556,ENSSSCP00000015993,ENSSSCP00000015994,ENSSSCP00000017465,ENSSSCP00000024170	AMBP,APOA1,APOC3,C3,CFB,ENSSSCG00000011128,ENSSSCG00000016483,F12,F2,HPX,ITIH1,ITIH4,PLG
	GO:0006952	defense response	8	130	2.24E-09	ENSSSCP00000001522,ENSSSCP00000002967,ENSSSCP00000005908,ENSSSCP00000009601,ENSSSCP00000012206,ENSSSCP00000012570,ENSSSCP00000014081,ENSSSCP00000014399	AHSG,C3,C5,CFB,F2,FGB,HP,ITIH4						GO:0065009	regulation of molecular function	10	281	2.03e-09	ENSSSCP00000005881,ENSSSCP00000010325,ENSSSCP00000011867,ENSSSCP00000012202,ENSSSCP00000012206,ENSSSCP00000012570,ENSSSCP00000014399,ENSSSCP00000015993,ENSSSCP00000015994,ENSSSCP00000021371	AHSG,AMBP,APOA1,APOC3,C3,CLU,ENSSSCG00000011128,ICA,ITIH1,ITIH4						GO:0065009	regulation of molecular function	10	281	1.53e-09	ENSSSCP00000005881,ENSSSCP00000010325,ENSSSCP00000011867,ENSSSCP00000012202,ENSSSCP00000012206,ENSSSCP00000012570,ENSSSCP00000014399,ENSSSCP00000015993,ENSSSCP00000015994,ENSSSCP00000021371	AHSG,AMBP,APOA1,APOC3,C3,CLU,ENSSSCG00000011128,ICA,ITIH1,ITIH4
	GO:0048523	negative regulation of cellular process	9	247	9.49E-09	ENSSSCP00000005881,ENSSSCP00000009549,ENSSSCP00000010325,ENSSSCP00000011867,ENSSSCP00000012202,ENSSSCP00000012206,ENSSSCP00000012570,ENSSSCP00000014399,ENSSSCP00000015993	AHSG,ALB,AMBP,APOC3,C3,CLU,ENSSSCG00000011128,ITIH1,ITIH4						GO:0048523	negative regulation of cellular process	9	247	1.24e-08	ENSSSCP00000005881,ENSSSCP00000009549,ENSSSCP00000010325,ENSSSCP00000011867,ENSSSCP00000012202,ENSSSCP00000012206,ENSSSCP00000012570,ENSSSCP00000014399,ENSSSCP00000015993	AHSG,ALB,AMBP,APOC3,C3,CLU,ENSSSCG00000011128,ITIH1,ITIH4						GO:0048523	negative regulation of cellular process	9	247	9.90e-09	ENSSSCP00000005881,ENSSSCP00000009549,ENSSSCP00000010325,ENSSSCP00000011867,ENSSSCP00000012202,ENSSSCP00000012206,ENSSSCP00000012570,ENSSSCP00000014399,ENSSSCP00000015993	AHSG,ALB,AMBP,APOC3,C3,CLU,ENSSSCG00000011128,ITIH1,ITIH4
	GO:0019538	protein metabolic process	9	263	1.51E-08	ENSSSCP00000001522,ENSSSCP00000004364,ENSSSCP00000005881,ENSSSCP00000005908,ENSSSCP00000014081,ENSSSCP00000014399,ENSSSCP00000015993,ENSSSCP00000015994,ENSSSCP00000017465	AMBP,APOA1,APOC3,C3,C5,CFB,ENSSSCG00000016483,F2,PLG						GO:0019538	protein metabolic process	9	263	2.02e-08	ENSSSCP00000001522,ENSSSCP00000004364,ENSSSCP00000005881,ENSSSCP00000014081,ENSSSCP00000014399,ENSSSCP00000015993,ENSSSCP00000015994,ENSSSCP00000017465,ENSSSCP00000024170	AMBP,APOA1,APOC3,C3,CFB,ENSSSCG00000016483,F12,F2,PLG						GO:0019538	protein metabolic process	9	263	1.57e-08	ENSSSCP00000001522,ENSSSCP00000004364,ENSSSCP00000005881,ENSSSCP00000014081,ENSSSCP00000014399,ENSSSCP00000015993,ENSSSCP00000015994,ENSSSCP00000017465,ENSSSCP00000024170	AMBP,APOA1,APOC3,C3,CFB,ENSSSCG00000016483,F12,F2,PLG
	GO:0006954	inflammatory response	6	62	3.51E-08	ENSSSCP00000002967,ENSSSCP00000005908,ENSSSCP00000012206,ENSSSCP00000012570,ENSSSCP00000014081,ENSSSCP00000014399	AHSG,C3,C5,F2,HP,ITIH4						GO:0080090	regulation of primary metabolic process	9	299	5.78e-08	ENSSSCP00000005881,ENSSSCP00000010325,ENSSSCP00000011867,ENSSSCP00000012202,ENSSSCP00000012206,ENSSSCP00000012570,ENSSSCP00000014399,ENSSSCP00000015993,ENSSSCP00000015994	AHSG,AMBP,APOA1,APOC3,C3,CLU,ENSSSCG00000011128,ITIH1,ITIH4						GO:0080090	regulation of primary metabolic process	9	299	4.51e-08	ENSSSCP00000005881,ENSSSCP00000010325,ENSSSCP00000011867,ENSSSCP00000012202,ENSSSCP00000012206,ENSSSCP00000012570,ENSSSCP00000014399,ENSSSCP00000015993,ENSSSCP00000015994	AHSG,AMBP,APOA1,APOC3,C3,CLU,ENSSSCG00000011128,ITIH1,ITIH4
	GO:0080090	regulation of primary metabolic process	9	299	4.18E-08	ENSSSCP00000005881,ENSSSCP00000010325,ENSSSCP00000011867,ENSSSCP00000012202,ENSSSCP00000012206,ENSSSCP00000012570,ENSSSCP00000014399,ENSSSCP00000015993,ENSSSCP00000015994	AHSG,AMBP,APOA1,APOC3,C3,CLU,ENSSSCG00000011128,ITIH1,ITIH4						GO:0031323	regulation of cellular metabolic process	9	310	7.56e-08	ENSSSCP00000005881,ENSSSCP00000010325,ENSSSCP00000011867,ENSSSCP00000012202,ENSSSCP00000012206,ENSSSCP00000012570,ENSSSCP00000014399,ENSSSCP00000015993,ENSSSCP00000015994	AHSG,AMBP,APOA1,APOC3,C3,CLU,ENSSSCG00000011128,ITIH1,ITIH4						GO:0031323	regulation of cellular metabolic process	9	310	5.89e-08	ENSSSCP00000005881,ENSSSCP00000010325,ENSSSCP00000011867,ENSSSCP00000012202,ENSSSCP00000012206,ENSSSCP00000012570,ENSSSCP00000014399,ENSSSCP00000015993,ENSSSCP00000015994	AHSG,AMBP,APOA1,APOC3,C3,CLU,ENSSSCG00000011128,ITIH1,ITIH4
	GO:0031323	regulation of cellular metabolic process	9	310	5.49E-08	ENSSSCP00000005881,ENSSSCP00000010325,ENSSSCP00000011867,ENSSSCP00000012202,ENSSSCP00000012206,ENSSSCP00000012570,ENSSSCP00000014399,ENSSSCP00000015993,ENSSSCP00000015994	AHSG,AMBP,APOA1,APOC3,C3,CLU,ENSSSCG00000011128,ITIH1,ITIH4						GO:0031324	negative regulation of cellular metabolic process	7	129	7.56e-08	ENSSSCP00000005881,ENSSSCP00000011867,ENSSSCP00000012202,ENSSSCP00000012206,ENSSSCP00000012570,ENSSSCP00000014399,ENSSSCP00000015993	AHSG,AMBP,APOC3,C3,ENSSSCG00000011128,ITIH1,ITIH4						GO:0031324	negative regulation of cellular metabolic process	7	129	6.14e-08	ENSSSCP00000005881,ENSSSCP00000011867,ENSSSCP00000012202,ENSSSCP00000012206,ENSSSCP00000012570,ENSSSCP00000014399,ENSSSCP00000015993	AHSG,AMBP,APOC3,C3,ENSSSCG00000011128,ITIH1,ITIH4
	GO:0031324	negative regulation of cellular metabolic process	7	129	5.73E-08	ENSSSCP00000005881,ENSSSCP00000011867,ENSSSCP00000012202,ENSSSCP00000012206,ENSSSCP00000012570,ENSSSCP00000014399,ENSSSCP00000015993	AHSG,AMBP,APOC3,C3,ENSSSCG00000011128,ITIH1,ITIH4						GO:0006952	defense response	7	130	7.57e-08	ENSSSCP00000001522,ENSSSCP00000002967,ENSSSCP00000009601,ENSSSCP00000012206,ENSSSCP00000012570,ENSSSCP00000014081,ENSSSCP00000014399	AHSG,C3,CFB,F2,FGB,HP,ITIH4						GO:0006952	defense response	7	130	6.24e-08	ENSSSCP00000001522,ENSSSCP00000002967,ENSSSCP00000009601,ENSSSCP00000012206,ENSSSCP00000012570,ENSSSCP00000014081,ENSSSCP00000014399	AHSG,C3,CFB,F2,FGB,HP,ITIH4
	GO:0050794	regulation of cellular process	11	605	8.28E-08	ENSSSCP00000002967,ENSSSCP00000005881,ENSSSCP00000009549,ENSSSCP00000010325,ENSSSCP00000011867,ENSSSCP00000012202,ENSSSCP00000012206,ENSSSCP00000012570,ENSSSCP00000014399,ENSSSCP00000015993,ENSSSCP00000015994	AHSG,ALB,AMBP,APOA1,APOC3,C3,CLU,ENSSSCG00000011128,HP,ITIH1,ITIH4						GO:0050794	regulation of cellular process	11	605	1.10e-07	ENSSSCP00000002967,ENSSSCP00000005881,ENSSSCP00000009549,ENSSSCP00000010325,ENSSSCP00000011867,ENSSSCP00000012202,ENSSSCP00000012206,ENSSSCP00000012570,ENSSSCP00000014399,ENSSSCP00000015993,ENSSSCP00000015994	AHSG,ALB,AMBP,APOA1,APOC3,C3,CLU,ENSSSCG00000011128,HP,ITIH1,ITIH4						GO:0050794	regulation of cellular process	11	605	8.56e-08	ENSSSCP00000002967,ENSSSCP00000005881,ENSSSCP00000009549,ENSSSCP00000010325,ENSSSCP00000011867,ENSSSCP00000012202,ENSSSCP00000012206,ENSSSCP00000012570,ENSSSCP00000014399,ENSSSCP00000015993,ENSSSCP00000015994	AHSG,ALB,AMBP,APOA1,APOC3,C3,CLU,ENSSSCG00000011128,HP,ITIH1,ITIH4
	GO:0006953	acute-phase response	4	10	1.10E-07	ENSSSCP00000002967,ENSSSCP00000012206,ENSSSCP00000012570,ENSSSCP00000014081	AHSG,F2,HP,ITIH4						GO:0006953	acute-phase response	4	10	1.26e-07	ENSSSCP00000002967,ENSSSCP00000012206,ENSSSCP00000012570,ENSSSCP00000014081	AHSG,F2,HP,ITIH4						GO:0006953	acute-phase response	4	10	1.14e-07	ENSSSCP00000002967,ENSSSCP00000012206,ENSSSCP00000012570,ENSSSCP00000014081	AHSG,F2,HP,ITIH4
	GO:0032268	regulation of cellular protein metabolic process	7	174	3.29E-07	ENSSSCP00000005881,ENSSSCP00000010325,ENSSSCP00000011867,ENSSSCP00000012202,ENSSSCP00000012206,ENSSSCP00000012570,ENSSSCP00000014399	AHSG,AMBP,C3,CLU,ENSSSCG00000011128,ITIH1,ITIH4						GO:0032268	regulation of cellular protein metabolic process	7	174	4.09e-07	ENSSSCP00000005881,ENSSSCP00000010325,ENSSSCP00000011867,ENSSSCP00000012202,ENSSSCP00000012206,ENSSSCP00000012570,ENSSSCP00000014399	AHSG,AMBP,C3,CLU,ENSSSCG00000011128,ITIH1,ITIH4						GO:0032268	regulation of cellular protein metabolic process	7	174	3.38e-07	ENSSSCP00000005881,ENSSSCP00000010325,ENSSSCP00000011867,ENSSSCP00000012202,ENSSSCP00000012206,ENSSSCP00000012570,ENSSSCP00000014399	AHSG,AMBP,C3,CLU,ENSSSCG00000011128,ITIH1,ITIH4
	GO:0009987	cellular process	12	919	4.47E-07	ENSSSCP00000002967,ENSSSCP00000005881,ENSSSCP00000009549,ENSSSCP00000010325,ENSSSCP00000011867,ENSSSCP00000012202,ENSSSCP00000012206,ENSSSCP00000012406,ENSSSCP00000014399,ENSSSCP00000015556,ENSSSCP00000015993,ENSSSCP00000015994	ALB,AMBP,APOA1,APOC3,C3,CLU,ENSSSCG00000011128,HP,HPX,ITIH1,ITIH4,TF						GO:0009987	cellular process	12	919	6.21e-07	ENSSSCP00000002967,ENSSSCP00000005881,ENSSSCP00000009549,ENSSSCP00000010325,ENSSSCP00000011867,ENSSSCP00000012202,ENSSSCP00000012206,ENSSSCP00000012406,ENSSSCP00000014399,ENSSSCP00000015556,ENSSSCP00000015993,ENSSSCP00000015994	ALB,AMBP,APOA1,APOC3,C3,CLU,ENSSSCG00000011128,HP,HPX,ITIH1,ITIH4,TF						GO:0009987	cellular process	12	919	4.59e-07	ENSSSCP00000002967,ENSSSCP00000005881,ENSSSCP00000009549,ENSSSCP00000010325,ENSSSCP00000011867,ENSSSCP00000012202,ENSSSCP00000012206,ENSSSCP00000012406,ENSSSCP00000014399,ENSSSCP00000015556,ENSSSCP00000015993,ENSSSCP00000015994	ALB,AMBP,APOA1,APOC3,C3,CLU,ENSSSCG00000011128,HP,HPX,ITIH1,ITIH4,TF
	GO:0006957	complement activation, alternative pathway	3	5	3.13E-06	ENSSSCP00000001522,ENSSSCP00000005908,ENSSSCP00000014399	C3,C5,CFB						GO:0007596	blood coagulation	4	17	6.37e-07	ENSSSCP00000004364,ENSSSCP00000009601,ENSSSCP00000014081,ENSSSCP00000024170	F12,F2,FGB,PLG						GO:0007596	blood coagulation	4	17	5.72e-07	ENSSSCP00000004364,ENSSSCP00000009601,ENSSSCP00000014081,ENSSSCP00000024170	F12,F2,FGB,PLG
	GO:0030212	hyaluronan metabolic process	3	6	4.47E-06	ENSSSCP00000011867,ENSSSCP00000012202,ENSSSCP00000012206	ENSSSCG00000011128,ITIH1,ITIH4						GO:0006954	inflammatory response	5	62	1.42e-06	ENSSSCP00000002967,ENSSSCP00000012206,ENSSSCP00000012570,ENSSSCP00000014081,ENSSSCP00000014399	AHSG,C3,F2,HP,ITIH4						GO:0006954	inflammatory response	5	62	1.25e-06	ENSSSCP00000002967,ENSSSCP00000012206,ENSSSCP00000012570,ENSSSCP00000014081,ENSSSCP00000014399	AHSG,C3,F2,HP,ITIH4
	GO:0048583	regulation of response to stimulus	7	271	5.05E-06	ENSSSCP00000001522,ENSSSCP00000004364,ENSSSCP00000005908,ENSSSCP00000010325,ENSSSCP00000012570,ENSSSCP00000014399,ENSSSCP00000015993	AHSG,APOC3,C3,C5,CFB,CLU,PLG						GO:0006508	proteolysis	5	79	4.08e-06	ENSSSCP00000001522,ENSSSCP00000004364,ENSSSCP00000014081,ENSSSCP00000017465,ENSSSCP00000024170	CFB,ENSSSCG00000016483,F12,F2,PLG						GO:0006508	proteolysis	5	79	3.57e-06	ENSSSCP00000001522,ENSSSCP00000004364,ENSSSCP00000014081,ENSSSCP00000017465,ENSSSCP00000024170	CFB,ENSSSCG00000016483,F12,F2,PLG
	GO:0090207	regulation of triglyceride metabolic process	3	7	6.11E-06	ENSSSCP00000014399,ENSSSCP00000015993,ENSSSCP00000015994	APOA1,APOC3,C3						GO:0030212	hyaluronan metabolic process	3	6	4.45e-06	ENSSSCP00000011867,ENSSSCP00000012202,ENSSSCP00000012206	ENSSSCG00000011128,ITIH1,ITIH4						GO:0030212	hyaluronan metabolic process	3	6	4.03e-06	ENSSSCP00000011867,ENSSSCP00000012202,ENSSSCP00000012206	ENSSSCG00000011128,ITIH1,ITIH4
	GO:0072376	protein activation cascade	3	8	7.89E-06	ENSSSCP00000001522,ENSSSCP00000005908,ENSSSCP00000014399	C3,C5,CFB						GO:0048583	regulation of response to stimulus	7	271	5.49e-06	ENSSSCP00000001522,ENSSSCP00000004364,ENSSSCP00000010325,ENSSSCP00000012570,ENSSSCP00000014399,ENSSSCP00000015993,ENSSSCP00000024170	AHSG,APOC3,C3,CFB,CLU,F12,PLG						GO:0048583	regulation of response to stimulus	7	271	4.56e-06	ENSSSCP00000001522,ENSSSCP00000004364,ENSSSCP00000010325,ENSSSCP00000012570,ENSSSCP00000014399,ENSSSCP00000015993,ENSSSCP00000024170	AHSG,APOC3,C3,CFB,CLU,F12,PLG
	GO:0007596	blood coagulation	3	17	4.90E-05	ENSSSCP00000004364,ENSSSCP00000009601,ENSSSCP00000014081	F2,FGB,PLG						GO:0090207	regulation of triglyceride metabolic process	3	7	5.98e-06	ENSSSCP00000014399,ENSSSCP00000015993,ENSSSCP00000015994	APOA1,APOC3,C3						GO:0090207	regulation of triglyceride metabolic process	3	7	5.52e-06	ENSSSCP00000014399,ENSSSCP00000015993,ENSSSCP00000015994	APOA1,APOC3,C3
	GO:0045087	innate immune response	4	63	4.90E-05	ENSSSCP00000001522,ENSSSCP00000005908,ENSSSCP00000009601,ENSSSCP00000014399	C3,C5,CFB,FGB						GO:0032501	multicellular organismal process	7	374	3.85e-05	ENSSSCP00000004364,ENSSSCP00000009601,ENSSSCP00000014081,ENSSSCP00000015993,ENSSSCP00000015994,ENSSSCP00000017465,ENSSSCP00000024170	APOA1,APOC3,ENSSSCG00000016483,F12,F2,FGB,PLG						GO:0032501	multicellular organismal process	7	374	3.21e-05	ENSSSCP00000004364,ENSSSCP00000009601,ENSSSCP00000014081,ENSSSCP00000015993,ENSSSCP00000015994,ENSSSCP00000017465,ENSSSCP00000024170	APOA1,APOC3,ENSSSCG00000016483,F12,F2,FGB,PLG
	GO:0046890	regulation of lipid biosynthetic process	3	17	4.90E-05	ENSSSCP00000014399,ENSSSCP00000015993,ENSSSCP00000015994	APOA1,APOC3,C3						GO:0046890	regulation of lipid biosynthetic process	3	17	4.86e-05	ENSSSCP00000014399,ENSSSCP00000015993,ENSSSCP00000015994	APOA1,APOC3,C3						GO:0046890	regulation of lipid biosynthetic process	3	17	4.49e-05	ENSSSCP00000014399,ENSSSCP00000015993,ENSSSCP00000015994	APOA1,APOC3,C3
	GO:1905952	regulation of lipid localization	3	19	6.06E-05	ENSSSCP00000014399,ENSSSCP00000015993,ENSSSCP00000015994	APOA1,APOC3,C3						GO:1905952	regulation of lipid localization	3	19	6.45e-05	ENSSSCP00000014399,ENSSSCP00000015993,ENSSSCP00000015994	APOA1,APOC3,C3						GO:1905952	regulation of lipid localization	3	19	5.96e-05	ENSSSCP00000014399,ENSSSCP00000015993,ENSSSCP00000015994	APOA1,APOC3,C3
	GO:0002376	immune system process	5	157	7.09E-05	ENSSSCP00000001522,ENSSSCP00000002967,ENSSSCP00000005908,ENSSSCP00000009601,ENSSSCP00000014399	C3,C5,CFB,FGB,HP						GO:0051241	negative regulation of multicellular organismal process	4	72	8.20e-05	ENSSSCP00000004364,ENSSSCP00000012570,ENSSSCP00000015993,ENSSSCP00000024170	AHSG,APOC3,F12,PLG						GO:0051241	negative regulation of multicellular organismal process	4	72	7.38e-05	ENSSSCP00000004364,ENSSSCP00000012570,ENSSSCP00000015993,ENSSSCP00000024170	AHSG,APOC3,F12,PLG
	GO:0006508	proteolysis	4	79	0.0001	ENSSSCP00000001522,ENSSSCP00000004364,ENSSSCP00000014081,ENSSSCP00000017465	CFB,ENSSSCG00000016483,F2,PLG						GO:0080134	regulation of response to stress	4	77	0.00010	ENSSSCP00000004364,ENSSSCP00000010325,ENSSSCP00000012570,ENSSSCP00000024170	AHSG,CLU,F12,PLG						GO:0080134	regulation of response to stress	4	77	9.36e-05	ENSSSCP00000004364,ENSSSCP00000010325,ENSSSCP00000012570,ENSSSCP00000024170	AHSG,CLU,F12,PLG
	GO:0048878	chemical homeostasis	4	81	0.00011	ENSSSCP00000012406,ENSSSCP00000015556,ENSSSCP00000015993,ENSSSCP00000015994	APOA1,APOC3,HPX,TF						GO:0048878	chemical homeostasis	4	81	0.00012	ENSSSCP00000012406,ENSSSCP00000015556,ENSSSCP00000015993,ENSSSCP00000015994	APOA1,APOC3,HPX,TF						GO:0048878	chemical homeostasis	4	81	0.00011	ENSSSCP00000012406,ENSSSCP00000015556,ENSSSCP00000015993,ENSSSCP00000015994	APOA1,APOC3,HPX,TF
	GO:0048518	positive regulation of biological process	6	315	0.00013	ENSSSCP00000001522,ENSSSCP00000005908,ENSSSCP00000010325,ENSSSCP00000012570,ENSSSCP00000014399,ENSSSCP00000015994	AHSG,APOA1,C3,C5,CFB,CLU						GO:0042730	fibrinolysis	2	2	0.00014	ENSSSCP00000004364,ENSSSCP00000024170	F12,PLG						GO:0042730	fibrinolysis	2	2	0.00013	ENSSSCP00000004364,ENSSSCP00000024170	F12,PLG
	GO:0044281	small molecule metabolic process	5	197	0.00018	ENSSSCP00000011867,ENSSSCP00000012202,ENSSSCP00000012206,ENSSSCP00000014399,ENSSSCP00000015994	APOA1,C3,ENSSSCG00000011128,ITIH1,ITIH4						GO:0051239	regulation of multicellular organismal process	5	193	0.00020	ENSSSCP00000004364,ENSSSCP00000012570,ENSSSCP00000015993,ENSSSCP00000015994,ENSSSCP00000024170	AHSG,APOA1,APOC3,F12,PLG						GO:0051239	regulation of multicellular organismal process	5	193	0.00017	ENSSSCP00000004364,ENSSSCP00000012570,ENSSSCP00000015993,ENSSSCP00000015994,ENSSSCP00000024170	AHSG,APOA1,APOC3,F12,PLG
	GO:0002250	adaptive immune response	3	35	0.00027	ENSSSCP00000005908,ENSSSCP00000009601,ENSSSCP00000014399	C3,C5,FGB						GO:0044281	small molecule metabolic process	5	197	0.00021	ENSSSCP00000011867,ENSSSCP00000012202,ENSSSCP00000012206,ENSSSCP00000014399,ENSSSCP00000015994	APOA1,C3,ENSSSCG00000011128,ITIH1,ITIH4						GO:0044281	small molecule metabolic process	5	197	0.00019	ENSSSCP00000011867,ENSSSCP00000012202,ENSSSCP00000012206,ENSSSCP00000014399,ENSSSCP00000015994	APOA1,C3,ENSSSCG00000011128,ITIH1,ITIH4
	GO:0006811	ion transport	4	106	0.00027	ENSSSCP00000012406,ENSSSCP00000015556,ENSSSCP00000015993,ENSSSCP00000015994	APOA1,APOC3,HPX,TF						GO:0006811	ion transport	4	106	0.00032	ENSSSCP00000012406,ENSSSCP00000015556,ENSSSCP00000015993,ENSSSCP00000015994	APOA1,APOC3,HPX,TF						GO:0006811	ion transport	4	106	0.00029	ENSSSCP00000012406,ENSSSCP00000015556,ENSSSCP00000015993,ENSSSCP00000015994	APOA1,APOC3,HPX,TF
	GO:0044237	cellular metabolic process	7	545	0.00028	ENSSSCP00000005881,ENSSSCP00000011867,ENSSSCP00000012202,ENSSSCP00000012206,ENSSSCP00000014399,ENSSSCP00000015993,ENSSSCP00000015994	AMBP,APOA1,APOC3,C3,ENSSSCG00000011128,ITIH1,ITIH4						GO:0010896	regulation of triglyceride catabolic process	2	4	0.00033	ENSSSCP00000015993,ENSSSCP00000015994	APOA1,APOC3						GO:0044237	cellular metabolic process	7	545	0.00030	ENSSSCP00000005881,ENSSSCP00000011867,ENSSSCP00000012202,ENSSSCP00000012206,ENSSSCP00000014399,ENSSSCP00000015993,ENSSSCP00000015994	AMBP,APOA1,APOC3,C3,ENSSSCG00000011128,ITIH1,ITIH4
	GO:0010896	regulation of triglyceride catabolic process	2	4	0.00029	ENSSSCP00000015993,ENSSSCP00000015994	APOA1,APOC3						GO:0019752	carboxylic acid metabolic process	4	109	0.00033	ENSSSCP00000011867,ENSSSCP00000012202,ENSSSCP00000012206,ENSSSCP00000014399	C3,ENSSSCG00000011128,ITIH1,ITIH4						GO:0010896	regulation of triglyceride catabolic process	2	4	0.00031	ENSSSCP00000015993,ENSSSCP00000015994	APOA1,APOC3
	GO:0019752	carboxylic acid metabolic process	4	109	0.00029	ENSSSCP00000011867,ENSSSCP00000012202,ENSSSCP00000012206,ENSSSCP00000014399	C3,ENSSSCG00000011128,ITIH1,ITIH4						GO:0033700	phospholipid efflux	2	4	0.00033	ENSSSCP00000015993,ENSSSCP00000015994	APOA1,APOC3						GO:0019752	carboxylic acid metabolic process	4	109	0.00031	ENSSSCP00000011867,ENSSSCP00000012202,ENSSSCP00000012206,ENSSSCP00000014399	C3,ENSSSCG00000011128,ITIH1,ITIH4
	GO:0032501	multicellular organismal process	6	374	0.00029	ENSSSCP00000004364,ENSSSCP00000009601,ENSSSCP00000014081,ENSSSCP00000015993,ENSSSCP00000015994,ENSSSCP00000017465	APOA1,APOC3,ENSSSCG00000016483,F2,FGB,PLG						GO:0042304	regulation of fatty acid biosynthetic process	2	4	0.00033	ENSSSCP00000015993,ENSSSCP00000015994	APOA1,APOC3						GO:0033700	phospholipid efflux	2	4	0.00031	ENSSSCP00000015993,ENSSSCP00000015994	APOA1,APOC3
	GO:0033700	phospholipid efflux	2	4	0.00029	ENSSSCP00000015993,ENSSSCP00000015994	APOA1,APOC3						GO:0044237	cellular metabolic process	7	545	0.00033	ENSSSCP00000005881,ENSSSCP00000011867,ENSSSCP00000012202,ENSSSCP00000012206,ENSSSCP00000014399,ENSSSCP00000015993,ENSSSCP00000015994	AMBP,APOA1,APOC3,C3,ENSSSCG00000011128,ITIH1,ITIH4						GO:0042304	regulation of fatty acid biosynthetic process	2	4	0.00031	ENSSSCP00000015993,ENSSSCP00000015994	APOA1,APOC3
	GO:0042304	regulation of fatty acid biosynthetic process	2	4	0.00029	ENSSSCP00000015993,ENSSSCP00000015994	APOA1,APOC3						GO:0051004	regulation of lipoprotein lipase activity	2	4	0.00033	ENSSSCP00000015993,ENSSSCP00000015994	APOA1,APOC3						GO:0051004	regulation of lipoprotein lipase activity	2	4	0.00031	ENSSSCP00000015993,ENSSSCP00000015994	APOA1,APOC3
	GO:0051004	regulation of lipoprotein lipase activity	2	4	0.00029	ENSSSCP00000015993,ENSSSCP00000015994	APOA1,APOC3						GO:0031329	regulation of cellular catabolic process	3	39	0.00035	ENSSSCP00000010325,ENSSSCP00000015993,ENSSSCP00000015994	APOA1,APOC3,CLU						GO:0031329	regulation of cellular catabolic process	3	39	0.00032	ENSSSCP00000010325,ENSSSCP00000015993,ENSSSCP00000015994	APOA1,APOC3,CLU
	GO:0031329	regulation of cellular catabolic process	3	39	0.00031	ENSSSCP00000010325,ENSSSCP00000015993,ENSSSCP00000015994	APOA1,APOC3,CLU						GO:0051049	regulation of transport	4	114	0.00035	ENSSSCP00000012570,ENSSSCP00000014399,ENSSSCP00000015993,ENSSSCP00000015994	AHSG,APOA1,APOC3,C3						GO:0051049	regulation of transport	4	114	0.00032	ENSSSCP00000012570,ENSSSCP00000014399,ENSSSCP00000015993,ENSSSCP00000015994	AHSG,APOA1,APOC3,C3
	GO:0051049	regulation of transport	4	114	0.00031	ENSSSCP00000012570,ENSSSCP00000014399,ENSSSCP00000015993,ENSSSCP00000015994	AHSG,APOA1,APOC3,C3						GO:0006641	triglyceride metabolic process	2	5	0.00038	ENSSSCP00000015993,ENSSSCP00000015994	APOA1,APOC3						GO:0006641	triglyceride metabolic process	2	5	0.00036	ENSSSCP00000015993,ENSSSCP00000015994	APOA1,APOC3
	GO:0006641	triglyceride metabolic process	2	5	0.00035	ENSSSCP00000015993,ENSSSCP00000015994	APOA1,APOC3						GO:0006957	complement activation, alternative pathway	2	5	0.00038	ENSSSCP00000001522,ENSSSCP00000014399	C3,CFB						GO:0006957	complement activation, alternative pathway	2	5	0.00036	ENSSSCP00000001522,ENSSSCP00000014399	C3,CFB
	GO:0006958	complement activation, classical pathway	2	5	0.00035	ENSSSCP00000005908,ENSSSCP00000014399	C3,C5						GO:0019433	triglyceride catabolic process	2	5	0.00038	ENSSSCP00000015993,ENSSSCP00000015994	APOA1,APOC3						GO:0019433	triglyceride catabolic process	2	5	0.00036	ENSSSCP00000015993,ENSSSCP00000015994	APOA1,APOC3
	GO:0019433	triglyceride catabolic process	2	5	0.00035	ENSSSCP00000015993,ENSSSCP00000015994	APOA1,APOC3						GO:0034369	plasma lipoprotein particle remodeling	2	5	0.00038	ENSSSCP00000015993,ENSSSCP00000015994	APOA1,APOC3						GO:0034369	plasma lipoprotein particle remodeling	2	5	0.00036	ENSSSCP00000015993,ENSSSCP00000015994	APOA1,APOC3
	GO:0034369	plasma lipoprotein particle remodeling	2	5	0.00035	ENSSSCP00000015993,ENSSSCP00000015994	APOA1,APOC3						GO:0034377	plasma lipoprotein particle assembly	2	5	0.00038	ENSSSCP00000015993,ENSSSCP00000015994	APOA1,APOC3						GO:0034377	plasma lipoprotein particle assembly	2	5	0.00036	ENSSSCP00000015993,ENSSSCP00000015994	APOA1,APOC3
	GO:0034377	plasma lipoprotein particle assembly	2	5	0.00035	ENSSSCP00000015993,ENSSSCP00000015994	APOA1,APOC3						GO:0006826	iron ion transport	2	6	0.00043	ENSSSCP00000012406,ENSSSCP00000015556	HPX,TF						GO:0006826	iron ion transport	2	6	0.00041	ENSSSCP00000012406,ENSSSCP00000015556	HPX,TF
	GO:0006826	iron ion transport	2	6	0.0004	ENSSSCP00000012406,ENSSSCP00000015556	HPX,TF						GO:0032374	regulation of cholesterol transport	2	6	0.00043	ENSSSCP00000015993,ENSSSCP00000015994	APOA1,APOC3						GO:0032374	regulation of cholesterol transport	2	6	0.00041	ENSSSCP00000015993,ENSSSCP00000015994	APOA1,APOC3
	GO:0032374	regulation of cholesterol transport	2	6	0.0004	ENSSSCP00000015993,ENSSSCP00000015994	APOA1,APOC3						GO:0019217	regulation of fatty acid metabolic process	2	7	0.00050	ENSSSCP00000015993,ENSSSCP00000015994	APOA1,APOC3						GO:0019217	regulation of fatty acid metabolic process	2	7	0.00048	ENSSSCP00000015993,ENSSSCP00000015994	APOA1,APOC3
	GO:0019217	regulation of fatty acid metabolic process	2	7	0.00047	ENSSSCP00000015993,ENSSSCP00000015994	APOA1,APOC3						GO:0033344	cholesterol efflux	2	7	0.00050	ENSSSCP00000015993,ENSSSCP00000015994	APOA1,APOC3						GO:0033344	cholesterol efflux	2	7	0.00048	ENSSSCP00000015993,ENSSSCP00000015994	APOA1,APOC3
	GO:0033344	cholesterol efflux	2	7	0.00047	ENSSSCP00000015993,ENSSSCP00000015994	APOA1,APOC3						GO:0070328	triglyceride homeostasis	2	7	0.00050	ENSSSCP00000015993,ENSSSCP00000015994	APOA1,APOC3						GO:0070328	triglyceride homeostasis	2	7	0.00048	ENSSSCP00000015993,ENSSSCP00000015994	APOA1,APOC3
	GO:0070328	triglyceride homeostasis	2	7	0.00047	ENSSSCP00000015993,ENSSSCP00000015994	APOA1,APOC3						GO:0072376	protein activation cascade	2	8	0.00060	ENSSSCP00000001522,ENSSSCP00000014399	C3,CFB						GO:0072376	protein activation cascade	2	8	0.00057	ENSSSCP00000001522,ENSSSCP00000014399	C3,CFB
	GO:0048584	positive regulation of response to stimulus	4	141	0.00049	ENSSSCP00000001522,ENSSSCP00000005908,ENSSSCP00000010325,ENSSSCP00000014399	C3,C5,CFB,CLU						GO:0042157	lipoprotein metabolic process	2	9	0.00071	ENSSSCP00000015993,ENSSSCP00000015994	APOA1,APOC3						GO:0042157	lipoprotein metabolic process	2	9	0.00068	ENSSSCP00000015993,ENSSSCP00000015994	APOA1,APOC3
	GO:0042157	lipoprotein metabolic process	2	9	0.00066	ENSSSCP00000015993,ENSSSCP00000015994	APOA1,APOC3						GO:0042632	cholesterol homeostasis	2	9	0.00071	ENSSSCP00000015993,ENSSSCP00000015994	APOA1,APOC3						GO:0042632	cholesterol homeostasis	2	9	0.00068	ENSSSCP00000015993,ENSSSCP00000015994	APOA1,APOC3
	GO:0042632	cholesterol homeostasis	2	9	0.00066	ENSSSCP00000015993,ENSSSCP00000015994	APOA1,APOC3						GO:0002376	immune system process	4	157	0.00077	ENSSSCP00000001522,ENSSSCP00000002967,ENSSSCP00000009601,ENSSSCP00000014399	C3,CFB,FGB,HP						GO:0002376	immune system process	4	157	0.00069	ENSSSCP00000001522,ENSSSCP00000002967,ENSSSCP00000009601,ENSSSCP00000014399	C3,CFB,FGB,HP
	GO:0051179	localization	5	298	0.00068	ENSSSCP00000009549,ENSSSCP00000012406,ENSSSCP00000015556,ENSSSCP00000015993,ENSSSCP00000015994	ALB,APOA1,APOC3,HPX,TF						GO:0051179	localization	5	298	0.00078	ENSSSCP00000009549,ENSSSCP00000012406,ENSSSCP00000015556,ENSSSCP00000015993,ENSSSCP00000015994	ALB,APOA1,APOC3,HPX,TF						GO:0051179	localization	5	298	0.00069	ENSSSCP00000009549,ENSSSCP00000012406,ENSSSCP00000015556,ENSSSCP00000015993,ENSSSCP00000015994	ALB,APOA1,APOC3,HPX,TF
	GO:0044255	cellular lipid metabolic process	3	61	0.00073	ENSSSCP00000014399,ENSSSCP00000015993,ENSSSCP00000015994	APOA1,APOC3,C3						GO:0044255	cellular lipid metabolic process	3	61	0.00079	ENSSSCP00000014399,ENSSSCP00000015993,ENSSSCP00000015994	APOA1,APOC3,C3						GO:0044255	cellular lipid metabolic process	3	61	0.00074	ENSSSCP00000014399,ENSSSCP00000015993,ENSSSCP00000015994	APOA1,APOC3,C3
	GO:0006879	cellular iron ion homeostasis	2	11	0.00085	ENSSSCP00000012406,ENSSSCP00000015556	HPX,TF						GO:0045087	innate immune response	3	63	0.00086	ENSSSCP00000001522,ENSSSCP00000009601,ENSSSCP00000014399	C3,CFB,FGB						GO:0045087	innate immune response	3	63	0.00079	ENSSSCP00000001522,ENSSSCP00000009601,ENSSSCP00000014399	C3,CFB,FGB
	GO:0051241	negative regulation of multicellular organismal process	3	72	0.0011	ENSSSCP00000004364,ENSSSCP00000012570,ENSSSCP00000015993	AHSG,APOC3,PLG						GO:0006879	cellular iron ion homeostasis	2	11	0.00090	ENSSSCP00000012406,ENSSSCP00000015556	HPX,TF						GO:0006879	cellular iron ion homeostasis	2	11	0.00085	ENSSSCP00000012406,ENSSSCP00000015556	HPX,TF
	GO:0031326	regulation of cellular biosynthetic process	4	188	0.0012	ENSSSCP00000010325,ENSSSCP00000014399,ENSSSCP00000015993,ENSSSCP00000015994	APOA1,APOC3,C3,CLU						GO:0032101	regulation of response to external stimulus	3	65	0.00092	ENSSSCP00000004364,ENSSSCP00000012570,ENSSSCP00000024170	AHSG,F12,PLG						GO:0032101	regulation of response to external stimulus	3	65	0.00085	ENSSSCP00000004364,ENSSSCP00000012570,ENSSSCP00000024170	AHSG,F12,PLG
	GO:0051239	regulation of multicellular organismal process	4	193	0.0013	ENSSSCP00000004364,ENSSSCP00000012570,ENSSSCP00000015993,ENSSSCP00000015994	AHSG,APOA1,APOC3,PLG						GO:0048518	positive regulation of biological process	5	315	0.00095	ENSSSCP00000001522,ENSSSCP00000010325,ENSSSCP00000012570,ENSSSCP00000014399,ENSSSCP00000015994	AHSG,APOA1,C3,CFB,CLU						GO:0048518	positive regulation of biological process	5	315	0.00085	ENSSSCP00000001522,ENSSSCP00000010325,ENSSSCP00000012570,ENSSSCP00000014399,ENSSSCP00000015994	AHSG,APOA1,C3,CFB,CLU
	GO:0080134	regulation of response to stress	3	77	0.0013	ENSSSCP00000004364,ENSSSCP00000010325,ENSSSCP00000012570	AHSG,CLU,PLG						GO:0031326	regulation of cellular biosynthetic process	4	188	0.0014	ENSSSCP00000010325,ENSSSCP00000014399,ENSSSCP00000015993,ENSSSCP00000015994	APOA1,APOC3,C3,CLU						GO:0031326	regulation of cellular biosynthetic process	4	188	0.0012	ENSSSCP00000010325,ENSSSCP00000014399,ENSSSCP00000015993,ENSSSCP00000015994	APOA1,APOC3,C3,CLU
	GO:0030100	regulation of endocytosis	2	17	0.0017	ENSSSCP00000012570,ENSSSCP00000015993	AHSG,APOC3						GO:0048585	negative regulation of response to stimulus	3	79	0.0015	ENSSSCP00000004364,ENSSSCP00000010325,ENSSSCP00000024170	CLU,F12,PLG						GO:0048585	negative regulation of response to stimulus	3	79	0.0014	ENSSSCP00000004364,ENSSSCP00000010325,ENSSSCP00000024170	CLU,F12,PLG
	GO:0051716	cellular response to stimulus	5	392	0.002	ENSSSCP00000002967,ENSSSCP00000009549,ENSSSCP00000010325,ENSSSCP00000015993,ENSSSCP00000015994	ALB,APOA1,APOC3,CLU,HP						GO:0030100	regulation of endocytosis	2	17	0.0018	ENSSSCP00000012570,ENSSSCP00000015993	AHSG,APOC3						GO:0030100	regulation of endocytosis	2	17	0.0017	ENSSSCP00000012570,ENSSSCP00000015993	AHSG,APOC3
	GO:0031331	positive regulation of cellular catabolic process	2	20	0.0021	ENSSSCP00000010325,ENSSSCP00000015994	APOA1,CLU						GO:0051716	cellular response to stimulus	5	392	0.0022	ENSSSCP00000002967,ENSSSCP00000009549,ENSSSCP00000010325,ENSSSCP00000015993,ENSSSCP00000015994	ALB,APOA1,APOC3,CLU,HP						GO:0051716	cellular response to stimulus	5	392	0.0020	ENSSSCP00000002967,ENSSSCP00000009549,ENSSSCP00000010325,ENSSSCP00000015993,ENSSSCP00000015994	ALB,APOA1,APOC3,CLU,HP
	GO:0044403	symbiont process	2	21	0.0023	ENSSSCP00000004364,ENSSSCP00000009549	ALB,PLG						GO:0031331	positive regulation of cellular catabolic process	2	20	0.0023	ENSSSCP00000010325,ENSSSCP00000015994	APOA1,CLU						GO:0031331	positive regulation of cellular catabolic process	2	20	0.0022	ENSSSCP00000010325,ENSSSCP00000015994	APOA1,CLU
	GO:0071702	organic substance transport	3	109	0.003	ENSSSCP00000015556,ENSSSCP00000015993,ENSSSCP00000015994	APOA1,APOC3,HPX						GO:0044403	symbiont process	2	21	0.0024	ENSSSCP00000004364,ENSSSCP00000009549	ALB,PLG						GO:0044403	symbiont process	2	21	0.0023	ENSSSCP00000004364,ENSSSCP00000009549	ALB,PLG
	GO:0051128	regulation of cellular component organization	3	126	0.0043	ENSSSCP00000010325,ENSSSCP00000012570,ENSSSCP00000015993	AHSG,APOC3,CLU						GO:0071702	organic substance transport	3	109	0.0032	ENSSSCP00000015556,ENSSSCP00000015993,ENSSSCP00000015994	APOA1,APOC3,HPX						GO:0071702	organic substance transport	3	109	0.0030	ENSSSCP00000015556,ENSSSCP00000015993,ENSSSCP00000015994	APOA1,APOC3,HPX
	GO:0048522	positive regulation of cellular process	4	282	0.0044	ENSSSCP00000010325,ENSSSCP00000012570,ENSSSCP00000014399,ENSSSCP00000015994	AHSG,APOA1,C3,CLU						GO:0051128	regulation of cellular component organization	3	126	0.0046	ENSSSCP00000010325,ENSSSCP00000012570,ENSSSCP00000015993	AHSG,APOC3,CLU						GO:0051128	regulation of cellular component organization	3	126	0.0043	ENSSSCP00000010325,ENSSSCP00000012570,ENSSSCP00000015993	AHSG,APOC3,CLU
	GO:0051129	negative regulation of cellular component organization	2	37	0.006	ENSSSCP00000010325,ENSSSCP00000015993	APOC3,CLU						GO:0048522	positive regulation of cellular process	4	282	0.0048	ENSSSCP00000010325,ENSSSCP00000012570,ENSSSCP00000014399,ENSSSCP00000015994	AHSG,APOA1,C3,CLU						GO:0048522	positive regulation of cellular process	4	282	0.0044	ENSSSCP00000010325,ENSSSCP00000012570,ENSSSCP00000014399,ENSSSCP00000015994	AHSG,APOA1,C3,CLU
	GO:0007154	cell communication	4	317	0.0066	ENSSSCP00000002967,ENSSSCP00000009549,ENSSSCP00000010325,ENSSSCP00000015993	ALB,APOC3,CLU,HP						GO:0002250	adaptive immune response	2	35	0.0057	ENSSSCP00000009601,ENSSSCP00000014399	C3,FGB						GO:0002250	adaptive immune response	2	35	0.0054	ENSSSCP00000009601,ENSSSCP00000014399	C3,FGB
	GO:0051704	multi-organism process	3	170	0.0093	ENSSSCP00000002967,ENSSSCP00000004364,ENSSSCP00000009549	ALB,HP,PLG						GO:0048584	positive regulation of response to stimulus	3	141	0.0062	ENSSSCP00000001522,ENSSSCP00000010325,ENSSSCP00000014399	C3,CFB,CLU						GO:0048584	positive regulation of response to stimulus	3	141	0.0057	ENSSSCP00000001522,ENSSSCP00000010325,ENSSSCP00000014399	C3,CFB,CLU
	GO:0031325	positive regulation of cellular metabolic process	3	183	0.0112	ENSSSCP00000010325,ENSSSCP00000014399,ENSSSCP00000015994	APOA1,C3,CLU						GO:0051129	negative regulation of cellular component organization	2	37	0.0062	ENSSSCP00000010325,ENSSSCP00000015993	APOC3,CLU						GO:0051129	negative regulation of cellular component organization	2	37	0.0059	ENSSSCP00000010325,ENSSSCP00000015993	APOC3,CLU
	GO:0051050	positive regulation of transport	2	59	0.0134	ENSSSCP00000012570,ENSSSCP00000014399	AHSG,C3						GO:0007154	cell communication	4	317	0.0072	ENSSSCP00000002967,ENSSSCP00000009549,ENSSSCP00000010325,ENSSSCP00000015993	ALB,APOC3,CLU,HP						GO:0007154	cell communication	4	317	0.0065	ENSSSCP00000002967,ENSSSCP00000009549,ENSSSCP00000010325,ENSSSCP00000015993	ALB,APOC3,CLU,HP
	GO:0043066	negative regulation of apoptotic process	2	61	0.0142	ENSSSCP00000009549,ENSSSCP00000010325	ALB,CLU						GO:0051704	multi-organism process	3	170	0.0098	ENSSSCP00000002967,ENSSSCP00000004364,ENSSSCP00000009549	ALB,HP,PLG						GO:0051704	multi-organism process	3	170	0.0091	ENSSSCP00000002967,ENSSSCP00000004364,ENSSSCP00000009549	ALB,HP,PLG
	GO:0032101	regulation of response to external stimulus	2	65	0.0156	ENSSSCP00000004364,ENSSSCP00000012570	AHSG,PLG						GO:0031325	positive regulation of cellular metabolic process	3	183	0.0118	ENSSSCP00000010325,ENSSSCP00000014399,ENSSSCP00000015994	APOA1,C3,CLU						GO:0031325	positive regulation of cellular metabolic process	3	183	0.0110	ENSSSCP00000010325,ENSSSCP00000014399,ENSSSCP00000015994	APOA1,C3,CLU
	GO:0033554	cellular response to stress	2	68	0.0168	ENSSSCP00000009549,ENSSSCP00000015994	ALB,APOA1						GO:0051050	positive regulation of transport	2	59	0.0138	ENSSSCP00000012570,ENSSSCP00000014399	AHSG,C3						GO:0051050	positive regulation of transport	2	59	0.0131	ENSSSCP00000012570,ENSSSCP00000014399	AHSG,C3
	GO:0009966	regulation of signal transduction	3	227	0.0189	ENSSSCP00000010325,ENSSSCP00000014399,ENSSSCP00000015993	APOC3,C3,CLU						GO:0043066	negative regulation of apoptotic process	2	61	0.0146	ENSSSCP00000009549,ENSSSCP00000010325	ALB,CLU						GO:0043066	negative regulation of apoptotic process	2	61	0.0139	ENSSSCP00000009549,ENSSSCP00000010325	ALB,CLU
	GO:0048585	negative regulation of response to stimulus	2	79	0.0216	ENSSSCP00000004364,ENSSSCP00000010325	CLU,PLG						GO:0033554	cellular response to stress	2	68	0.0174	ENSSSCP00000009549,ENSSSCP00000015994	ALB,APOA1						GO:0033554	cellular response to stress	2	68	0.0165	ENSSSCP00000009549,ENSSSCP00000015994	ALB,APOA1
	GO:0055085	transmembrane transport	2	87	0.0258	ENSSSCP00000012406,ENSSSCP00000015556	HPX,TF						GO:0009966	regulation of signal transduction	3	227	0.0198	ENSSSCP00000010325,ENSSSCP00000014399,ENSSSCP00000015993	APOC3,C3,CLU						GO:0009966	regulation of signal transduction	3	227	0.0186	ENSSSCP00000010325,ENSSSCP00000014399,ENSSSCP00000015993	APOC3,C3,CLU
	GO:0042221	response to chemical	3	267	0.0282	ENSSSCP00000002967,ENSSSCP00000010325,ENSSSCP00000012206	CLU,HP,ITIH4						GO:0055085	transmembrane transport	2	87	0.0266	ENSSSCP00000012406,ENSSSCP00000015556	HPX,TF						GO:0055085	transmembrane transport	2	87	0.0253	ENSSSCP00000012406,ENSSSCP00000015556	HPX,TF
	GO:0009967	positive regulation of signal transduction	2	96	0.0306	ENSSSCP00000010325,ENSSSCP00000014399	C3,CLU						GO:0042221	response to chemical	3	267	0.0296	ENSSSCP00000002967,ENSSSCP00000010325,ENSSSCP00000012206	CLU,HP,ITIH4						GO:0042221	response to chemical	3	267	0.0277	ENSSSCP00000002967,ENSSSCP00000010325,ENSSSCP00000012206	CLU,HP,ITIH4
	GO:0032270	positive regulation of cellular protein metabolic process	2	103	0.0342	ENSSSCP00000010325,ENSSSCP00000014399	C3,CLU						GO:0009967	positive regulation of signal transduction	2	96	0.0315	ENSSSCP00000010325,ENSSSCP00000014399	C3,CLU						GO:0009967	positive regulation of signal transduction	2	96	0.0300	ENSSSCP00000010325,ENSSSCP00000014399	C3,CLU
	GO:0044093	positive regulation of molecular function	2	105	0.0349	ENSSSCP00000010325,ENSSSCP00000015994	APOA1,CLU						GO:0032270	positive regulation of cellular protein metabolic process	2	103	0.0352	ENSSSCP00000010325,ENSSSCP00000014399	C3,CLU						GO:0032270	positive regulation of cellular protein metabolic process	2	103	0.0335	ENSSSCP00000010325,ENSSSCP00000014399	C3,CLU
	GO:1902531	regulation of intracellular signal transduction	2	105	0.0349	ENSSSCP00000010325,ENSSSCP00000015993	APOC3,CLU						GO:0044093	positive regulation of molecular function	2	105	0.0358	ENSSSCP00000010325,ENSSSCP00000015994	APOA1,CLU						GO:0044093	positive regulation of molecular function	2	105	0.0341	ENSSSCP00000010325,ENSSSCP00000015994	APOA1,CLU
	GO:0007165	signal transduction	3	302	0.0362	ENSSSCP00000002967,ENSSSCP00000010325,ENSSSCP00000015993	APOC3,CLU,HP						GO:1902531	regulation of intracellular signal transduction	2	105	0.0358	ENSSSCP00000010325,ENSSSCP00000015993	APOC3,CLU						GO:1902531	regulation of intracellular signal transduction	2	105	0.0341	ENSSSCP00000010325,ENSSSCP00000015993	APOC3,CLU
													GO:0007165	signal transduction	3	302	0.0379	ENSSSCP00000002967,ENSSSCP00000010325,ENSSSCP00000015993	APOC3,CLU,HP						GO:0007165	signal transduction	3	302	0.0354	ENSSSCP00000002967,ENSSSCP00000010325,ENSSSCP00000015993	APOC3,CLU,HP
KEGG	#term ID	term description	observed gene count	background gene count	false discovery rate	matching proteins in your network (IDs)	matching proteins in your network (labels)																		GO:0006464	cellular protein modification process	2	131	0.0490	ENSSSCP00000005881,ENSSSCP00000015994	AMBP,APOA1
Pathways	ssc04610	Complement and coagulation cascades	11	73	6.43E-17	ENSSSCP00000001522,ENSSSCP00000001528,ENSSSCP00000004152,ENSSSCP00000004364,ENSSSCP00000005908,ENSSSCP00000009601,ENSSSCP00000010325,ENSSSCP00000011611,ENSSSCP00000014081,ENSSSCP00000014399,ENSSSCP00000016426	C3,C4,C5,C8A,CFB,CFH,CLU,F2,FGB,PLG,SERPINC1					KEGG	#term ID	term description	observed gene count	background gene count	false discovery rate	matching proteins in your network (IDs)	matching proteins in your network (labels)
	ssc05150	Staphylococcus aureus infection	6	39	2.86E-09	ENSSSCP00000001522,ENSSSCP00000001528,ENSSSCP00000004364,ENSSSCP00000005908,ENSSSCP00000011611,ENSSSCP00000014399	C3,C4,C5,CFB,CFH,PLG					Pathways	ssc04610	Complement and coagulation cascades	12	73	8.21e-19	ENSSSCP00000001522,ENSSSCP00000001528,ENSSSCP00000004152,ENSSSCP00000004364,ENSSSCP00000006250,ENSSSCP00000009601,ENSSSCP00000010325,ENSSSCP00000011611,ENSSSCP00000014081,ENSSSCP00000014399,ENSSSCP00000016426,ENSSSCP00000024170	C3,C4,C8A,C8G,CFB,CFH,CLU,F12,F2,FGB,PLG,SERPINC1					KEGG	#term ID	term description	observed gene count	background gene count	false discovery rate	matching proteins in your network (IDs)	matching proteins in your network (labels)
	ssc05322	Systemic lupus erythematosus	4	69	0.0001	ENSSSCP00000001528,ENSSSCP00000004152,ENSSSCP00000005908,ENSSSCP00000014399	C3,C4,C5,C8A						ssc05150	Staphylococcus aureus infection	5	39	2.86e-07	ENSSSCP00000001522,ENSSSCP00000001528,ENSSSCP00000004364,ENSSSCP00000011611,ENSSSCP00000014399	C3,C4,CFB,CFH,PLG					Pathways	ssc04610	Complement and coagulation cascades	11	73	6.43e-17	ENSSSCP00000001522,ENSSSCP00000001528,ENSSSCP00000004152,ENSSSCP00000004364,ENSSSCP00000009601,ENSSSCP00000010325,ENSSSCP00000011611,ENSSSCP00000014081,ENSSSCP00000014399,ENSSSCP00000016426,ENSSSCP00000024170	C3,C4,C8A,CFB,CFH,CLU,F12,F2,FGB,PLG,SERPINC1
	ssc04979	Cholesterol metabolism	3	43	0.00068	ENSSSCP00000006775,ENSSSCP00000015993,ENSSSCP00000015994	APOA1,APOA2,APOC3						ssc05322	Systemic lupus erythematosus	4	69	0.00011	ENSSSCP00000001528,ENSSSCP00000004152,ENSSSCP00000006250,ENSSSCP00000014399	C3,C4,C8A,C8G						ssc05150	Staphylococcus aureus infection	5	39	2.50e-07	ENSSSCP00000001522,ENSSSCP00000001528,ENSSSCP00000004364,ENSSSCP00000011611,ENSSSCP00000014399	C3,C4,CFB,CFH,PLG
	ssc03320	PPAR signaling pathway	3	63	0.0015	ENSSSCP00000006775,ENSSSCP00000015993,ENSSSCP00000015994	APOA1,APOA2,APOC3						ssc04979	Cholesterol metabolism	3	43	0.00074	ENSSSCP00000006775,ENSSSCP00000015993,ENSSSCP00000015994	APOA1,APOA2,APOC3						ssc04979	Cholesterol metabolism	3	43	0.00091	ENSSSCP00000006775,ENSSSCP00000015993,ENSSSCP00000015994	APOA1,APOA2,APOC3
	ssc05133	Pertussis	3	62	0.0015	ENSSSCP00000001528,ENSSSCP00000005908,ENSSSCP00000014399	C3,C4,C5						ssc03320	PPAR signaling pathway	3	63	0.0017	ENSSSCP00000006775,ENSSSCP00000015993,ENSSSCP00000015994	APOA1,APOA2,APOC3						ssc03320	PPAR signaling pathway	3	63	0.0020	ENSSSCP00000006775,ENSSSCP00000015993,ENSSSCP00000015994	APOA1,APOA2,APOC3
	ssc05020	Prion diseases	2	29	0.0073	ENSSSCP00000004152,ENSSSCP00000005908	C5,C8A						ssc05146	Amoebiasis	3	79	0.0028	ENSSSCP00000004152,ENSSSCP00000006250,ENSSSCP00000017132	C8A,C8G,FN1						ssc05322	Systemic lupus erythematosus	3	69	0.0021	ENSSSCP00000001528,ENSSSCP00000004152,ENSSSCP00000014399	C3,C4,C8A
	ssc04978	Mineral absorption	2	36	0.0096	ENSSSCP00000012406,ENSSSCP00000021371	ICA,TF						ssc05020	Prion diseases	2	29	0.0077	ENSSSCP00000004152,ENSSSCP00000006250	C8A,C8G						ssc04216	Ferroptosis	2	39	0.0129	ENSSSCP00000012406,ENSSSCP00000021371	ICA,TF
	ssc04216	Ferroptosis	2	39	0.01	ENSSSCP00000012406,ENSSSCP00000021371	ICA,TF						ssc04978	Mineral absorption	2	36	0.0101	ENSSSCP00000012406,ENSSSCP00000021371	ICA,TF						ssc04978	Mineral absorption	2	36	0.0129	ENSSSCP00000012406,ENSSSCP00000021371	ICA,TF
	ssc04066	HIF-1 signaling pathway	2	87	0.0339	ENSSSCP00000012406,ENSSSCP00000021371	ICA,TF						ssc04216	Ferroptosis	2	39	0.0105	ENSSSCP00000012406,ENSSSCP00000021371	ICA,TF						ssc05133	Pertussis	2	62	0.0269	ENSSSCP00000001528,ENSSSCP00000014399	C3,C4
	ssc04080	Neuroactive ligand-receptor interaction	3	243	0.0339	ENSSSCP00000004364,ENSSSCP00000014081,ENSSSCP00000017465	ENSSSCG00000016483,F2,PLG						ssc05133	Pertussis	2	62	0.0226	ENSSSCP00000001528,ENSSSCP00000014399	C3,C4						ssc04066	HIF-1 signaling pathway	2	87	0.0377	ENSSSCP00000012406,ENSSSCP00000021371	ICA,TF
	ssc05146	Amoebiasis	2	79	0.0339	ENSSSCP00000004152,ENSSSCP00000017132	C8A,FN1						ssc04080	Neuroactive ligand-receptor interaction	3	243	0.0339	ENSSSCP00000004364,ENSSSCP00000014081,ENSSSCP00000017465	ENSSSCG00000016483,F2,PLG						ssc04080	Neuroactive ligand-receptor interaction	3	243	0.0377	ENSSSCP00000004364,ENSSSCP00000014081,ENSSSCP00000017465	ENSSSCG00000016483,F2,PLG
													ssc04066	HIF-1 signaling pathway	2	87	0.0356	ENSSSCP00000012406,ENSSSCP00000021371	ICA,TF						ssc05146	Amoebiasis	2	79	0.0377	ENSSSCP00000004152,ENSSSCP00000017132	C8A,FN1

## Sheet: FA-SNA
Total of 1,054 out of 1,627 proteins were considered for analyses = 65%
PPI enrichment p-value <10-6					Lists of significantly enriched GO-terms
our Input:	Protein name		category	#term ID	term description	observed gene count	background gene count	false discovery rate	matching proteins in your network (labels)
FBLN1	Fibulin-1; Incorporated into fibronectin-containing matrix fibers. May play a role in cell adhesion and migration along protein fibers within the extracellular matrix (ECM). Could be important for certain developmental processes and contribute to the supramolecular organization of ECM architecture, in particular to those of basement membranes (709 aa)	-	CC	GO:0005576	extracellular region	49	352	1.82E-07	ACP5,ADM5,AHSG,ALB,AMBP,APOA1,APOA4,APOC3,APOR,BGLAP,C1QA,C3,C5,C7,CFB,CILP,CLU,CRSP3,ENSSSCG00000011128,ENSSSCG00000016483,F12,F2,F5,F9,FCN1,FCN2,FGB,HP,HPX,IBSP,ICA,IFI30,IL10,IL21,IL4,INHA,ITIH1,ITIH4,LOC396897,LTB,PLG,PSP-II,RBP4,SERPINA1,SPP2,SR-PSOX,TF,TGFB3,TGFBI
CBX7	Chromobox homolog 7 (251 aa)	-		GO:0032991	protein-containing complex	33	301	0.0052	ABCF1,ALB,APOA1,APOA4,APOC3,ATP1A1,ATP4B,C1QA,C7,CCND2,CFTR,CLU,ENO3,ENSSSCG00000003042,ENSSSCG00000007585,FBXO32,FCN1,FCN2,GJA1,INHA,KCNB1,KCNMA1,LOC733678,MYL7,PPP1R10,RPL10L,RPL6,RPS15,RYR1,SNRPA,SRSF1,TOPOII,UIMC1
PICK1	Protein interacting with PRKCA 1 (417 aa)	-		GO:0005615	extracellular space	22	185	0.0232	AHSG,ALB,APOA1,APOA4,APOC3,C3,CLU,ENSSSCG00000016483,F12,F9,ICA,IL10,IL21,IL4,INHA,LTB,RBP4,SERPINA1,SR-PSOX,TF,TGFB3,TGFBI
ADCY6	Adenylate cyclase 6; Belongs to the adenylyl cyclase class-4/guanylyl cyclase family (1166 aa)	-		GO:0044421	extracellular region part	23	199	0.0232	AHSG,ALB,APOA1,APOA4,APOC3,C3,CLU,ENSSSCG00000016483,F12,F9,IBSP,ICA,IL10,IL21,IL4,INHA,LTB,RBP4,SERPINA1,SR-PSOX,TF,TGFB3,TGFBI
WNT1	Protein Wnt; Ligand for members of the frizzled family of seven transmembrane receptors (370 aa)	-		GO:1902495	transmembrane transporter complex	6	16	0.0232	ATP1A1,ATP4B,CFTR,KCNB1,KCNMA1,RYR1
KRT84	Keratin 84; Belongs to the intermediate filament family (487 aa)	-		GO:0034364	high-density lipoprotein particle	4	6	0.0283	APOA1,APOA4,APOC3,CLU
ITGB7	Integrin, beta 7 (800 aa)	-		GO:0098797	plasma membrane protein complex	8	36	0.0283	ATP1A1,ATP4B,C7,GJA1,INHA,KCNB1,KCNMA1,RYR1
ESPL1	Extra spindle pole bodies homolog 1 (S. cerevisiae) (2104 aa)	-
SP7	Sp7 transcription factor (432 aa)	-	MF	#term ID	term description	observed gene count	background gene count	false discovery rate	matching proteins in your network (labels)
PCBP2	poly(rC) binding protein 2 (353 aa)	-		GO:0005215	transporter activity	17	90	0.0022	APOA1,APOA4,ATP1A1,ATP1A2,CFTR,GJA1,HPX,KCNB1,KCNMA1,LOC733678,MTTP,RBP4,RYR1,SLC5A1,SLC5A10,SLC9A1,TF
ITGA5	Integrin subunit alpha 5 (1057 aa)	-		GO:0005488	binding	72	834	0.0022	ABCF1,ACADM,ACP5,ADM5,ALB,AMBP,APOA1,APOA4,APOC3,APTX,ATP1A1,ATP1A2,BGLAP,C3,CAT,CCND2,CD9,CFTR,CLU,CMAH,CRSP3,CRY,CYP19A1,DGKA,DHFR,DUOX1,ENO3,ENSSSCG00000007585,ENSSSCG00000016483,ESR2,F12,F2,F5,F9,FCN1,FCN2,HP,HPX,HSP90B1,IDH3G,IL10,IL21,IL4,INHA,KCNB1,KCNMA1,KDM5C,KMO,LTB,MTTP,MYL7,PPP1R10,RBP4,RPL10L,RPL6,RPS15,RYR1,SLC9A1,SNRPA,SR-PSOX,SRSF1,SYK,TF,TGFB3,TGFBI,TOPOII,TSHZ2,TUBB2A,TXNRD1,UCK…
TESPA1	Thymocyte expressed, positive selection associated 1 (529 aa)	-		GO:0043167	ion binding	44	436	0.0022	ABCF1,ACADM,ACP5,ALB,APOA1,APOA4,APOC3,APTX,ATP1A1,ATP1A2,BGLAP,CAT,CFTR,CMAH,CRY,CYP19A1,DGKA,DUOX1,ENO3,ENSSSCG00000007585,ENSSSCG00000016483,ESR2,F12,F2,F5,F9,FCN1,FCN2,HPX,HSP90B1,IDH3G,KCNMA1,KDM5C,KMO,MYL7,PPP1R10,RYR1,SYK,TF,TOPOII,TSHZ2,TUBB2A,TXNRD1,UCK
ENSSSCG00000022997	Olfactory receptor (318 aa)	-		GO:0046873	metal ion transmembrane transporter activity	9	26	0.0022	ATP1A1,ATP1A2,KCNB1,KCNMA1,RYR1,SLC5A1,SLC5A10,SLC9A1,TF
DGKA	Diacylglycerol kinase alpha; Upon cell stimulation converts the second messenger diacylglycerol into phosphatidate, initiating the resynthesis of phosphatidylinositols and attenuating protein kinase C activity (734 aa)	-		GO:0043169	cation binding	32	290	0.0031	ACP5,ALB,APOA1,APOA4,APTX,ATP1A1,ATP1A2,BGLAP,CAT,CMAH,CYP19A1,DGKA,DUOX1,ENO3,ENSSSCG00000016483,ESR2,F12,F2,F5,F9,FCN1,FCN2,HPX,IDH3G,KCNMA1,KDM5C,MYL7,PPP1R10,RYR1,TF,TOPOII,TSHZ2
SMARCC2	SWI/SNF related, matrix associated, actin dependent regulator of chromatin subfamily c member 2 (1167 aa)	-		GO:0022857	transmembrane transporter activity	14	79	0.0053	ATP1A1,ATP1A2,CFTR,GJA1,HPX,KCNB1,KCNMA1,LOC733678,RBP4,RYR1,SLC5A1,SLC5A10,SLC9A1,TF
APON	Sus scrofa ovarian and testicular apolipoprotein N (ApoN), mRNA (254 aa)	-		GO:0015318	inorganic molecular entity transmembrane transporter activity	12	61	0.006	ATP1A1,ATP1A2,CFTR,KCNB1,KCNMA1,LOC733678,RBP4,RYR1,SLC5A1,SLC5A10,SLC9A1,TF
BAZ2A	Bromodomain adjacent to zinc finger domain, 2A (1923 aa)	-		GO:0046872	metal ion binding	30	285	0.0071	ACP5,ALB,APTX,ATP1A1,ATP1A2,BGLAP,CAT,CMAH,CYP19A1,DGKA,DUOX1,ENO3,ENSSSCG00000016483,ESR2,F12,F2,F5,F9,FCN1,FCN2,HPX,IDH3G,KCNMA1,KDM5C,MYL7,PPP1R10,RYR1,TF,TOPOII,TSHZ2
ZBTB39	Zinc finger and BTB domain containing 39 (695 aa)	-		GO:0022890	inorganic cation transmembrane transporter activity	10	45	0.0072	ATP1A1,ATP1A2,KCNB1,KCNMA1,LOC733678,RYR1,SLC5A1,SLC5A10,SLC9A1,TF
ENSSSCG00000000423	Uncharacterized protein (1813 aa)	-		GO:0015079	potassium ion transmembrane transporter activity	5	9	0.0099	ATP1A1,ATP1A2,KCNB1,KCNMA1,SLC9A1
KIF5C	Kinesin family member 5C (745 aa)	-		GO:0097159	organic cyclic compound binding	34	356	0.0099	ABCF1,ACADM,ALB,AMBP,APOA1,APOA4,APTX,ATP1A1,ATP1A2,CAT,CFTR,CRY,CYP19A1,DGKA,DHFR,DUOX1,ENSSSCG00000007585,ESR2,HSP90B1,KDM5C,KMO,PPP1R10,RPL10L,RPL6,RPS15,RYR1,SNRPA,SRSF1,SYK,TOPOII,TSHZ2,TUBB2A,TXNRD1,UCK
KIF5A	Kinesin family member 5A; Belongs to the TRAFAC class myosin-kinesin ATPase superfamily. Kinesin family (956 aa)	-		GO:1901363	heterocyclic compound binding	32	340	0.0165	ABCF1,ACADM,ALB,AMBP,APTX,ATP1A1,ATP1A2,CAT,CFTR,CRY,CYP19A1,DGKA,DHFR,DUOX1,ENSSSCG00000007585,ESR2,HSP90B1,KDM5C,KMO,PPP1R10,RPL10L,RPL6,RPS15,RYR1,SNRPA,SRSF1,SYK,TOPOII,TSHZ2,TUBB2A,TXNRD1,UCK
ENSSSCG00000000468	annotation not available (99 aa)	-		GO:0003824	catalytic activity	39	453	0.017	ABCF1,ACADM,ACP5,APTX,ATP1A1,ATP1A2,CAT,CES1,CFB,CFTR,CMAH,CRY,CYP19A1,DGKA,DHFR,DUOX1,ENO3,ENSSSCG00000016483,EPHX1,F12,F2,F9,GCNT7,GLUD1,HPX,IDH3G,IFI30,KDM5C,KMO,LOC733678,NEU1,PLG,PNMT,SYK,TOPOII,TUBB2A,TXNRD1,UCK,VNN1
ENSSSCG00000000476	Uncharacterized protein (132 aa)	-		GO:0004857	enzyme inhibitor activity	10	55	0.017	AHSG,AMBP,APOC3,C3,ENSSSCG00000011128,ICA,ITIH1,ITIH4,PPP1R10,SERPINA1
PPFIBP1	PTPRF interacting protein, binding protein 1 (liprin beta 1) (926 aa)	-		GO:0015075	ion transmembrane transporter activity	11	65	0.017	ATP1A1,ATP1A2,CFTR,KCNB1,KCNMA1,LOC733678,RYR1,SLC5A1,SLC5A10,SLC9A1,TF
KIAA1467	Uncharacterized protein; KIAA1467 (619 aa)	-		GO:0015077	monovalent inorganic cation transmembrane transporter activity	8	35	0.017	ATP1A1,ATP1A2,KCNB1,KCNMA1,LOC733678,SLC5A1,SLC5A10,SLC9A1
ENSSSCG00000000638	Uncharacterized protein (273 aa)	-		GO:0015081	sodium ion transmembrane transporter activity	5	12	0.017	ATP1A1,ATP1A2,SLC5A1,SLC5A10,SLC9A1
ENSSSCG00000000640	Uncharacterized protein (235 aa)	-		GO:0022804	active transmembrane transporter activity	7	28	0.017	ATP1A1,ATP1A2,CFTR,LOC733678,SLC5A1,SLC5A10,SLC9A1
A2M	Alpha-2-macroglobulin (1477 aa)	-		GO:0030234	enzyme regulator activity	13	90	0.017	AHSG,AMBP,APOA1,APOA4,APOC3,C3,ENSSSCG00000011128,ICA,ITIH1,ITIH4,PPP1R10,PPP2R1A,SERPINA1
GNB3	Guanine nucleotide binding protein (G protein), beta polypeptide 3 (340 aa)	-		GO:0098772	molecular function regulator	23	214	0.017	ADM5,AHSG,AMBP,APOA1,APOA4,APOC3,C3,CFTR,CRSP3,ENSSSCG00000011128,ICA,IL10,IL21,IL4,INHA,ITIH1,ITIH4,LTB,PPP1R10,PPP2R1A,SERPINA1,SR-PSOX,TGFB3
NOP2	NOP2 nucleolar protein; Belongs to the class I-like SAM-binding methyltransferase superfamily. RsmB/NOP family (821 aa)	-		GO:0004866	endopeptidase inhibitor activity	7	30	0.0208	AHSG,AMBP,C3,ENSSSCG00000011128,ITIH1,ITIH4,SERPINA1
ENSSSCG00000000710	Uncharacterized protein (215 aa)	-		GO:0008236	serine-type peptidase activity	6	22	0.0222	CFB,ENSSSCG00000016483,F12,F2,F9,PLG
ANO2	Anoctamin 2, calcium activated chloride channel (261 aa)	-		GO:0016787	hydrolase activity	20	189	0.0244	ABCF1,ACP5,APTX,ATP1A1,ATP1A2,CES1,CFB,CFTR,ENSSSCG00000016483,EPHX1,F12,F2,F9,HPX,LOC733678,NEU1,PLG,TOPOII,TUBB2A,VNN1
AKAP3	Sus scrofa A kinase (PRKA) anchor protein 3 (AKAP3), mRNA (854 aa)	-		GO:0004867	serine-type endopeptidase inhibitor activity	5	16	0.0275	AMBP,ENSSSCG00000011128,ITIH1,ITIH4,SERPINA1
DYRK4	Dual-specificity tyrosine-(Y)-phosphorylation regulated kinase 4 (600 aa)	-		GO:0005319	lipid transporter activity	4	10	0.0362	APOA1,APOA4,MTTP,RBP4
CCND2	G1/S-specific cyclin-D2; Regulatory component of the cyclin D2-CDK4 (DC) complex that phosphorylates and inhibits members of the retinoblastoma (RB) protein family including RB1 and regulates the cell-cycle during G(1)/S transition. Phosphorylation of RB1 allows dissociation of the transcription factor E2F from the RB/E2F complex and the subsequent transcription of E2F target genes which are resp…	-		GO:0016887	ATPase activity	6	28	0.0464	ABCF1,ATP1A1,ATP1A2,CFTR,LOC733678,TOPOII
FKBP4	Peptidylprolyl isomerase; FK506 binding protein 4, 59kDa (456 aa)	-
WASH1	annotation not available (469 aa)	-	BP	#term ID	term description	observed gene count	background gene count	false discovery rate	matching proteins in your network (labels)
LRRK2	Uncharacterized protein; Sus scrofa leucine-rich repeat kinase 2 (LRRK2), mRNA (2525 aa)	-		GO:0006950	response to stress	36	224	8.29E-06	ACADM,ACP5,AHSG,ALB,APOA1,APOA4,APTX,C1QA,C3,C5,C7,CAT,CFB,CLU,DUOX1,F12,F2,F5,F9,FCN1,FCN2,FGB,GJA1,HP,HSP90B1,IL10,IL4R,ITIH4,PLG,SR-PSOX,SYK,TGFB3,TOPOII,TXNRD1,UIMC1,VAPB
CNTN1	Contactin 1 (1019 aa)	-		GO:0050896	response to stimulus	54	519	0.00062	ACADM,ACP5,ADM5,AHSG,ALB,APOA1,APOA4,APOC3,APTX,C1QA,C3,C5,C7,CAT,CCND2,CD9,CFB,CFTR,CLU,DGKA,DHFR,DUOX1,ENSSSCG00000007585,EPHX1,ESR2,F12,F2,F5,F9,FBXO32,FCN1,FCN2,FGB,GJA1,HP,HSP90B1,IL10,IL21,IL4,IL4R,INHA,ITIH4,KCNB1,LTB,PLG,RYR1,SLC9A1,SR-PSOX,SYK,TGFB3,TOPOII,TXNRD1,UIMC1,VAPB
ADAMTS20	Uncharacterized protein; ADAM metallopeptidase with thrombospondin type 1 motif, 20 (1793 aa)	-		GO:0065007	biological regulation	67	716	0.00066	ABCF1,ACADM,ACP5,ADM5,AHSG,ALB,AMBP,APOA1,APOA4,APOC3,ATP1A1,BGLAP,C1QA,C3,C5,C7,CAT,CCND2,CD9,CFB,CFTR,CLU,CRSP3,DGKA,DUOX1,ENSSSCG00000007585,ENSSSCG00000011128,ESR2,F12,F2,F5,F9,FBXO32,FCN2,FGB,GJA1,HP,HPX,ICA,IL10,IL21,IL4,IL4R,INHA,ITIH1,ITIH4,KCNB1,KCNMA1,KDM5C,LTB,MTTP,PLG,PPP1R10,PPP2R1A,RPL10L,RYR1,SERPINA1,SLC9A1,SR-PSOX,SYK,TF,TGFB3,TOPOII,TSHZ2,TXNRD1,UIMC1,VAPB
PUS7L	Pseudouridylate synthase 7 homolog (S. cerevisiae)-like (702 aa)	-		GO:0008152	metabolic process	61	654	0.0016	ABCF1,ACADM,ACP5,AMBP,APOA1,APOA4,APOC3,APTX,C1QA,C3,C5,C7,CAT,CD9,CFB,CMAH,CRY,CYP19A1,DGKA,DHFR,DUOX1,ENO3,ENSSSCG00000003042,ENSSSCG00000011128,ENSSSCG00000016483,EPHX1,ESR2,F12,F2,F9,FBXO32,FCN2,GCNT7,GLUD1,HPX,HSP90B1,IDH3B,IDH3G,IFI30,IL10,INHA,ITIH1,ITIH4,KDM5C,KMO,LOC733678,NEU1,PLG,PNMT,RPL10L,RPL6,RPS15,SNRPA,SRSF1,SYK,TOPOII,TSHZ2,TXNRD1,UCK,UIMC1,VNN1
ENSSSCG00000021948	Olfactory receptor (315 aa)	-		GO:0006811	ion transport	19	106	0.0017	ACP5,APOA1,APOA4,APOC3,ATP1A1,ATP1A2,ATP4B,CFTR,HPX,KCNB1,KCNMA1,LOC733678,MTTP,RYR1,SLC5A1,SLC5A10,SLC9A1,SYK,TF
TXNRD1	Thioredoxin reductase 1 (499 aa)	-		GO:1901564	organonitrogen compound metabolic process	40	375	0.0033	ABCF1,ACADM,AMBP,APOA1,APOA4,APOC3,C1QA,C3,C5,C7,CFB,DHFR,DUOX1,ENO3,ENSSSCG00000003042,ENSSSCG00000011128,ENSSSCG00000016483,F12,F2,F9,FBXO32,FCN2,GCNT7,GLUD1,HSP90B1,INHA,ITIH1,ITIH4,KMO,LOC733678,NEU1,PLG,PNMT,RPL10L,RPL6,RPS15,SYK,UCK,UIMC1,VNN1
HSP90B1	Endoplasmin; Molecular chaperone that functions in the processing and transport of secreted proteins. When associated with CNPY3, required for proper folding of Toll-like receptors. Functions in endoplasmic reticulum associated degradation (ERAD). Has ATPase activity (By similarity); Belongs to the heat shock protein 90 family (804 aa)	-		GO:0006807	nitrogen compound metabolic process	47	482	0.0043	ABCF1,ACADM,AMBP,APOA1,APOA4,APOC3,APTX,C1QA,C3,C5,C7,CFB,DHFR,DUOX1,ENO3,ENSSSCG00000003042,ENSSSCG00000011128,ENSSSCG00000016483,ESR2,F12,F2,F9,FBXO32,FCN2,GCNT7,GLUD1,HSP90B1,INHA,ITIH1,ITIH4,KDM5C,KMO,LOC733678,NEU1,PLG,PNMT,RPL10L,RPL6,RPS15,SNRPA,SRSF1,SYK,TOPOII,TSHZ2,UCK,UIMC1,VNN1
TMPO	Uncharacterized protein; Sus scrofa thymopoietin (TMPO), mRNA (190 aa)	-		GO:0006956	complement activation	6	8	0.0043	C1QA,C3,C5,C7,CFB,FCN2
LUM	Uncharacterized protein; Lumican (341 aa)	-		GO:0050789	regulation of biological process	58	648	0.0043	ABCF1,ACADM,ACP5,ADM5,AHSG,ALB,AMBP,APOA1,APOA4,APOC3,ATP1A1,BGLAP,C1QA,C3,C5,C7,CAT,CCND2,CD9,CFB,CLU,CRSP3,DGKA,DUOX1,ENSSSCG00000007585,ENSSSCG00000011128,ESR2,F12,FBXO32,FCN2,GJA1,HP,IL10,IL21,IL4,IL4R,INHA,ITIH1,ITIH4,KCNB1,KCNMA1,KDM5C,LTB,MTTP,PLG,PPP1R10,PPP2R1A,RPL10L,RYR1,SERPINA1,SR-PSOX,SYK,TGFB3,TOPOII,TSHZ2,TXNRD1,UIMC1,VAPB
CEP290	Centrosomal protein 290kDa (2483 aa)	-		GO:0072376	protein activation cascade	6	8	0.0043	C1QA,C3,C5,C7,CFB,FCN2
TTLL8	Tubulin tyrosine ligase-like family, member 8 (796 aa)	-		GO:0050878	regulation of body fluid levels	10	35	0.005	ADM5,CD9,CFTR,F12,F2,F5,F9,FGB,PLG,SYK
RPP40	Ribonuclease P/MRP 40kDa subunit (363 aa)	-		GO:0065003	protein-containing complex assembly	13	62	0.0054	APOA1,APOA4,APOC3,ENSSSCG00000003042,KCNB1,MTTP,PPP2R1A,RPL10L,RPL6,RPS15,RYR1,SLC9A1,SRSF1
ECI2	Uncharacterized protein; enoyl-CoA delta isomerase 2 (394 aa)	-		GO:0009987	cellular process	74	919	0.0057	ABCF1,ACADM,ACP5,ADM5,ALB,AMBP,APOA1,APOA4,APOC3,APTX,ATP1A1,ATP1A2,C3,C7,CAT,CCND2,CD9,CFTR,CLU,CMAH,CRY,DGKA,DHFR,DUOX1,ENO3,ENSSSCG00000003042,ENSSSCG00000007585,ENSSSCG00000011128,EPHX1,ESR2,FBXO32,GCNT7,GJA1,GLUD1,HP,HPX,HSP90B1,IDH3B,IDH3G,IL10,IL4,IL4R,INHA,ITIH1,ITIH4,KCNB1,KCNMA1,KDM5C,KMO,LOC733678,MTTP,NEU1,PNMT,PPP2R1A,RPL10L,RPL6,RPS15,RYR1,SLC9A1,SNRPA,SR-PSOX,SRSF1,SYK,TF,TGFB3,TGF…
C6orf201	Uncharacterized protein; Chromosome 6 open reading frame 201 (231 aa)	-		GO:0043170	macromolecule metabolic process	39	388	0.0058	ABCF1,ACADM,AMBP,APOA1,APOA4,APOC3,APTX,C1QA,C3,C5,C7,CD9,CFB,ENSSSCG00000003042,ENSSSCG00000011128,ENSSSCG00000016483,ESR2,F12,F2,F9,FBXO32,FCN2,GCNT7,HSP90B1,IL10,INHA,ITIH1,ITIH4,KDM5C,PLG,RPL10L,RPL6,RPS15,SNRPA,SRSF1,SYK,TOPOII,TSHZ2,UIMC1
DSP	Desmoplakin (2677 aa)	-		GO:0071704	organic substance metabolic process	53	593	0.0058	ABCF1,ACADM,AMBP,APOA1,APOA4,APOC3,APTX,C1QA,C3,C5,C7,CD9,CFB,CMAH,CRY,DHFR,DUOX1,ENO3,ENSSSCG00000003042,ENSSSCG00000011128,ENSSSCG00000016483,ESR2,F12,F2,F9,FBXO32,FCN2,GCNT7,GLUD1,HSP90B1,IDH3B,IDH3G,IL10,INHA,ITIH1,ITIH4,KDM5C,KMO,LOC733678,NEU1,PLG,PNMT,RPL10L,RPL6,RPS15,SNRPA,SRSF1,SYK,TOPOII,TSHZ2,UCK,UIMC1,VNN1
MYLIP	Uncharacterized protein; Myosin regulatory light chain interacting protein (445 aa)	-		GO:0030001	metal ion transport	11	47	0.0067	ATP1A1,ATP1A2,ATP4B,HPX,KCNB1,KCNMA1,RYR1,SLC5A1,SLC5A10,SLC9A1,TF
CMAH	Cytidine monophosphate-N-acetylneuraminic acid hydroxylase; Sialic acids are components of carbohydrate chains of glycoconjugates and are involved in cell-cell recognition and cell-pathogen interactions. Catalyzes the conversion of CMP-N- acetylneuraminic acid (CMP-Neu5Ac) into its hydroxylated derivative CMP-N-glycolylneuraminic acid (CMP-Neu5Gc), a sialic acid abundantly expressed at the surfac…	-		GO:0006813	potassium ion transport	6	12	0.0113	ATP1A1,ATP1A2,ATP4B,KCNB1,KCNMA1,SLC9A1
LRRC16A	Capping protein regulator and myosin 1 linker 1; Leucine rich repeat containing 16A (1332 aa)	-		GO:0098660	inorganic ion transmembrane transport	11	51	0.0113	ATP1A1,ATP1A2,CFTR,KCNB1,KCNMA1,LOC733678,RYR1,SLC5A1,SLC5A10,SLC9A1,TF
ENSSSCG00000026926	Uncharacterized protein (317 aa)	-		GO:0044237	cellular metabolic process	48	545	0.0131	ABCF1,ACADM,ACP5,AMBP,APOA1,APOA4,APOC3,APTX,C3,CAT,CD9,CMAH,CRY,DGKA,DHFR,DUOX1,ENO3,ENSSSCG00000003042,ENSSSCG00000011128,EPHX1,ESR2,FBXO32,GCNT7,GLUD1,HSP90B1,IDH3B,IDH3G,IL10,INHA,ITIH1,ITIH4,KDM5C,KMO,LOC733678,NEU1,PNMT,RPL10L,RPL6,RPS15,SNRPA,SRSF1,SYK,TOPOII,TSHZ2,TXNRD1,UCK,UIMC1,VNN1
ABCF1	ATP-binding cassette sub-family F member 1; Required for efficient Cap- and IRES-mediated mRNA translation initiation. Not involved in the ribosome biogenesis (By similarity); Belongs to the ABC transporter superfamily. ABCF family. EF3 subfamily (807 aa)	-		GO:0006814	sodium ion transport	6	13	0.0134	ATP1A1,ATP1A2,ATP4B,SLC5A1,SLC5A10,SLC9A1
ENSSSCG00000001370	Uncharacterized protein (840 aa)	-		GO:0006812	cation transport	13	75	0.0159	ATP1A1,ATP1A2,ATP4B,HPX,KCNB1,KCNMA1,LOC733678,RYR1,SLC5A1,SLC5A10,SLC9A1,SYK,TF
TUBB2A	Tubulin beta chain; Tubulin is the major constituent of microtubules. It binds two moles of GTP, one at an exchangeable site on the beta chain and one at a non-exchangeable site on the alpha chain (By similarity); Belongs to the tubulin family (444 aa)	-		GO:0055085	transmembrane transport	14	87	0.0168	ATP1A1,ATP1A2,CFTR,GJA1,HPX,KCNB1,KCNMA1,LOC733678,RBP4,RYR1,SLC5A1,SLC5A10,SLC9A1,TF
LTB	Lymphotoxin-beta; Cytokine that binds to LTBR/TNFRSF3. May play a specific role in immune response regulation. Provides the membrane anchor for the attachment of the heterotrimeric complex to the cell surface (246 aa)	-		GO:0098662	inorganic cation transmembrane transport	10	46	0.0168	ATP1A1,ATP1A2,KCNB1,KCNMA1,LOC733678,RYR1,SLC5A1,SLC5A10,SLC9A1,TF
NEU1	Sialidase-1; Catalyzes the removal of sialic acid (N-acetylneuraminic acid) moities from glycoproteins and glycolipids. To be active, it is strictly dependent on its presence in the multienzyme complex. Appears to have a preference for alpha 2-3 and alpha 2-6 sialyl linkage (By similarity) (416 aa)	-		GO:0015672	monovalent inorganic cation transport	9	38	0.0182	ATP1A1,ATP1A2,ATP4B,KCNB1,KCNMA1,LOC733678,SLC5A1,SLC5A10,SLC9A1
EHMT2	Uncharacterized protein; Euchromatic histone-lysine N-methyltransferase 2 (1212 aa)	-		GO:0071805	potassium ion transmembrane transport	5	9	0.0195	ATP1A1,ATP1A2,KCNB1,KCNMA1,SLC9A1
ZBTB12	Sus scrofa zinc finger and BTB domain containing 12 (ZBTB12), mRNA (459 aa)	-		GO:0002253	activation of immune response	7	23	0.0227	C1QA,C3,C5,C7,CFB,FCN2,SYK
C2	Complement component 2; Belongs to the peptidase S1 family (752 aa)	-		GO:0022607	cellular component assembly	14	92	0.0238	APOA1,APOA4,APOC3,CD9,ENSSSCG00000003042,KCNB1,MTTP,PPP2R1A,RPL10L,RPL6,RPS15,RYR1,SLC9A1,SRSF1
CFB	Complement factor B; Factor B which is part of the alternate pathway of the complement system is cleaved by factor D into 2 fragments- Ba and Bb. Bb, a serine protease, then combines with complement factor 3b to generate the C3 or C5 convertase; Belongs to the peptidase S1 family (765 aa)	-		GO:0065008	regulation of biological quality	28	273	0.0238	ACP5,ADM5,ALB,APOA1,APOA4,APOC3,ATP1A1,C3,CD9,CFTR,CLU,DUOX1,F12,F2,F5,F9,FGB,HPX,KCNB1,KCNMA1,PLG,PPP1R10,RYR1,SLC9A1,SYK,TF,TXNRD1,VAPB
C4	Uncharacterized protein; Sus scrofa complement C4 (C4), mRNA (1741 aa)	-		GO:0035725	sodium ion transmembrane transport	5	10	0.0244	ATP1A1,ATP1A2,SLC5A1,SLC5A10,SLC9A1
ENSSSCG00000001451	Uncharacterized protein (543 aa)	-		GO:0006952	defense response	17	130	0.0262	ACP5,AHSG,C1QA,C3,C5,C7,CFB,F2,FCN1,FCN2,FGB,HP,IL10,IL4R,ITIH4,SR-PSOX,SYK
TAP1	Sus scrofa transporter 1, ATP-binding cassette, sub-family B (MDR/TAP) (TAP1), mRNA (746 aa)	-		GO:0006957	complement activation, alternative pathway	4	5	0.0262	C3,C5,C7,CFB
KHDRBS2	KH domain containing, RNA binding, signal transduction associated 2 (277 aa)	-		GO:0006958	complement activation, classical pathway	4	5	0.0262	C1QA,C3,C5,C7
ITPR3	Inositol 1,4,5-trisphosphate receptor type 3 (2671 aa)	-		GO:0007596	blood coagulation	6	17	0.0262	F12,F2,F5,F9,FGB,PLG
DNAH8	Dynein, axonemal, heavy chain 8 (4729 aa)	-		GO:0034377	plasma lipoprotein particle assembly	4	5	0.0262	APOA1,APOA4,APOC3,MTTP
KIF6	Kinesin-like protein; Kinesin family member 6; Belongs to the TRAFAC class myosin-kinesin ATPase superfamily. Kinesin family (403 aa)	-		GO:0002449	lymphocyte mediated immunity	5	12	0.0324	C1QA,C3,C5,C7,IL4
DAAM2	Dishevelled associated activator of morphogenesis 2 (1067 aa)	-		GO:0030193	regulation of blood coagulation	4	6	0.0324	CD9,F12,PLG,SYK
UNC5CL	Uncharacterized protein (459 aa)	-		GO:0048583	regulation of response to stimulus	27	271	0.0324	ACP5,ADM5,AHSG,APOC3,C1QA,C3,C5,C7,CD9,CFB,CLU,CRSP3,F12,FBXO32,FCN2,GJA1,IL10,IL21,IL4,INHA,LTB,PLG,PPP1R10,SR-PSOX,SYK,TGFB3,UIMC1
ENSSSCG00000001612	Uncharacterized protein (1484 aa)	-		GO:0009611	response to wounding	7	28	0.0331	F12,F2,F5,F9,FGB,GJA1,PLG
BYSL	Bystin-like (433 aa)	-		GO:0019538	protein metabolic process	26	263	0.0349	ABCF1,AMBP,APOA1,APOA4,APOC3,C1QA,C3,C5,C7,CFB,ENSSSCG00000003042,ENSSSCG00000016483,F12,F2,F9,FBXO32,FCN2,GCNT7,HSP90B1,INHA,PLG,RPL10L,RPL6,RPS15,SYK,UIMC1
GUCA1B	Guanylate cyclase activator 1B (retina) (186 aa)	-		GO:0015914	phospholipid transport	4	7	0.038	APOA1,APOA4,APOC3,MTTP
UBR2	annotation not available (1382 aa)	-		GO:0031323	regulation of cellular metabolic process	29	310	0.038	ABCF1,ACADM,ACP5,AHSG,AMBP,APOA1,APOA4,APOC3,C3,CCND2,CLU,ENSSSCG00000011128,ESR2,IL10,IL4,INHA,ITIH1,ITIH4,KDM5C,LTB,PPP1R10,PPP2R1A,RPL10L,SERPINA1,SYK,TGFB3,TOPOII,TSHZ2,UIMC1
CUL7	Cullin 7; Belongs to the cullin family (1750 aa)	-		GO:0045861	negative regulation of proteolysis	8	39	0.038	AHSG,AMBP,C3,ENSSSCG00000011128,IL10,ITIH1,ITIH4,SERPINA1
PTK7	Protein tyrosine kinase 7 (1060 aa)	-		GO:0048878	chemical homeostasis	12	81	0.038	ACP5,APOA1,APOA4,APOC3,ATP1A1,CFTR,HPX,KCNB1,RYR1,SLC9A1,TF,VAPB
NFKBIE	NFKB inhibitor epsilon; Nuclear factor of kappa light polypeptide gene enhancer in B-cells inhibitor, epsilon (421 aa)	-		GO:0051346	negative regulation of hydrolase activity	9	48	0.038	AHSG,AMBP,APOC3,C3,ENSSSCG00000011128,ITIH1,ITIH4,PPP1R10,SERPINA1
AARS2	Alanyl-tRNA synthetase 2, mitochondrial; Catalyzes the attachment of alanine to tRNA(Ala) in a two-step reaction- alanine is first activated by ATP to form Ala- AMP and then transferred to the acceptor end of tRNA(Ala). Also edits incorrectly charged tRNA(Ala) via its editing domain; Belongs to the class-II aminoacyl-tRNA synthetase family (985 aa)	-		GO:0065009	regulation of molecular function	27	281	0.038	ADM5,AHSG,AMBP,APOA1,APOA4,APOC3,C3,CCND2,CFTR,CLU,CRSP3,ENSSSCG00000007585,ENSSSCG00000011128,ESR2,ICA,IL10,IL21,IL4,INHA,ITIH1,ITIH4,LTB,PPP1R10,PPP2R1A,SERPINA1,SR-PSOX,TGFB3
PLA2G7	Sus scrofa phospholipase A2, group VII (platelet-activating factor acetylhydrolase, plasma) (PLA2G7), mRNA (436 aa)	-		GO:0090207	regulation of triglyceride metabolic process	4	7	0.038	APOA1,APOA4,APOC3,C3
GPR110	G protein-coupled receptor 110; Belongs to the G-protein coupled receptor 2 family (909 aa)	-		GO:0006810	transport	24	240	0.0381	ACP5,APOA1,APOA4,APOC3,APOR,ATP1A1,ATP1A2,ATP4B,CD9,CFTR,GJA1,HPX,KCNB1,KCNMA1,LOC733678,MTTP,RBP4,RYR1,SLC5A1,SLC5A10,SLC9A1,SR-PSOX,SYK,TF
RHAG	Rh-associated glycoprotein; Belongs to the ammonium transporter (TC 2.A.49) family. Rh subfamily (433 aa)	-		GO:0010033	response to organic substance	21	199	0.0386	ACP5,CD9,CFTR,CLU,DHFR,DUOX1,ENSSSCG00000007585,ESR2,FBXO32,GJA1,HSP90B1,IL10,IL4R,INHA,ITIH4,KCNB1,RYR1,SR-PSOX,SYK,TGFB3,VAPB
CRISP1	Sus scrofa cysteine-rich secretory protein 1 (CRISP1), mRNA; Belongs to the CRISP family (249 aa)	-		GO:0022618	ribonucleoprotein complex assembly	5	14	0.0386	ENSSSCG00000003042,RPL10L,RPL6,RPS15,SRSF1
TFAP2D	Transcription factor AP-2 delta (activating enhancer binding protein 2 delta) (453 aa)	-		GO:0032501	multicellular organismal process	33	374	0.0386	ACADM,ACP5,ADM5,APOA1,APOA4,APOC3,BGLAP,CCND2,CD9,CFTR,DUOX1,ENSSSCG00000016483,F12,F2,F5,F9,FGB,GJA1,IBSP,IL10,IL4,IL4R,KCNMA1,MTTP,PLG,RPL10L,RYR1,SLC5A1,SPP2,SYK,TGFB3,TOPOII,TSHZ2
TBC1D2B	TBC1 domain family member 2B (663 aa)	-		GO:0043062	extracellular structure organization	5	14	0.0386	APOA1,APOA4,APOC3,MTTP,TGFBI
DNAJA4	Uncharacterized protein; Sus scrofa DnaJ (Hsp40) homolog, subfamily A, member 4 (DNAJA4), mRNA (397 aa)	-		GO:0048518	positive regulation of biological process	29	315	0.0386	ABCF1,ADM5,AHSG,APOA1,APOA4,C1QA,C3,C5,C7,CAT,CCND2,CFB,CLU,ESR2,FCN2,GJA1,IL10,IL4,INHA,KCNB1,KCNMA1,LTB,PPP1R10,SR-PSOX,SYK,TGFB3,TOPOII,UIMC1,VAPB
KIAA1024	annotation not available (917 aa)	-		GO:0080090	regulation of primary metabolic process	28	299	0.0386	ABCF1,ACADM,AHSG,AMBP,APOA1,APOA4,APOC3,C3,CCND2,CLU,ENSSSCG00000011128,ESR2,IL10,IL4,INHA,ITIH1,ITIH4,KDM5C,LTB,PPP1R10,PPP2R1A,RPL10L,SERPINA1,SYK,TGFB3,TOPOII,TSHZ2,UIMC1
MESDC1	Uncharacterized protein; Mesoderm development candidate 1 (369 aa)	-		GO:0010951	negative regulation of endopeptidase activity	7	31	0.0388	AHSG,AMBP,C3,ENSSSCG00000011128,ITIH1,ITIH4,SERPINA1
BNC1	Basonuclin 1 (964 aa)	-		GO:0019752	carboxylic acid metabolic process	14	109	0.0409	ACADM,C3,CMAH,CRY,DHFR,ENO3,ENSSSCG00000011128,GLUD1,IDH3B,IDH3G,ITIH1,ITIH4,KMO,VNN1
AP3B2	AP-3 complex subunit beta (1082 aa)	-		GO:0044092	negative regulation of molecular function	12	85	0.0413	AHSG,AMBP,APOC3,C3,ENSSSCG00000007585,ENSSSCG00000011128,ICA,IL10,ITIH1,ITIH4,PPP1R10,SERPINA1
PDE8A	Phosphodiesterase 8A (737 aa)	-		GO:0014070	response to organic cyclic compound	9	52	0.0421	CFTR,DHFR,DUOX1,ENSSSCG00000007585,ESR2,FBXO32,IL10,RYR1,TGFB3
UROC1	Uncharacterized protein; Urocanate hydratase 1 (676 aa)	-		GO:0015850	organic hydroxy compound transport	5	15	0.0421	APOA1,APOA4,APOC3,RBP4,SYK
WDR93	WD repeat domain 93 (687 aa)	-		GO:0045087	innate immune response	10	63	0.0421	C1QA,C3,C5,C7,CFB,FCN1,FCN2,FGB,SR-PSOX,SYK
FBXO22	F-box protein 22 (217 aa)	-		GO:1903034	regulation of response to wounding	5	15	0.0421	CD9,F12,IL10,PLG,SYK
PEAK1	Uncharacterized protein; Pseudopodium-enriched atypical kinase 1 (1748 aa)	-		GO:0044238	primary metabolic process	43	543	0.0463	ABCF1,ACADM,AMBP,APOA1,APOA4,APOC3,APTX,C1QA,C3,C5,C7,CFB,CRY,ENO3,ENSSSCG00000003042,ENSSSCG00000016483,ESR2,F12,F2,F9,FBXO32,FCN2,GCNT7,GLUD1,HSP90B1,IDH3B,IDH3G,INHA,KDM5C,KMO,LOC733678,NEU1,PLG,RPL10L,RPL6,RPS15,SNRPA,SRSF1,SYK,TOPOII,TSHZ2,UCK,UIMC1
ARIH1	Ariadne RBR E3 ubiquitin protein ligase 1 (343 aa)	-		GO:0002460	adaptive immune response based on somatic recombination of immune receptors built from immunoglobulin superfamily domains	5	16	0.0474	C1QA,C3,C5,C7,IL4
FOXA1	Forkhead box A1 (468 aa)	-		GO:0048519	negative regulation of biological process	26	280	0.0474	ACP5,AHSG,ALB,AMBP,APOC3,C3,CCND2,CD9,CLU,ENSSSCG00000011128,F12,GJA1,IL10,IL4,ITIH1,ITIH4,KCNB1,KCNMA1,PLG,PPP1R10,RYR1,SERPINA1,TGFB3,TOPOII,TSHZ2,UIMC1
HEATR5A	HEAT repeat containing 5A (2048 aa)	-
HECTD1	HECT domain containing E3 ubiquitin protein ligase 1 (2607 aa)	-	Pathway	#term ID	term description	observed gene count	background gene count	false discovery rate	matching proteins in your network (labels)
RIPK3	Receptor-interacting serine-threonine kinase 3; Belongs to the protein kinase superfamily (430 aa)	-		ssc04610	Complement and coagulation cascades	28	73	2.74E-12	A2M,APOR,C1QA,C2,C3,C4,C5,C6,C7,C8A,C8B,C8G,CFB,CFH,CFI,CLU,CPB2,F12,F2,F5,F9,FGA,FGB,PLG,SERPINA1,SERPINA5,SERPINC1,SERPIND1
TM9SF1	Transmembrane 9 superfamily member; Belongs to the nonaspanin (TM9SF) (TC 9.A.2) family (819 aa)	-		ssc05150	Staphylococcus aureus infection	11	39	0.0022	C1QA,C2,C3,C4,C5,CFB,CFH,CFI,ICAM-1,IL10,PLG
BCL2L2	Uncharacterized protein; BCL2-like 2 (205 aa)	-		ssc04512	ECM-receptor interaction	12	66	0.0242	CD47,COL4A1,COL4A5,FN1,HMMR,IBSP,ITGA5,LAMB1,LAMC1,THBS1,THBS2,TN-X
RNASE9	Ribonuclease, RNase A family, 9 (non-active) (154 aa)	-		ssc05020	Prion diseases	8	29	0.0242	C1QA,C5,C6,C7,C8A,C8B,C8G,LAMC1
KLHL33	Uncharacterized protein; Kelch-like family member 33 (533 aa)	-		ssc04971	Gastric acid secretion	11	60	0.0245	ADCY2,ADCY3,ADCY6,ATP1A1,ATP1A2,ATP4B,CFTR,GBI1,ITPR3,PRKCB_tv2,SLC9A1
KLHL25	Kelch-like family member 25 (589 aa)	-		ssc04540	Gap junction	12	73	0.0272	ADCY2,ADCY3,ADCY6,GBI1,GJA1,ITPR3,LPAR1,PRKCB_tv2,SRC,TUBB2A,TUBB4A,TUBB4B
AKAP13	A kinase (PRKA) anchor protein 13 (673 aa)	-		ssc04911	Insulin secretion	12	74	0.0272	ABCC8,ADCY2,ADCY3,ADCY6,ATP1A1,ATP1A2,CREB3L2,ITPR3,KCNJ11,KCNMA1,PCLO,PRKCB_tv2
MTHFD1	Methylenetetrahydrofolate dehydrogenase (NADP+ dependent) 1, methenyltetrahydrofolate cyclohydrolase, formyltetrahydrofolate synthetase (930 aa)	-		ssc04915	Estrogen signaling pathway	15	109	0.0272	ADCY2,ADCY3,ADCY6,CREB3L2,ESR2,FKBP4,GBI1,HSP90B1,HSPA2,ITPR3,KCNJ9,KRT35,NCOA2,NCOA3,SRC
HSPA2	Heat shock 70kDa protein 2 (636 aa)	-		ssc04972	Pancreatic secretion	12	76	0.0272	ADCY2,ADCY3,ADCY6,ATP1A1,ATP1A2,CFTR,CPB2,ENSSSCG00000016483,ITPR3,KCNMA1,PRKCB_tv2,SLC9A1
ZFYVE26	Zinc finger, FYVE domain containing 26 (2474 aa)	-		ssc05165	Human papillomavirus infection	26	259	0.0272	APC,ATP6V0A4,CCND2,COL4A1,COL4A5,CREB3L2,FN1,FZD4,IBSP,ISG15,ITGA5,LAMB1,LAMC1,MAML1,MTOR,PPP2R1A,RHEB,TERT,THBS1,THBS2,TN-X,TRAF3_TV1,TYK2,UBR4,WNT1,WNT7A
ENSSSCG00000029258	Uncharacterized protein; Uncharacterized protein (734 aa)	-		ssc05322	Systemic lupus erythematosus	11	69	0.0311	C1QA,C2,C3,C4,C5,C6,C7,C8A,C8B,C8G,IL10
ADAM20	ADAM metallopeptidase domain 20 (734 aa)	-		ssc04151	PI3K-Akt signaling pathway	27	284	0.0359	CCND2,COL4A1,COL4A5,CREB3L2,ERBB4,FGF23,FLT1,FN1,GNB3,HSP90B1,IBSP,IL4,IL4R,ITGA5,KDR,LAMB1,LAMC1,LPAR1,MTOR,NTRK2,PHLPP1,PPP2R1A,RHEB,SYK,THBS1,THBS2,TN-X
PCNX	Pecanex homolog (Drosophila) (2214 aa)	-		ssc04713	Circadian entrainment	11	72	0.0359	ADCY10,ADCY2,ADCY3,ADCY6,ENSSSCG00000001612,GBI1,GNB3,ITPR3,KCNJ9,PRKCB_tv2,RYR1
ELMSAN1	ELM2 and Myb/SANT domain containing 1 (582 aa)	-		ssc05133	Pertussis	10	62	0.0374	APOR,C1QA,C2,C3,C4,C5,GBI1,IL10,ITGA5,NOD1
ANGEL1	Angel homolog 1 (Drosophila) (411 aa)	-		ssc04918	Thyroid hormone synthesis	10	65	0.0477	ADCY2,ADCY3,ADCY6,ALB,ATP1A1,ATP1A2,CREB3L2,HSP90B1,ITPR3,PRKCB_tv2
POMT2	protein-O-mannosyltransferase 2 (820 aa)	-
ZC3H14	Zinc finger CCCH-type containing 14 (736 aa)	-
CCDC88C	Coiled-coil domain containing 88C (2005 aa)	-
GOLGA5	Golgin A5 (729 aa)	-
DDX24	DEAD-box helicase 24 (856 aa)	-
SERPINA1	Alpha-1-antitrypsin; Inhibitor of serine proteases. Its primary target is elastase, but it also has a moderate affinity for plasmin and thrombin (By similarity) (421 aa)	-
ENSSSCG00000002479	Serpin family A member 11; Belongs to the serpin family (364 aa)	-
SERPINA5	Serpin family A member 5; Serpin peptidase inhibitor, clade A (alpha-1 antiproteinase, antitrypsin), member 5; Belongs to the serpin family (408 aa)	-
ENSSSCG00000002482	Uncharacterized protein (115 aa)	-
SERPINA3-3	Uncharacterized protein; Belongs to the serpin family (423 aa)	-
ENSSSCG00000002484	Uncharacterized protein (93 aa)	-
ENSSSCG00000002486	Uncharacterized protein (418 aa)	-
ENSSSCG00000030371	Uncharacterized protein; Belongs to the serpin family (423 aa)	-
SERPINA3-2	Uncharacterized protein; Sus scrofa alpha-1-antichymotrypsin 2 (SERPINA3-2), mRNA; Belongs to the serpin family (415 aa)	-
TRAF3_TV1	TNF receptor-associated factor 3 isoform 1 (568 aa)	-
RAGE	annotation not available (424 aa)	-
CDCA4	Cell division cycle associated 4 (212 aa)	-
TCF25	Transcription factor 25 (basic helix-loop-helix) (243 aa)	-
KLHDC4	Uncharacterized protein; Kelch domain containing 4 (474 aa)	-
JPH3	Junctophilin 3 (754 aa)	-
FBXO31	F-box protein 31 (566 aa)	-
MAP1LC3B	Sus scrofa microtubule-associated protein 1 light chain 3 beta (MAP1LC3B), mRNA; Belongs to the ATG8 family (125 aa)	-
FAM92B	Uncharacterized protein; Family with sequence similarity 92, member B (293 aa)	-
ATP2C2	Calcium-transporting ATPase; This magnesium-dependent enzyme catalyzes the hydrolysis of ATP coupled with the transport of calcium (947 aa)	-
TAT	Tyrosine aminotransferase (454 aa)	-
HP	Haptoglobin; As a result of hemolysis, hemoglobin is found to accumulate in the kidney and is secreted in the urine. Haptoglobin captures, and combines with free plasma hemoglobin to allow hepatic recycling of heme iron and to prevent kidney damage. Haptoglobin also acts as an antioxidant, has antibacterial activity and plays a role in modulating many aspects of the acute phase response. Hemoglob…	-
ZFHX3	Zinc finger homeobox 3 (2637 aa)	-
EDC4	Enhancer of mRNA decapping 4 (1404 aa)	-
CCDC113	Coiled-coil domain containing 113 (377 aa)	-
CES1	Liver carboxylesterase; Involved in the detoxification of xenobiotics and in the activation of ester and amide prodrugs. Active towards triacylglycerides containing short-chain fatty acids from C2 to C6, and 1(3)-monoacylglycerols containing fatty acids from C2 to C12. Inactive on long-chain triacylglycerols and diacylglycerol. Hydrolyzes aromatic and alkyl esters and vitamin A acetate. The hydro…	-
CEBPA	CCAAT/enhancer binding protein (C/EBP), alpha (354 aa)	-
UBA2	Uncharacterized protein; Ubiquitin-like modifier activating enzyme 2 (231 aa)	-
KMT2B	Uncharacterized protein; Lysine (K)-specific methyltransferase 2B (2724 aa)	-
SYNE4	Spectrin repeat containing, nuclear envelope family member 4 (396 aa)	-
ZNF568	annotation not available (646 aa)	-
RYR1	Ryanodine receptor 1; Calcium channel that mediates the release of Ca(2+) from the sarcoplasmic reticulum into the cytoplasm and thereby plays a key role in triggering muscle contraction following depolarization of T-tubules (By similarity). Repeated very high-level exercise increases the open probability of the channel and leads to Ca(2+) leaking into the cytoplasm (By similarity). Can also medi…	-
PSP-II	Major seminal plasma glycoprotein PSP-II; Sus scrofa porcine seminal protein II (PSP-II), mRNA; Belongs to the spermadhesin family (137 aa)	-
SNRPA	U1 small nuclear ribonucleoprotein A; Component of the spliceosomal U1 snRNP, which is essential for recognition of the pre-mRNA 5’ splice-site and the subsequent assembly of the spliceosome. U1 snRNP is the first snRNP to interact with pre-mRNA. This interaction is required for the subsequent binding of U2 snRNP and the U4/U6/U5 tri-snRNP. SNRPA binds stem loop II of U1 snRNA. In a snRNP-free fo…	-
ENSSSCG00000003042	40S ribosomal protein S19; Required for pre-rRNA processing and maturation of 40S ribosomal subunits (145 aa)	-
CD177	CD177 molecule (450 aa)	-
IRGC	Uncharacterized protein; Immunity-related GTPase family, cinema (464 aa)	-
SMG9	SMG9 nonsense mediated mRNA decay factor (520 aa)	-
ZNF45	Zinc finger protein 45 (687 aa)	-
FOXA3	Forkhead box A3 (350 aa)	-
NANOS2	Nanos C2HC-type zinc finger 2; Nanos homolog 2 (Drosophila); Belongs to the nanos family (138 aa)	-
SLC1A5	Solute carrier family 1 (neutral amino acid transporter), member 5 (548 aa)	-
NPAS1	Neuronal PAS domain protein 1 (598 aa)	-
ENSSSCG00000003110	Zinc finger CCCH-type containing 4 (180 aa)	-
DHX34	DExH-box helicase 34; DEAH (Asp-Glu-Ala-His) box polypeptide 34 (1146 aa)	-
NAPA	Uncharacterized protein; N-ethylmaleimide-sensitive factor attachment protein, alpha (295 aa)	-
KCNJ14	Potassium inwardly-rectifying channel, subfamily J, member 14 (434 aa)	-
KCNA7	Potassium voltage-gated channel, shaker-related subfamily, member 7; Belongs to the potassium channel family (472 aa)	-
CCDC155	Coiled-coil domain containing 155 (529 aa)	-
ADM5	ADM5; Seems to have a peripheral vasodepressor effect and a central vasopressor effect (108 aa)	-
POLD1	Polymerase (DNA directed), delta 1, catalytic subunit (1107 aa)	-
ZNF175	Zinc finger protein 175 (699 aa)	-
CACNG8	Multifunctional fusion protein; Regulates the trafficking and gating properties of AMPA- selective glutamate receptors (AMPARs). Promotes their targeting to the cell membrane and synapses and modulates their gating properties by slowing their rates of activation, deactivation and desensitization and by mediating their resensitization. Does not show subunit-specific AMPA receptor regulation and re…	-
ENSSSCG00000003278	Uncharacterized protein; Sus scrofa leukocyte immunoglobulin-like receptor subfamily B member 3-like (LOC100511639), transcript variant 2, mRNA (331 aa)	-
BRSK1	BR serine/threonine kinase 1 (153 aa)	-
NLRP4	NLR family, pyrin domain containing 4 (754 aa)	-
PARK7	Protein DJ-1 (138 aa)	-
DFFA	DNA fragmentation factor, 45kDa, alpha polypeptide (332 aa)	-
MTOR	Serine/threonine-protein kinase mTOR (2551 aa)	-
ENSSSCG00000003446	Uncharacterized protein (475 aa)	-
ENSSSCG00000003443	Uncharacterized protein (501 aa)	-
ENSSSCG00000003447	Uncharacterized protein (473 aa)	-
PADI3	Peptidyl arginine deiminase, type III (664 aa)	-
RCC2	Uncharacterized protein; Regulator of chromosome condensation 2 (430 aa)	-
UBR4	Ubiquitin protein ligase E3 component n-recognin 4 (1488 aa)	-
AKR7A2	annotation not available (369 aa)	-
C1QA	Complement C1q subcomponent subunit A; C1q associates with the proenzymes C1r and C1s to yield C1, the first component of the serum complement system. The collagen-like regions of C1q interact with the Ca(2+)-dependent C1r(2)C1s(2) proenzyme complex, and efficient activation of C1 takes place on interaction of the globular heads of C1q with the Fc regions of IgG or IgM antibody present in immune …	-
GRHL3	Grainyhead-like 3 (Drosophila) (603 aa)	-
ZDHHC18	Palmitoyltransferase; Zinc finger, DHHC-type containing 18; Belongs to the DHHC palmitoyltransferase family (388 aa)	-
SLC9A1	Sodium/hydrogen exchanger 1; Involved in pH regulation to eliminate acids generated by active metabolism or to counter adverse environmental conditions. Major proton extruding system driven by the inward sodium ion chemical gradient. Plays an important role in signal transduction (818 aa)	-
TMEM200B	Transmembrane protein 200B (307 aa)	-
SPOCD1	SPOC domain containing 1 (1168 aa)	-
LCK	LCK proto-oncogene, Src family tyrosine kinase (509 aa)	-
C1orf94	Uncharacterized protein; Chromosome 1 open reading frame 94 (413 aa)	-
COL8A2	Collagen, type VIII, alpha 2 (705 aa)	-
MACF1	Microtubule-actin crosslinking factor 1 (7334 aa)	-
MYOM1	Myomesin 1 (1659 aa)	-
NDC80	NDC80, kinetochore complex component (445 aa)	-
ASXL3	Additional sex combs like transcriptional regulator 3 (1960 aa)	-
MOCOS	Molybdenum cofactor sulfurase; Sulfurates the molybdenum cofactor. Sulfation of molybdenum is essential for xanthine dehydrogenase (XDH) and aldehyde oxidase (ADO) enzymes in which molybdenum cofactor is liganded by 1 oxygen and 1 sulfur atom in active form (889 aa)	-
ACADM	Medium-chain specific acyl-CoA dehydrogenase, mitochondrial; Acyl-CoA dehydrogenase specific for acyl chain lengths of 4 to 16 that catalyzes the initial step of fatty acid beta- oxidation. Utilizes the electron transfer flavoprotein (ETF) as an electron acceptor to transfer electrons to the main mitochondrial respiratory chain via ETF-ubiquinone oxidoreductase (ETF dehydrogenase) (421 aa)	-
LRRC7	Uncharacterized protein; Leucine rich repeat containing 7 (1241 aa)	-
WLS	Wntless Wnt ligand secretion mediator (455 aa)	-
SERBP1	SERPINE1 mRNA binding protein 1 (407 aa)	-
ANGPTL3	Uncharacterized protein; Angiopoietin-like 3 (462 aa)	-
ENSSSCG00000003824	Uncharacterized protein (505 aa)	-
C8B	Uncharacterized protein; Complement component 8, beta polypeptide (610 aa)	-
C8A	Uncharacterized protein; Complement component 8, alpha polypeptide (564 aa)	-
SCP2	Non-specific lipid-transfer protein ; Belongs to the thiolase family (358 aa)	-
UCK	UMP-CMP kinase; Catalyzes the phosphorylation of pyrimidine nucleoside monophosphates at the expense of ATP. Plays an important role in de novo pyrimidine nucleotide biosynthesis. Has preference for UMP and CMP as phosphate acceptors. Also displays broad nucleoside diphosphate kinase activity; Belongs to the adenylate kinase family. UMP-CMP kinase subfamily (196 aa)	-
ENSSSCG00000003921	Zinc finger SWIM-type containing 5 (553 aa)	-
KIF2C	Kinesin-like protein; Kinesin family member 2C; Belongs to the TRAFAC class myosin-kinesin ATPase superfamily. Kinesin family (725 aa)	-
ENSSSCG00000003963	Amine oxidase (505 aa)	-
RIMKLA	Ribosomal modification protein rimK-like family member A (340 aa)	-
SLFNL1	Schlafen-like 1 (408 aa)	-
A1BG	Alpha-1B-glycoprotein; alpha-1-B glycoprotein (500 aa)	-
THBS2	Thrombospondin 2 (1176 aa)	-
MLLT4	Afadin, adherens junction formation factor; Myeloid/lymphoid or mixed-lineage leukemia (trithorax homolog, Drosophila); translocated to, 4 (1798 aa)	-
PLG	Plasminogen; Plasmin dissolves the fibrin of blood clots and acts as a proteolytic factor in a variety of other processes including embryonic development, tissue remodeling, tumor invasion, and inflammation. In ovulation, weakens the walls of the Graafian follicle. It activates the urokinase-type plasminogen activator, collagenases and several complement zymogens, such as C1 and C5. Cleavage of f…	-
IGF2R	Sus scrofa insulin-like growth factor 2 receptor (IGF2R), mRNA (2488 aa)	-
ACAT2	acetyl-CoA acetyltransferase 2; Belongs to the thiolase family (406 aa)	-
ADAT2	Adenosine deaminase, tRNA-specific 2 (191 aa)	-
TCF21	Transcription factor 21 (180 aa)	-
SLC18B1	Solute carrier family 18, subfamily B, member 1 (460 aa)	-
VNN1	Pantetheinase; Amidohydrolase that hydrolyzes specifically one of the carboamide linkages in D-pantetheine thus recycling pantothenic acid (vitamin B5) and releasing cysteamine (513 aa)	-
TMEM200A	Transmembrane protein 200A (491 aa)	-
SOGA3	Uncharacterized protein (150 aa)	-
GJA1	Gap junction alpha-1 protein; Gap junction protein that acts as a regulator of bladder capacity. A gap junction consists of a cluster of closely packed pairs of transmembrane channels, the connexons, through which materials of low MW diffuse from one cell to a neighboring cell. May play a critical role in the physiology of hearing by participating in the recycling of potassium to the cochlear end…	-
TBC1D32	TBC1 domain family, member 32 (1302 aa)	-
GOPC	Golgi-associated PDZ and coiled-coil motif containing (463 aa)	-
BAI3	Adhesion G protein-coupled receptor B3; Brain-specific angiogenesis inhibitor 3; Belongs to the G-protein coupled receptor 2 family (1237 aa)	-
COL19A1	Collagen, type XIX, alpha 1 (1142 aa)	-
FAM135A	Family with sequence similarity 135, member A (1459 aa)	-
TBX18	T-box 18 (612 aa)	-
C1H6orf162	Sus scrofa uncharacterized protein C6orf162 ortholog (C1H6orf162), mRNA (97 aa)	-
USP45	Ubiquitinyl hydrolase 1; Ubiquitin specific peptidase 45 (817 aa)	-
ATG5	Autophagy protein 5; Involved in autophagic vesicle formation (275 aa)	-
AIM1	annotation not available (1705 aa)	-
SEC63	SEC63 homolog, protein translocation regulator; SEC63 homolog (S. cerevisiae) (759 aa)	-
ARMC2	Uncharacterized protein; Armadillo repeat containing 2 (873 aa)	-
CDC40	Cell division cycle 40 (579 aa)	-
EEF1A1	Elongation factor 1-alpha; This protein promotes the GTP-dependent binding of aminoacyl-tRNA to the A-site of ribosomes during protein biosynthesis (462 aa)	-
HAUS1	Uncharacterized protein; HAUS augmin-like complex, subunit 1 (278 aa)	-
MAPK4	Mitogen-activated protein kinase 4 (590 aa)	-
PLEKHO2	Uncharacterized protein; Pleckstrin homology domain containing, family O member 2 (445 aa)	-
ZNF609	Zinc finger protein 609 (1411 aa)	-
TRIP4	Thyroid hormone receptor interactor 4 (550 aa)	-
SNX1	Uncharacterized protein (469 aa)	-
ENSSSCG00000004560	Uncharacterized protein; Belongs to the protein kinase superfamily (100 aa)	-
CCNB2	Cyclin B2; Belongs to the cyclin family (396 aa)	-
SLTM	Uncharacterized protein (356 aa)	-
TEX9	Uncharacterized protein; Testis expressed 9 (392 aa)	-
DMXL2	Dmx-like 2 (375 aa)	-
CEP152	Centrosomal protein 152kDa (1753 aa)	-
SPATA5L1	Uncharacterized protein; Spermatogenesis associated 5-like 1 (755 aa)	-
DUOX1	Dual oxidase 1; Generates hydrogen peroxide which is required for the activity of thyroid peroxidase/TPO and lactoperoxidase/LPO. Plays a role in thyroid hormones synthesis and lactoperoxidase-mediated antimicrobial defense at the surface of mucosa. May have its own peroxidase activity through its N-terminal peroxidase-like domain (1530 aa)	-
SERINC4	Serine incorporator 4 (519 aa)	-
PDIA3	Sus scrofa protein disulfide isomerase family A, member 3 (PDIA3), mRNA (505 aa)	-
CDAN1	Codanin 1 (1195 aa)	-
STARD9	Uncharacterized protein; Belongs to the TRAFAC class myosin-kinesin ATPase superfamily. Kinesin family (1473 aa)	-
ENSSSCG00000004734	Uncharacterized protein (97 aa)	-
ENSSSCG00000027182	MGA, MAX dimerization protein (1117 aa)	-
RPAP1	RNA polymerase II associated protein 1 (1394 aa)	-
IVD	isovaleryl-CoA dehydrogenase (426 aa)	-
THBS1	Uncharacterized protein; Sus scrofa thrombospondin 1 (THBS1), mRNA (1170 aa)	-
FAM98B	Family with sequence similarity 98, member B (428 aa)	-
OTUD7A	OTU deubiquitinase 7A (899 aa)	-
TMX3	Thioredoxin-related transmembrane protein 3 (454 aa)	-
SERPINB7	Serpin family B member 7; Serpin peptidase inhibitor, clade B (ovalbumin), member 7; Belongs to the serpin family (364 aa)	-
PHLPP1	PH domain and leucine rich repeat protein phosphatase 1 (1192 aa)	-
ALPK2	Alpha-kinase 2 (2150 aa)	-
PDCD7	Programmed cell death 7 (484 aa)	-
CILP	Cartilage intermediate layer protein 1; Probably plays a role in cartilage scaffolding. May act by antagonizing TGF-beta1 (TGFB1) and IGF1 functions. Has the ability to suppress IGF1-induced proliferation and sulfated proteoglycan synthesis, and inhibits ligand-induced IGF1R autophosphorylation. May inhibit TGFB1-mediated induction of cartilage matrix genes via its interaction with TGFB1. Overexp…	-
DENND4A	DENN/MADD domain containing 4A (1826 aa)	-
NR2E3	Nuclear receptor subfamily 2, group E, member 3 (419 aa)	-
PRPF39	pre-mRNA processing factor 39 (667 aa)	-
RPL10L	60S ribosomal protein L10; Component of the large ribosomal subunit. Plays a role in the formation of actively translating ribosomes. May play a role in the embryonic brain development (214 aa)	-
NID2	Nidogen 2 (osteonidogen) (1385 aa)	-
PSMC6	Proteasome (prosome, macropain) 26S subunit, ATPase, 6; Belongs to the AAA ATPase family (403 aa)	-
KTN1	Uncharacterized protein; Kinectin 1 (kinesin receptor) (1318 aa)	-
AP5M1	Adaptor-related protein complex 5, mu 1 subunit; Belongs to the adaptor complexes medium subunit family (490 aa)	-
SIX4	Uncharacterized protein; SIX homeobox 4 (785 aa)	-
ESR2	Estrogen receptor beta; Nuclear hormone receptor. Binds estrogens with an affinity similar to that of ESR1 (ER-alpha), and activates expression of reporter genes containing estrogen response elements (ERE) in an estrogen-dependent manner. May play a role in ovarian follicular growth and maturation (526 aa)	-
SYNE2	Spectrin repeat containing, nuclear envelope 2 (6897 aa)	-
DENND4C	DENN/MADD domain containing 4C (1905 aa)	-
SH3GL2	SH3-domain GRB2-like 2 (333 aa)	-
CCDC171	Coiled-coil domain containing 171 (229 aa)	-
PSIP1	PC4 and SFRS1 interacting protein 1 (333 aa)	-
PTPRD	Protein tyrosine phosphatase, receptor type D (1342 aa)	-
RIC1	RAB6A GEF complex partner 1 (1421 aa)	-
PTAR1	Protein prenyltransferase alpha subunit repeat containing 1 (430 aa)	-
TRPM3	Uncharacterized protein; Transient receptor potential cation channel, subfamily M, member 3 (1290 aa)	-
VPS13A	Vacuolar protein sorting 13 homolog A (S. cerevisiae) (3172 aa)	-
TLE4	Transducin-like enhancer of split 4 (777 aa)	-
PIGO	Phosphatidylinositol glycan anchor biosynthesis, class O (1095 aa)	-
CCIN	Calicin (588 aa)	-
TRIM14	Tripartite motif containing 14 (445 aa)	-
MSANTD3	MSANTD3-TMEFF1 readthrough; Myb/SANT-like DNA-binding domain containing 3 (275 aa)	-
GRIN3A	Glutamate receptor, ionotropic, N-methyl-D-aspartate 3A (1116 aa)	-
LPAR1	Uncharacterized protein; Lysophosphatidic acid receptor 1; Belongs to the G-protein coupled receptor 1 family (252 aa)	-
C9orf43	Uncharacterized protein; Chromosome 9 open reading frame 43 (475 aa)	-
AMBP	Protein AMBP; Inter-alpha-trypsin inhibitor inhibits trypsin, plasmin, and lysosomal granulocytic elastase. Inhibits calcium oxalate crystallization; In the N-terminal section; belongs to the calycin superfamily. Lipocalin family (352 aa)	-
C5	Complement C5a anaphylatoxin; Derived from proteolytic degradation of complement C5, C5 anaphylatoxin is a mediator of local inflammatory process. Binding to the receptor C5AR1 induces a variety of responses including intracellular calcium release, contraction of smooth muscle, increased vascular permeability, and histamine release from mast cells and basophilic leukocytes. C5a is also a potent c…	-
RC3H2	Ring finger and CCCH-type domains 2 (1192 aa)	-
STRBP	Spermatid perinuclear RNA binding protein (675 aa)	-
CRB2	Crumbs 2, cell polarity complex component; Crumbs family member 2 (1283 aa)	-
ENSSSCG00000005620	annotation not available (500 aa)	-
SPTAN1	Spectrin alpha, non-erythrocytic 1 (2452 aa)	-
ZER1	Uncharacterized protein; Zyg-11 related, cell cycle regulator (766 aa)	-
NTMT1	Uncharacterized protein; N-terminal Xaa-Pro-Lys N-methyltransferase 1 (223 aa)	-
HMCN2	annotation not available (4061 aa)	-
DBH	Dopamine beta-hydroxylase (dopamine beta-monooxygenase) (615 aa)	-
ENSSSCG00000005750	annotation not available (518 aa)	-
COL5A1	Uncharacterized protein; Collagen, type V, alpha 1 (1826 aa)	-
ADNP2	ADNP homeobox 2 (1146 aa)	-
ENSSSCG00000005812	Uncharacterized protein (310 aa)	-
C8G	Sus scrofa complement component C8G (LOC100037955), mRNA (202 aa)	-
FAM166A	Family with sequence similarity 166, member A (320 aa)	-
TUBB4B	Tubulin beta chain; Tubulin is the major constituent of microtubules. It binds two moles of GTP, one at an exchangeable site on the beta chain and one at a non-exchangeable site on the alpha chain (445 aa)	-
EXD3	Exonuclease 3’-5’ domain containing 3 (863 aa)	-
RECQL4	RecQ like helicase 4 (1227 aa)	-
ARHGAP39	Rho GTPase activating protein 39 (1087 aa)	-
SLC39A4	Solute carrier family 39 member 4 (671 aa)	-
AGO2	Protein argonaute-2; Required for RNA-mediated gene silencing (RNAi) by the RNA-induced silencing complex (RISC). The ’minimal RISC’ appears to include AGO2 bound to a short guide RNA such as a microRNA (miRNA) or short interfering RNA (siRNA). These guide RNAs direct RISC to complementary mRNAs that are targets for RISC-mediated gene silencing. The precise mechanism of gene silencing depends on …	-
ENSSSCG00000005956	Uncharacterized protein (212 aa)	-
FBXO32	F-box only protein 32; Substrate recognition component of a SCF (SKP1-CUL1-F- box protein) E3 ubiquitin-protein ligase complex which mediates the ubiquitination and subsequent proteasomal degradation of target proteins. Probably recognizes and binds to phosphorylated target proteins during skeletal muscle atrophy. Recognizes TERF1 (By similarity) (354 aa)	-
NOV	Nephroblastoma overexpressed (358 aa)	-
KCNV1	Potassium channel, subfamily V, member 1; Belongs to the potassium channel family (502 aa)	-
EMC2	ER membrane protein complex subunit 2 (297 aa)	-
MTDH	Uncharacterized protein; Metadherin (582 aa)	-
DPY19L4	Dpy-19-like 4 (C. elegans) (723 aa)	-
ZFHX4	Zinc finger homeobox 4 (3566 aa)	-
JPH1	Junctophilin 1 (656 aa)	-
RPL7	Ribosomal protein L7 (257 aa)	-
KCNB2	Potassium voltage-gated channel, Shab-related subfamily, member 2; Belongs to the potassium channel family (773 aa)	-
NCOA2	Uncharacterized protein; Sus scrofa nuclear receptor coactivator 2 (NCOA2), mRNA (1377 aa)	-
ENSSSCG00000006223	Uncharacterized protein (1063 aa)	-
TGS1	Trimethylguanosine synthase 1 (852 aa)	-
RP1	Retinitis pigmentosa 1 (autosomal dominant) (2123 aa)	-
PRKDC	annotation not available (4133 aa)	-
F5	Coagulation factor V; Coagulation factor V is a cofactor that participates with factor Xa to activate prothrombin to thrombin; Belongs to the multicopper oxidase family (2258 aa)	-
ADCY10	Uncharacterized protein; Adenylate cyclase 10 (soluble) (1610 aa)	-
MPZL1	Myelin protein zero-like 1 (269 aa)	-
ATF6	Activating transcription factor 6 (576 aa)	-
APOA2	Apolipoprotein A-II (100 aa)	-
ADAMTS4	ADAM metallopeptidase with thrombospondin type 1 motif, 4 (836 aa)	-
B4GALT3	Beta-1,4-galactosyltransferase 3; UDP-Gal-betaGlcNAc beta 1,4- galactosyltransferase, polypeptide 3 (396 aa)	-
CD84	CD84 molecule (338 aa)	-
DCAF8	Uncharacterized protein; Sus scrofa DDB1 and CUL4 associated factor 8 (DCAF8), mRNA (596 aa)	-
ATP1A2	Sodium/potassium-transporting ATPase subunit alpha-2; This is the catalytic component of the active enzyme, which catalyzes the hydrolysis of ATP coupled with the exchange of sodium and potassium ions across the plasma membrane. This action creates the electrochemical gradient of sodium and potassium, providing the energy for active transport of various nutrients (By similarity); Belongs to the c…	-
KCNJ9	Potassium inwardly-rectifying channel, subfamily J, member 9 (393 aa)	-
CD5L	Uncharacterized protein; CD5 molecule-like (552 aa)	-
CCT3	T-complex protein 1 subunit gamma; Molecular chaperone; assists the folding of proteins upon ATP hydrolysis (547 aa)	-
BGLAP	Osteocalcin; Constitutes 1-2% of the total bone protein. It binds strongly to apatite and calcium (100 aa)	-
HCN3	Hyperpolarization activated cyclic nucleotide-gated potassium channel 3 (784 aa)	-
PIP5K1A	Uncharacterized protein; Phosphatidylinositol-4-phosphate 5-kinase, type I, alpha (552 aa)	-
PSMD4	Uncharacterized protein; Sus scrofa proteasome (prosome, macropain) 26S subunit, non-ATPase, 4 (PSMD4), mRNA (377 aa)	-
OTUD7B	OTU deubiquitinase 7B (843 aa)	-
SPAG17	annotation not available (1732 aa)	-
ATP1A1	Sodium/potassium-transporting ATPase subunit alpha-1; This is the catalytic component of the active enzyme, which catalyzes the hydrolysis of ATP coupled with the exchange of sodium and potassium ions across the plasma membrane. This action creates the electrochemical gradient of sodium and potassium ions, providing the energy for active transport of various nutrients; Belongs to the cation trans…	-
CSDE1	Cold shock domain containing E1, RNA-binding (821 aa)	-
DENND2C	DENN domain containing 2C (928 aa)	-
TRIM33	Tripartite motif containing 33 (690 aa)	-
LRIG2	annotation not available (292 aa)	-
ENSSSCG00000006771	Uncharacterized protein (491 aa)	-
CLCC1	Chloride channel CLIC like 1 (556 aa)	-
PLPPR4	Phospholipid phosphatase related 4 (763 aa)	-
CNN3	Calponin; Thin filament-associated protein that is implicated in the regulation and modulation of smooth muscle contraction. It is capable of binding to actin, calmodulin, troponin C and tropomyosin. The interaction of calponin with actin inhibits the actomyosin Mg-ATPase activity (329 aa)	-
ENSSSCG00000006889	Rho GTPase activating protein 29 (789 aa)	-
GTF2B	General transcription factor IIB (316 aa)	-
LMO4	Sus scrofa LIM domain only 4 (LMO4), mRNA (165 aa)	-
CYR61	Cysteine rich angiogenic inducer 61 (382 aa)	-
DLC1	DLC1 Rho GTPase activating protein (1091 aa)	-
MTMR7	Myotubularin related protein 7; Belongs to the protein-tyrosine phosphatase family. Non-receptor class myotubularin subfamily (660 aa)	-
ENSSSCG00000007001	Uncharacterized protein (1179 aa)	-
ANK1	Ankyrin 1, erythrocytic (1885 aa)	-
POLB	Uncharacterized protein; Polymerase (DNA directed), beta (242 aa)	-
ADAM33	ADAM metallopeptidase domain 33 (804 aa)	-
CDC25B	Sus scrofa cell division cycle 25 homolog B (S. pombe) (CDC25B), mRNA (574 aa)	-
ATRN	Attractin (1416 aa)	-
TMC2	Transmembrane channel-like 2 (363 aa)	-
IDH3B	Isocitrate dehydrogenase [NAD] subunit beta, mitochondrial; Plays a structural role to facilitate the assembly and ensure the full activity of the enzyme catalyzing the decarboxylation of isocitrate (ICT) into alpha-ketoglutarate. The heterodimer composed of the alpha (IDH3A) and beta (IDH3B) subunits and the heterodimer composed of the alpha (IDH3A) and gamma (IDH3G) subunits, have considerable …	-
RAD21L1	RAD21-like 1 (S. pombe) (469 aa)	-
ENSSSCG00000025014	Uncharacterized protein; Uncharacterized protein (291 aa)	-
TMEM74B	Transmembrane protein 74B (291 aa)	-
TRIB3	Tribbles pseudokinase 3 (359 aa)	-
ZCCHC3	Zinc finger, CCHC domain containing 3 (402 aa)	-
DUSP15	Dual specificity phosphatase 15; Belongs to the protein-tyrosine phosphatase family. Non-receptor class dual specificity subfamily (132 aa)	-
ENSSSCG00000007243	Uncharacterized protein (506 aa)	-
ASXL1	Additional sex combs like transcriptional regulator 1 (1484 aa)	-
ENSSSCG00000007263	Uncharacterized protein (590 aa)	-
RALY	RALY heterogeneous nuclear ribonucleoprotein (328 aa)	-
TRPC4AP	Transient receptor potential cation channel, subfamily C, member 4 associated protein (815 aa)	-
TTI1	TELO2 interacting protein 1 (1088 aa)	-
LPIN3	Uncharacterized protein; Lipin 3 (859 aa)	-
NCOA3	Uncharacterized protein; Nuclear receptor coactivator 3 (1390 aa)	-
KCNB1	Potassium voltage-gated channel subfamily B member 1; Voltage-gated potassium channel that mediates transmembrane potassium transport in excitable membranes, primarily in the brain, but also in the pancreas and cardiovascular system. Contributes to the regulation of the action potential (AP) repolarization, duration and frequency of repetitive AP firing in neurons, muscle cells and endocrine cell…	-
NFATC2	Sus scrofa nuclear factor of activated T-cells, cytoplasmic, calcineurin-dependent 2 (NFATC2), mRNA (912 aa)	-
DOK5	Sus scrofa docking protein 5 (DOK5), mRNA (306 aa)	-
GCNT7	Beta-1,3-galactosyl-O-glycosyl-glycoprotein beta-1,6-N-acetylglucosaminyltransferase 7; Glycosyltransferase (429 aa)	-
TFAP2C	Sus scrofa transcription factor AP-2 gamma (activating enhancer binding protein 2 gamma) (TFAP2C), mRNA (450 aa)	-
VAPB	Vesicle-associated membrane protein-associated protein B; Participates in the endoplasmic reticulum unfolded protein response (UPR) by inducing ERN1/IRE1 activity. Involved in cellular calcium homeostasis regulation (243 aa)	-
STX16	Sus scrofa syntaxin 16 (STX16), mRNA; Belongs to the syntaxin family (305 aa)	-
NPEPL1	Sus scrofa aminopeptidase-like 1 (NPEPL1), mRNA (523 aa)	-
ZNF831	Uncharacterized protein; Sus scrofa chromosome 20 open reading frame 174 ortholog (C17H20orf174), mRNA (1648 aa)	-
ENSSSCG00000007544	Sad1 and UNC84 domain containing 1 (908 aa)	-
ENSSSCG00000007585	Actin, cytoplasmic 1; Actins are highly conserved proteins that are involved in various types of cell motility and are ubiquitously expressed in all eukaryotic cells; Belongs to the actin family (375 aa)	-
LRCH4	Leucine-rich repeats and calponin homology (CH) domain containing 4 (690 aa)	-
EPHB4	EPH receptor B4 (987 aa)	-
ENSSSCG00000007685	Uncharacterized protein (259 aa)	-
HIP1	Huntingtin interacting protein 1 (998 aa)	-
BCKDK	Branched chain ketoacid dehydrogenase kinase (412 aa)	-
SETD1A	Uncharacterized protein; SET domain containing 1A (1546 aa)	-
ZNF764	Uncharacterized protein (408 aa)	-
DCTPP1	Uncharacterized protein; dCTP pyrophosphatase 1 (168 aa)	-
IL4R	Interleukin-4 receptor subunit alpha; Receptor for both interleukin 4 and interleukin 13. Couples to the JAK1/2/3-STAT6 pathway. The IL4 response is involved in promoting Th2 differentiation. The IL4/IL13 responses are involved in regulating IgE production and, chemokine and mucus production at sites of allergic inflammation. In certain cell types, can signal through activation of insulin recepto…	-
PRKCB_tv2	Protein kinase C (230 aa)	-
POLR3E	Polymerase (RNA) III (DNA directed) polypeptide E (80kD) (685 aa)	-
GPRC5B	G protein-coupled receptor, class C, group 5, member B (395 aa)	-
ENSSSCG00000007873	ATP binding cassette subfamily C member 1 (1055 aa)	-
TXNDC11	Thioredoxin domain containing 11 (539 aa)	-
EEF2KMT	Uncharacterized protein (346 aa)	-
TRAP1	TNF receptor-associated protein 1 (701 aa)	-
HAGHL	Hydroxyacylglutathione hydrolase-like (290 aa)	-
MAPK8IP3	Mitogen-activated protein kinase 8 interacting protein 3 (1336 aa)	-
TMEM204	Transmembrane protein 204 (226 aa)	-
NT5DC4	5’-nucleotidase domain containing 4 (288 aa)	-
FBLN7	Uncharacterized protein (433 aa)	-
IL1RL1	Interleukin 1 receptor like 1 (559 aa)	-
NPAS2	Neuronal PAS domain protein 2 (796 aa)	-
PDCL3	Phosducin-like 3 (240 aa)	-
AFF3	REV1, DNA directed polymerase (873 aa)	-
INPP4A	Uncharacterized protein; Inositol polyphosphate-4-phosphatase, type I, 107kDa (905 aa)	-
ZAP70	Zeta-chain (TCR) associated protein kinase 70kDa (618 aa)	-
CD8B	Uncharacterized protein; CD8b molecule (209 aa)	-
SEMA4F	Ssemaphorin 4F; Sema domain, immunoglobulin domain (Ig), transmembrane domain (TM) and short cytoplasmic domain, (semaphorin) 4F; Belongs to the semaphorin family (771 aa)	-
DCTN1	Dynactin 1 (1286 aa)	-
MTHFD2	annotation not available (230 aa)	-
DYSF	annotation not available (1927 aa)	-
FAM161A	Family with sequence similarity 161, member A (656 aa)	-
CCDC88A	Coiled-coil domain containing 88A (1819 aa)	-
ENSSSCG00000008425	Uncharacterized protein (135 aa)	-
PRKCE	Protein kinase C epsilon type; Calcium-independent, phospholipid- and diacylglycerol (DAG)-dependent serine/threonine-protein kinase that plays essential roles in the regulation of multiple cellular processes linked to cytoskeletal proteins, such as cell adhesion, motility, migration and cell cycle, functions in neuron growth and ion channel regulation, and is involved in immune response, cancer …	-
SRBD1	S1 RNA binding domain 1 (827 aa)	-
FAM98A	Family with sequence similarity 98, member A (520 aa)	-
LTBP1	Latent transforming growth factor beta binding protein 1 (1343 aa)	-
MEMO1	Uncharacterized protein; Mediator of cell motility 1 (297 aa)	-
SLC30A6	Solute carrier family 30 (zinc transporter), member 6 (182 aa)	-
PRR30	Proline rich 30 (397 aa)	-
ASXL2	Uncharacterized protein; Additional sex combs like transcriptional regulator 2 (1434 aa)	-
ADCY3	Adenylate cyclase 3; Belongs to the adenylyl cyclase class-4/guanylyl cyclase family (1153 aa)	-
ENSSSCG00000008621	Neuroblastoma amplified sequence (723 aa)	-
HDH	Uncharacterized protein; Sus scrofa huntingtin (HDH), mRNA (3138 aa)	-
RGS12	Regulator of G-protein signaling 12 (1342 aa)	-
JAKMIP1	Janus kinase and microtubule interacting protein 1 (626 aa)	-
RFC1	Replication factor C subunit 1 (1146 aa)	-
N4BP2	NEDD4 binding protein 2 (1406 aa)	-
ATP10D	ATPase, class V, type 10D; Belongs to the cation transport ATPase (P-type) (TC 3.A.3) family. Type IV subfamily (1424 aa)	-
FRYL	FRY like transcription coactivator (2736 aa)	-
KDR	Kinase insert domain receptor (a type III receptor tyrosine kinase); Belongs to the protein kinase superfamily. Tyr protein kinase family. CSF-1/PDGF receptor subfamily (1452 aa)	-
ENSSSCG00000008847	annotation not available (591 aa)	-
ENSSSCG00000008883	Uncharacterized protein (285 aa)	-
STAP1	Signal transducing adaptor family member 1 (286 aa)	-
TMPRSS11F	Transmembrane protease, serine 11F; Belongs to the peptidase S1 family (437 aa)	-
IGJ	Joining chain of multimeric IgA and IgM; Immunoglobulin J polypeptide, linker protein for immunoglobulin alpha and mu polypeptides (158 aa)	-
ALB	Serum albumin; Serum albumin, the main protein of plasma, has a good binding capacity for water, Ca(2+), Na(+), K(+), fatty acids, hormones, bilirubin and drugs. Its main function is the regulation of the colloidal osmotic pressure of blood. Major zinc transporter in plasma, typically binds about 80% of all plasma zinc (607 aa)	-
AFM	Afamin (604 aa)	-
SHROOM3	Shroom family member 3 (1886 aa)	-
SOWAHB	Sosondowah ankyrin repeat domain family member B (799 aa)	-
FGB	Fibrinogen beta chain; Cleaved by the protease thrombin to yield monomers which, together with fibrinogen alpha (FGA) and fibrinogen gamma (FGG), polymerize to form an insoluble fibrin matrix. Fibrin has a major function in hemostasis as one of the primary components of blood clots. In addition, functions during the early stages of wound repair to stabilize the lesion and guide cell migration dur…	-
FGA	Uncharacterized protein; Fibrinogen alpha chain (280 aa)	-
DCHS2	Uncharacterized protein; Dachsous cadherin-related 2 (2824 aa)	-
LRBA	annotation not available (923 aa)	-
SMAD1	Mothers against decapentaplegic homolog; SMAD family member 1 (325 aa)	-
INTU	Inturned planar cell polarity protein (941 aa)	-
IL21	Interleukin-21; Cytokine with immunoregulatory activity. May promote the transition between innate and adaptive immunity. Induces the production of IgG(1) and IgG(3) in B-cells. May play a role in proliferation and maturation of natural killer (NK) cells in synergy with IL15. May regulate proliferation of mature B- and T- cells in response to activating stimuli. In synergy with IL15 and IL18 stim…	-
TNIP3	TNFAIP3 interacting protein 3 (319 aa)	-
LARP7	Sus scrofa La ribonucleoprotein domain family, member 7 (LARP7), mRNA (582 aa)	-
TET2	Tet methylcytosine dioxygenase 2 (2003 aa)	-
MTTP	Microsomal triglyceride transfer protein large subunit; Catalyzes the transport of triglyceride, cholesteryl ester, and phospholipid between phospholipid surfaces. Required for the secretion of plasma lipoproteins that contain apolipoprotein B (894 aa)	-
SMARCAD1	Uncharacterized protein; SWI/SNF-related, matrix-associated actin-dependent regulator of chromatin, subfamily a, containing DEAD/H box 1 (1029 aa)	-
PKD2	Polycystin-2; Polycystic kidney disease 2 (autosomal dominant) (970 aa)	-
DSPP	DSPP593; Sus scrofa dentin sialophosphoprotein (DSPP), mRNA (579 aa)	-
CRY	Lambda-crystallin homolog; Sus scrofa CRY protein (CRY), mRNA (270 aa)	-
FLT1	Fms-related tyrosine kinase 1; Belongs to the protein kinase superfamily. Tyr protein kinase family. CSF-1/PDGF receptor subfamily (1137 aa)	-
ENSSSCG00000023699	Uncharacterized protein (184 aa)	-
ENSSSCG00000009337	Uncharacterized protein (496 aa)	-
RFC3	Uncharacterized protein; Replication factor C (activator 1) 3, 38kDa (356 aa)	-
SPG20	Spartin (610 aa)	-
TPTE2	Uncharacterized protein (472 aa)	-
ALG11	ALG11, alpha-1,2-mannosyltransferase (492 aa)	-
SETDB2	SET domain, bifurcated 2 (707 aa)	-
ENSSSCG00000009409	Uncharacterized protein (47 aa)	-
CPB2	Carboxypeptidase B2 (plasma) (424 aa)	-
MZT1	Mitotic spindle organizing protein 1 (78 aa)	-
SLITRK1	Uncharacterized protein; SLIT and NTRK-like family, member 1 (695 aa)	-
COL4A1	Collagen, type IV, alpha 1 (1625 aa)	-
ENSSSCG00000009551	Rho guanine nucleotide exchange factor 7 (723 aa)	-
TUBGCP3	Gamma-tubulin complex component; Gamma-tubulin complex is necessary for microtubule nucleation at the centrosome (910 aa)	-
ATP4B	Potassium-transporting ATPase subunit beta; Required for stabilization and maturation of the catalytic proton pump alpha subunit and may also involved in cell adhesion and establishing epithelial cell polarity; Belongs to the X(+)/potassium ATPases subunit beta family (290 aa)	-
SYK	Tyrosine-protein kinase SYK; Non-receptor tyrosine kinase which mediates signal transduction downstream of a variety of transmembrane receptors including classical immunoreceptors like the B-cell receptor (BCR). Regulates several biological processes including innate and adaptive immunity, cell adhesion, osteoclast maturation, platelet activation and vascular development. Assembles into signaling…	-
HR	Uncharacterized protein; Hair growth associated (1177 aa)	-
STC1	Sus scrofa stanniocalcin 1 (STC1), mRNA (247 aa)	-
CLU	Clusterin; Functions as extracellular chaperone that prevents aggregation of nonnative proteins. Prevents stress-induced aggregation of blood plasma proteins. Inhibits formation of amyloid fibrils by APP, APOC2, B2M, CALCA, CSN3, SNCA and aggregation-prone LYZ variants (in vitro). Does not require ATP. Maintains partially unfolded proteins in a state appropriate for subsequent refolding by other …	-
KIF13B	Kinesin family member 13B; Belongs to the TRAFAC class myosin-kinesin ATPase superfamily. Kinesin family (1851 aa)	-
MFAP3L	Microfibrillar-associated protein 3-like (405 aa)	-
DDX60	DExD/H-box helicase 60; DEAD (Asp-Glu-Ala-Asp) box polypeptide 60 (1705 aa)	-
ANHX	Anomalous homeobox (119 aa)	-
GOLGA3	Golgin A3 (1365 aa)	-
PIWIL1	Piwil1 protein; Sus scrofa piwi-like 1 (Drosophila) (PIWIL1), mRNA; Belongs to the argonaute family (861 aa)	-
ZCCHC8	annotation not available (706 aa)	-
ANAPC5	Anaphase promoting complex subunit 5 (755 aa)	-
CAMKK2	Calcium/calmodulin-dependent protein kinase kinase 2, beta (579 aa)	-
ARPC3	Actin-related protein 2/3 complex subunit 3; Functions as component of the Arp2/3 complex which is involved in regulation of actin polymerization and together with an activating nucleation-promoting factor (NPF) mediates the formation of branched actin networks (178 aa)	-
VSIG10	V-set and immunoglobulin domain containing 10 (536 aa)	-
RBM19	RNA binding motif protein 19 (965 aa)	-
RASAL1	RAS protein activator like 1 (GAP1 like) (805 aa)	-
GCN1L1	GCN1, eIF2 alpha kinase activator homolog; GCN1 general control of amino-acid synthesis 1-like 1 (yeast) (1280 aa)	-
COQ5	2-methoxy-6-polyprenyl-1,4-benzoquinol methylase, mitochondrial; Methyltransferase required for the conversion of 2- polyprenyl-6-methoxy-1,4-benzoquinol (DDMQH2) to 2-polyprenyl-3- methyl-6-methoxy-1,4-benzoquinol (DMQH2) (329 aa)	-
ACACB	Uncharacterized protein; acetyl-CoA carboxylase beta (2454 aa)	-
HPS4	Uncharacterized protein; Sus scrofa Hermansky-Pudlak syndrome 4 (HPS4), mRNA (703 aa)	-
SEC14L2	Uncharacterized protein; Sus scrofa SEC14-like 2 (S. cerevisiae) (SEC14L2), mRNA (349 aa)	-
PRR14L	Proline rich 14-like (2103 aa)	-
SLC5A1	Sodium/glucose cotransporter 1; Actively transports glucose into cells by Na(+) cotransport with a Na(+) to glucose coupling ratio of 2-1. Efficient substrate transport in mammalian kidney is provided by the concerted action of a low affinity high capacity and a high affinity low capacity Na(+)/glucose cotransporter arranged in series along kidney proximal tubules (662 aa)	-
GUCD1	Uncharacterized protein; Guanylyl cyclase domain containing 1 (239 aa)	-
ZNF70	Zinc finger protein 70 (448 aa)	-
ENSSSCG00000010077	Uncharacterized protein (211 aa)	-
TOP3B	DNA topoisomerase; Introduces a single-strand break via transesterification at a target site in duplex DNA. Releases the supercoiling and torsional tension of DNA introduced during the DNA replication and transcription by transiently cleaving and rejoining one strand of the DNA duplex. The scissile phosphodiester is attacked by the catalytic tyrosine of the enzyme, resulting in the formation of a…	-
PI4KA	Phosphatidylinositol 4-kinase, catalytic, alpha; Belongs to the PI3/PI4-kinase family (2098 aa)	-
SERPIND1	Serpin family D member 1; Serpin peptidase inhibitor, clade D (heparin cofactor), member 1; Belongs to the serpin family (495 aa)	-
DGCR2	DiGeorge syndrome critical region gene 2 (547 aa)	-
ARVCF	Armadillo repeat gene deleted in velocardiofacial syndrome (961 aa)	-
HEATR1	HEAT repeat containing 1 (2149 aa)	-
ERO1B	annotation not available (192 aa)	-
MAP3K21	Uncharacterized protein (1063 aa)	-
SIPA1L2	Signal-induced proliferation-associated 1 like 2 (1587 aa)	-
GALNT2	Polypeptide N-acetylgalactosaminyltransferase 2 (549 aa)	-
RET	Proto-oncogene tyrosine-protein kinase receptor Ret; Receptor tyrosine-protein kinase involved in numerous cellular mechanisms including cell proliferation, neuronal navigation, cell migration, and cell differentiation upon binding with glial cell derived neurotrophic factor family ligands (1122 aa)	-
PHYHIPL	Uncharacterized protein; phytanoyl-CoA 2-hydroxylase interacting protein-like (341 aa)	-
DNAJC12	DnaJ (Hsp40) homolog, subfamily C, member 12 (198 aa)	-
HK1	Uncharacterized protein; Hexokinase 1; Belongs to the hexokinase family (752 aa)	-
PPA1	Pyrophosphatase (inorganic) 1 (289 aa)	-
MICU1	Uncharacterized protein; Mitochondrial calcium uptake 1 (479 aa)	-
CHCHD1	Uncharacterized protein; Coiled-coil-helix-coiled-coil-helix domain containing 1 (118 aa)	-
KCNMA1	Calcium-activated potassium channel subunit alpha-1; Potassium channel activated by both membrane depolarization or increase in cytosolic Ca(2+) that mediates export of K(+). It is also activated by the concentration of cytosolic Mg(2+). Its activation dampens the excitatory events that elevate the cytosolic Ca(2+) concentration and/or depolarize the cell membrane. It therefore contributes to rep…	-
POLR3A	DNA-directed RNA polymerase subunit; DNA-dependent RNA polymerase catalyzes the transcription of DNA into RNA using the four ribonucleoside triphosphates as substrates (1390 aa)	-
GHITM	Growth hormone inducible transmembrane protein; Belongs to the BI1 family (345 aa)	-
LRIT2	Leucine-rich repeat, immunoglobulin-like and transmembrane domains 2 (550 aa)	-
CDHR1	Cadherin-related family member 1 (856 aa)	-
CCSER2	Coiled-coil serine-rich protein 2 (834 aa)	-
WAPAL	WAPL cohesin release factor; Wings apart-like homolog (Drosophila) (1195 aa)	-
GLUD1	Glutamate dehydrogenase 1, mitochondrial; Mitochondrial glutamate dehydrogenase that converts L- glutamate into alpha-ketoglutarate. Plays a key role in glutamine anaplerosis by producing alpha-ketoglutarate, an important intermediate in the tricarboxylic acid cycle. May be involved in learning and memory reactions by increasing the turnover of the excitatory neurotransmitter glutamate (By simila…	-
ERCC6	ERCC excision repair 6, chromatin remodeling factor; Excision repair cross-complementation group 6 (1481 aa)	-
PCDH15	Protocadherin-related 15 (1848 aa)	-
EXOC6	Exocyst complex component 6 (800 aa)	-
RBP4	Retinol-binding protein 4; Retinol-binding protein that mediates retinol transport in blood plasma. Delivers retinol from the liver stores to the peripheral tissues. Transfers the bound all-trans retinol to STRA6, that then facilitates retinol transport across the cell membrane; Belongs to the calycin superfamily. Lipocalin family (201 aa)	-
ENSSSCG00000010487	Uncharacterized protein (382 aa)	-
ALDH18A1	Delta-1-pyrroline-5-carboxylate synthase; Aldehyde dehydrogenase 18 family, member A1; In the C-terminal section; belongs to the gamma- glutamyl phosphate reductase family (795 aa)	-
CWF19L1	CWF19-like 1, cell cycle control (S. pombe) (540 aa)	-
BTRC	Beta-transducin repeat containing E3 ubiquitin protein ligase (506 aa)	-
POLL	Polymerase (DNA directed), lambda (575 aa)	-
C10orf76	Chromosome 10 open reading frame 76 (689 aa)	-
AS3MT	Arsenite methyltransferase (374 aa)	-
NT5C2	5’-nucleotidase, cytosolic II (510 aa)	-
ENSSSCG00000010607	Collagen type XVII alpha 1 chain (1081 aa)	-
CFAP43	Cilia and flagella associated protein 43 (1668 aa)	-
ENSSSCG00000030271	Uncharacterized protein (244 aa)	-
GSTO2	Glutathione S-transferase omega 2 (244 aa)	-
TECTB	Tectorin beta (329 aa)	-
NRAP	Nebulin-related anchoring protein (1204 aa)	-
HSPA12A	Heat shock 70kDa protein 12A (677 aa)	-
NKX1-2	NK1 homeobox 2 (320 aa)	-
ENSSSCG00000010782	Uncharacterized protein (321 aa)	-
CDC73	Cell division cycle 73 (298 aa)	-
RAB3GAP2	RAB3 GTPase activating protein subunit 2 (non-catalytic) (1391 aa)	-
DUSP10	Dual specificity phosphatase 10; Belongs to the protein-tyrosine phosphatase family. Non-receptor class dual specificity subfamily (482 aa)	-
TAF1A	TATA box binding protein (TBP)-associated factor, RNA polymerase I, A, 48kDa (450 aa)	-
CHML	Choroideremia-like (Rab escort protein 2) (649 aa)	-
EPHX1	Epoxide hydrolase 1; Biotransformation enzyme that catalyzes the hydrolysis of arene and aliphatic epoxides to less reactive and more water soluble dihydrodiols by the trans addition of water. May play a role in the metabolism of endogenous lipids such as epoxide- containing fatty acids (454 aa)	-
TMEM63A	Transmembrane protein 63A (805 aa)	-
SDE2	SDE2 telomere maintenance homolog (S. pombe) (455 aa)	-
EXO1	Exonuclease 1 (836 aa)	-
HNRNPU	Heterogeneous nuclear ribonucleoprotein U (scaffold attachment factor A) (789 aa)	-
CCDC185	Coiled-coil domain containing 185 (614 aa)	-
CFH	Uncharacterized protein; Sus scrofa complement factor H (CFH), nuclear gene encoding mitochondrial protein, mRNA (866 aa)	-
NEK7	NIMA-related kinase 7; Belongs to the protein kinase superfamily (172 aa)	-
NTRK2	annotation not available (395 aa)	-
RMI1	RecQ mediated genome instability 1 (623 aa)	-
FRMD3	FERM domain containing 3 (305 aa)	-
IL11RA	Interleukin 11 receptor, alpha (421 aa)	-
KIF24	Kinesin family member 24; Belongs to the TRAFAC class myosin-kinesin ATPase superfamily. Kinesin family (1304 aa)	-
APTX	Aprataxin; DNA-binding protein involved in single-strand DNA break repair, double-strand DNA break repair and base excision repair. Resolves abortive DNA ligation intermediates formed either at base excision sites, or when DNA ligases attempt to repair non- ligatable breaks induced by reactive oxygen species. Catalyzes the release of adenylate groups covalently linked to 5’-phosphate termini, res…	-
IFN-KAPPA	Sus scrofa interferon-kappa (IFN-KAPPA), mRNA (208 aa)	-
EPC1	Enhancer of polycomb homolog 1 (Drosophila) (746 aa)	-
MYO3A	Myosin IIIA; Belongs to the TRAFAC class myosin-kinesin ATPase superfamily. Myosin family (596 aa)	-
NRP1	Neuropilin; Belongs to the neuropilin family (924 aa)	-
ENSSSCG00000011105	Uncharacterized protein (106 aa)	-
ENSSSCG00000011128	Inter-alpha-trypsin inhibitor heavy chain H2; May act as a carrier of hyaluronan in serum or as a binding protein between hyaluronan and other matrix protein, including those on cell surfaces in tissues to regulate the localization, synthesis and degradation of hyaluronan which are essential to cells undergoing biological processes (416 aa)	-
GALNT15	Polypeptide N-acetylgalactosaminyltransferase 15 (635 aa)	-
ENSSSCG00000011198	Raftlin, lipid raft linker 1 (158 aa)	-
TOP2B	DNA topoisomerase 2; Control of topological states of DNA by transient breakage and subsequent rejoining of DNA strands. Topoisomerase II makes double-strand breaks (1615 aa)	-
TTC21A	Tetratricopeptide repeat domain 21A (1324 aa)	-
SEC22C	SEC22 vesicle trafficking protein homolog C (S. cerevisiae); Belongs to the synaptobrevin family (303 aa)	-
CDCP1	CUB domain containing protein 1 (836 aa)	-
CLEC3B	C-type lectin domain family 3, member B (202 aa)	-
LARS2	Leucyl-tRNA synthetase 2, mitochondrial; Belongs to the class-I aminoacyl-tRNA synthetase family (702 aa)	-
FYCO1	Sus scrofa FYVE and coiled-coil domain containing 1 (FYCO1), mRNA (1443 aa)	-
ENSSSCG00000011334	Uncharacterized protein (177 aa)	-
MST1	Macrophage stimulating 1; Belongs to the peptidase S1 family. Plasminogen subfamily (711 aa)	-
GBI1	GBI2; Sus scrofa guanine nucleotide binding protein (G protein), alpha inhibiting activity polypeptide 2 (GNAI2), mRNA (355 aa)	-
ENSSSCG00000011425	RAD54 like 2 (S. cerevisiae) (865 aa)	-
ITIH1	Inter-alpha-trypsin inhibitor heavy chain H1; May act as a carrier of hyaluronan in serum or as a binding protein between hyaluronan and other matrix protein, including those on cell surfaces in tissues to regulate the localization, synthesis and degradation of hyaluronan which are essential to cells undergoing biological processes (900 aa)	-
ITIH4	Inter-alpha-trypsin inhibitor heavy chain H4; Type II acute-phase protein (APP) involved in inflammatory responses to trauma. May also play a role in liver development or regeneration (728 aa)	-
IL17RB	Interleukin 17 receptor B (499 aa)	-
PDE12	Phosphodiesterase 12 (609 aa)	-
PSMD6	Proteasome 26S subunit, non-ATPase 6 (291 aa)	-
PRICKLE2	Prickle planar cell polarity protein 2; Prickle homolog 2 (Drosophila) (858 aa)	-
LRIG1	Leucine-rich repeats and immunoglobulin-like domains 1 (1107 aa)	-
KBTBD8	Kelch repeat and BTB (POZ) domain containing 8 (473 aa)	-
SETD5	annotation not available (1294 aa)	-
MTMR14	Myotubularin related protein 14 (539 aa)	-
IRAK2	Interleukin-1 receptor-associated kinase 2 (176 aa)	-
TMEM43	annotation not available (400 aa)	-
WNT7A	Protein Wnt; Ligand for members of the frizzled family of seven transmembrane receptors (370 aa)	-
GATA2	Transcription factor GATA-2; Sus scrofa GATA binding protein 2 (GATA2), mRNA (480 aa)	-
TF	Serotransferrin; Transferrins are iron binding transport proteins which can bind two Fe(3+) ions in association with the binding of an anion, usually bicarbonate. It is responsible for the transport of iron from sites of absorption and heme degradation to those of storage and utilization. Serum transferrin may also have a further role in stimulating cell proliferation (715 aa)	-
MSL2	MSL complex subunit 2; Male-specific lethal 2 homolog (Drosophila) (577 aa)	-
STAG1	Prostate transmembrane protein, androgen induced 1 (466 aa)	-
SOX14	SRY (sex determining region Y)-box 14 (396 aa)	-
AHSG	alpha-2-HS-glycoprotein (362 aa)	-
FETUB	Fetuin B (392 aa)	-
HRG	Histidine-rich glycoprotein (553 aa)	-
SENP5	SUMO1/sentrin specific peptidase 5 (752 aa)	-
HEG1	Heart development protein with EGF-like domains 1 (1094 aa)	-
SEMA5B	Semaphorin 5B; Sema domain, seven thrombospondin repeats (type 1 and type 1-like), transmembrane domain (TM) and short cytoplasmic domain, (semaphorin) 5B (997 aa)	-
DTX3L	Deltex 3 like, E3 ubiquitin ligase (738 aa)	-
IFT57	Intraflagellar transport 57 (429 aa)	-
CD47	Leukocyte surface antigen CD47; Receptor for SIRPA, binding to which prevents maturation of immature dendritic cells and inhibits cytokine production by mature dendritic cells. Interaction with SIRPG mediates cell-cell adhesion, enhances superantigen-dependent T-cell-mediated proliferation and costimulates T-cell activation. Plays an important role in memory formation and synaptic plasticity in t…	-
NIT2	Uncharacterized protein; Nitrilase family, member 2 (283 aa)	-
GPR15	G protein-coupled receptor 15 (358 aa)	-
CLDND1	Uncharacterized protein; Claudin domain containing 1 (250 aa)	-
ENSSSCG00000012006	Uncharacterized protein (1298 aa)	-
ADAMTS5	ADAM metallopeptidase with thrombospondin type 1 motif, 5 (923 aa)	-
TIAM1	T-cell lymphoma invasion and metastasis 1 (1122 aa)	-
C21orf59	Uncharacterized protein; Chromosome 21 open reading frame 59 (290 aa)	-
LOC733678	ATP synthase subunit O, mitochondrial; Mitochondrial membrane ATP synthase (F(1)F(0) ATP synthase or Complex V) produces ATP from ADP in the presence of a proton gradient across the membrane which is generated by electron transport complexes of the respiratory chain. F-type ATPases consist of two structural domains, F(1) - containing the extramembraneous catalytic core and F(0) - containing the m…	-
TTC3	Tetratricopeptide repeat domain 3 (1497 aa)	-
KAL1	Uncharacterized protein; Kallmann syndrome 1 sequence (682 aa)	-
FANCB	Fanconi anemia, complementation group B (860 aa)	-
EIF1AX	Uncharacterized protein; Seems to be required for maximal rate of protein biosynthesis. Enhances ribosome dissociation into subunits and stabilizes the binding of the initiator Met-tRNA(I) to 40 S ribosomal subunits (144 aa)	-
IL1RAPL1	Interleukin 1 receptor accessory protein-like 1 (93 aa)	-
DUSP21	Dual specificity phosphatase 21; Belongs to the protein-tyrosine phosphatase family. Non-receptor class dual specificity subfamily (211 aa)	-
CFP	Complement factor properdin (463 aa)	-
WDR45	Sus scrofa WD repeat domain 45 (WDR45), mRNA (360 aa)	-
KDM5C	Lysine-specific demethylase 5C; Histone demethylase that specifically demethylates ’Lys- 4’ of histone H3, thereby playing a central role in histone code. Does not demethylate histone H3 ’Lys-9’, H3 ’Lys-27’, H3 ’Lys-36’, H3 ’Lys-79’ or H4 ’Lys-20’. Demethylates trimethylated and dimethylated but not monomethylated H3 ’Lys-4’. Participates in transcriptional repression of neuronal genes by recrui…	-
CITED1	Uncharacterized protein; Sus scrofa Cbp/p300-interacting transactivator, with Glu/Asp-rich carboxy-terminal domain, 1 (CITED1), mRNA (195 aa)	-
PHKA1	Phosphorylase b kinase regulatory subunit; Phosphorylase b kinase catalyzes the phosphorylation of serine in certain substrates, including troponin I (1062 aa)	-
RLIM	Ring finger protein, LIM domain interacting (623 aa)	-
ENSSSCG00000012421	annotation not available (930 aa)	-
MAGT1	Magnesium transporter 1 (364 aa)	-
ATP7A	ATPase, Cu++ transporting, alpha polypeptide (1502 aa)	-
FAM46D	Family with sequence similarity 46, member D (390 aa)	-
ENSSSCG00000012570	Uncharacterized protein (229 aa)	-
COL4A5	Collagen type IV alpha 5 chain; Belongs to the type IV collagen family (425 aa)	-
AMMECR1	Uncharacterized protein; Alport syndrome, mental retardation, midface hypoplasia and elliptocytosis chromosomal region gene 1 (332 aa)	-
ALG13	ALG13, UDP-N-acetylglucosaminyltransferase subunit (1122 aa)	-
DOCK11	Dedicator of cytokinesis 11; Belongs to the DOCK family (1766 aa)	-
KLHL13	Kelch like family member 13 (492 aa)	-
F9	Coagulation factor IX; Factor IX is a vitamin K-dependent plasma protein that participates in the intrinsic pathway of blood coagulation by converting factor X to its active form in the presence of Ca(2+) ions, phospholipids, and factor VIIIa (462 aa)	-
ENSSSCG00000012740	Uncharacterized protein (266 aa)	-
PLXNB3	Plexin B3 (1911 aa)	-
IDH3G	Isocitrate dehydrogenase [NAD] subunit gamma, mitochondrial; Regulatory subunit which plays a role in the allosteric regulation of the enzyme catalyzing the decarboxylation of isocitrate (ICT) into alpha-ketoglutarate. The heterodimer composed of the alpha (IDH3A) and beta (IDH3B) subunits and the heterodimer composed of the alpha (IDH3A) and gamma (IDH3G) subunits, have considerable basal activi…	-
MXRA5	Matrix-remodelling associated 5 (2830 aa)	-
PIDD1	P53-induced death domain protein 1 (913 aa)	-
CDHR5	Cadherin-related family member 5 (839 aa)	-
ENSSSCG00000012864	Uncharacterized protein (96 aa)	-
KMT5B	Histone-lysine N-methyltransferase (865 aa)	-
CARNS1	Carnosine synthase 1 (925 aa)	-
KLC2	Kinesin light chain 2 (633 aa)	-
CST6	Cystatin E/M; Belongs to the cystatin family (149 aa)	-
MUS81	MUS81 structure-specific endonuclease subunit (552 aa)	-
C11orf84	Chromosome 11 open reading frame 84 (384 aa)	-
ENSSSCG00000013097	Uncharacterized protein; Belongs to the peptidase A1 family (404 aa)	-
TMEM132A	Transmembrane protein 132A (991 aa)	-
SLC15A3	Solute carrier family 15 (oligopeptide transporter), member 3 (573 aa)	-
ENSSSCG00000013120	Olfactory receptor (311 aa)	-
OSBP	Oxysterol binding protein; Belongs to the OSBP family (809 aa)	-
NUP160	Nucleoporin 160 (1439 aa)	-
CKAP5	Cytoskeleton associated protein 5 (1517 aa)	-
F2	Prothrombin; Thrombin, which cleaves bonds after Arg and Lys, converts fibrinogen to fibrin and activates factors V, VII, VIII, XIII, and, in complex with thrombomodulin, protein C. Functions in blood homeostasis, inflammation and wound healing (By similarity) (623 aa)	-
CAT	Catalase; Occurs in almost all aerobically respiring organisms and serves to protect cells from the toxic effects of hydrogen peroxide. Promotes growth of cells; Belongs to the catalase family (527 aa)	-
METTL15	Methyltransferase like 15 (405 aa)	-
IGSF22	Immunoglobulin superfamily, member 22 (943 aa)	-
ABCC8	ATP-binding cassette, sub-family C (CFTR/MRP), member 8 (1583 aa)	-
KCNJ11	Potassium inwardly-rectifying channel, subfamily J, member 11 (388 aa)	-
CRSP3	Calcitonin receptor-stimulating peptide 3; Sus scrofa mediator complex subunit 23 (CRSP3), mRNA; Belongs to the calcitonin family (125 aa)	-
SBF2	SET binding factor 2; Belongs to the protein-tyrosine phosphatase family. Non-receptor class myotubularin subfamily (1394 aa)	-
BTBD2	BTB (POZ) domain containing 2 (359 aa)	-
MKNK2	MAP kinase interacting serine/threonine kinase 2; Belongs to the protein kinase superfamily (402 aa)	-
AP3D1	annotation not available (262 aa)	-
S1PR4	Sphingosine-1-phosphate receptor 4 (385 aa)	-
CACTIN	Cactin, spliceosome C complex subunit (382 aa)	-
MATK	Megakaryocyte-associated tyrosine kinase (506 aa)	-
CCDC94	Coiled-coil domain containing 94 (325 aa)	-
FSD1	Fibronectin type III and SPRY domain containing 1 (496 aa)	-
LRG1	Leucine-rich alpha-2-glycoprotein 1 (347 aa)	-
KHSRP	KH-type splicing regulatory protein (747 aa)	-
TUBB4A	Tubulin beta chain; Tubulin is the major constituent of microtubules. It binds two moles of GTP, one at an exchangeable site on the beta chain and one at a non-exchangeable site on the alpha chain (444 aa)	-
DENND1C	DENN/MADD domain containing 1C (795 aa)	-
C3	Complement C3; C3 plays a central role in the activation of the complement system. Its processing by C3 convertase is the central reaction in both classical and alternative complement pathways. After activation C3b can bind covalently, via its reactive thioester, to cell surface carbohydrates or immune aggregates (By similarity) (1238 aa)	-
XAB2	XPA binding protein 2 (855 aa)	-
HNRNPM	Heterogeneous nuclear ribonucleoprotein M (704 aa)	-
ACP5	Tartrate-resistant acid phosphatase type 5; Uteroferrin is a phosphoprotein phosphatase, synthesized in response to progesterone. It appears to function in transplacental transport of iron in pig (310 aa)	-
TYK2	Sus scrofa tyrosine kinase 2 (TYK2), mRNA (1184 aa)	-
DHPS	Deoxyhypusine synthase (369 aa)	-
RNASEH2A	Ribonuclease; Endonuclease that specifically degrades the RNA of RNA- DNA hybrids (301 aa)	-
IL27RA	Uncharacterized protein; Sus scrofa interleukin 27 receptor, alpha (IL27RA), mRNA (652 aa)	-
OR1I1	Olfactory receptor, family 1, subfamily I, member 1 (313 aa)	-
CASP14	Caspase 14, apoptosis-related cysteine peptidase; Belongs to the peptidase C14A family (246 aa)	-
AKAP8L	A kinase (PRKA) anchor protein 8-like; Belongs to the AKAP95 family (644 aa)	-
C19orf44	Chromosome 19 open reading frame 44 (668 aa)	-
NWD1	NACHT and WD repeat domain containing 1 (613 aa)	-
SIN3B	SIN3 transcription regulator family member B (1141 aa)	-
CPAMD8	Uncharacterized protein; C3 and PZP-like, alpha-2-macroglobulin domain containing 8 (1869 aa)	-
IFI30	Gamma-interferon-inducible-lysosomal thiol reductase; Lysosomal thiol reductase that can reduce protein disulfide bonds. May facilitate the complete unfolding of proteins destined for lysosomal degradation. Plays an important role in antigen processing. Facilitates the generation of MHC class II- restricted epitodes from disulfide bond-containing antigen by the endocytic reduction of disulfide bo…	-
ATP13A1	ATPase type 13A1 (1204 aa)	-
CILP2	Cartilage intermediate layer protein 2 (1157 aa)	-
ENSSSCG00000024506	Uncharacterized protein (372 aa)	-
ENSSSCG00000026598	Olfactory receptor (346 aa)	-
MAML1	Mastermind-like 1 (Drosophila) (1014 aa)	-
N4BP3	NEDD4 binding protein 3 (543 aa)	-
FAM193B	Uncharacterized protein; Family with sequence similarity 193, member B (903 aa)	-
PDE8B	Phosphodiesterase 8B (781 aa)	-
DHFR	Dihydrofolate reductase; Key enzyme in folate metabolism. Contributes to the de novo mitochondrial thymidylate biosynthesis pathway. Catalyzes an essential reaction for de novo glycine and purine synthesis, and for DNA precursor synthesis. Binds its own mRNA and that of DHFR2 (By similarity) (186 aa)	-
EDIL3	annotation not available (173 aa)	-
NR2F1	Nuclear receptor subfamily 2, group F, member 1 (422 aa)	-
KIAA0825	Uncharacterized protein; KIAA0825 (786 aa)	-
RIOK2	Uncharacterized protein; RIO kinase 2 (552 aa)	-
SLCO4C1	Solute carrier organic anion transporter family, member 4C1 (718 aa)	-
DCP2	Decapping mRNA 2 (427 aa)	-
APC	Uncharacterized protein; Adenomatous polyposis coli (1761 aa)	-
ENSSSCG00000014209	annotation not available (482 aa)	-
MEGF10	Uncharacterized protein; Multiple EGF-like-domains 10 (305 aa)	-
RAD50	Uncharacterized protein; RAD50 homolog (S. cerevisiae) (1317 aa)	-
IL4	Interleukin-4; Participates in at least several B-cell activation processes as well as of other cell types. It is a costimulator of DNA-synthesis. It induces the expression of class II MHC molecules on resting B-cells. It enhances both secretion and cell surface expression of IgE and IgG1. It also regulates the expression of the low affinity Fc receptor for IgE (CD23) on both lymphocytes and mono…	-
SHROOM1	Shroom family member 1 (858 aa)	-
TGFBI	Transforming growth factor-beta-induced protein ig-h3; Plays a role in cell adhesion (By similarity). May play a role in cell-collagen interactions (608 aa)	-
GNPDA1	Glucosamine-6-phosphate deaminase 1 (289 aa)	-
RBM27	Uncharacterized protein (631 aa)	-
FBXO38	F-box protein 38 (1195 aa)	-
AFAP1L1	Actin filament associated protein 1-like 1 (764 aa)	-
PPARGC1B	PPARG coactivator 1 beta; Peroxisome proliferator-activated receptor gamma, coactivator 1 beta (1004 aa)	-
ENSSSCG00000024251	Uncharacterized protein (311 aa)	-
ENSSSCG00000014475	Uncharacterized protein (321 aa)	-
ENSSSCG00000028595	Uncharacterized protein; Uncharacterized protein (315 aa)	-
ENSSSCG00000024085	Uncharacterized protein (315 aa)	-
ENSSSCG00000024607	Uncharacterized protein; Uncharacterized protein (315 aa)	-
ENSSSCG00000026411	Uncharacterized protein (315 aa)	-
ENSSSCG00000014528	Olfactory receptor (311 aa)	-
AKIP1	A kinase (PRKA) interacting protein 1 (214 aa)	-
RIC3	RIC3 acetylcholine receptor chaperone (359 aa)	-
HPX	Hemopexin; Binds heme and transports it to the liver for breakdown and iron recovery, after which the free hemopexin returns to the circulation (459 aa)	-
ENSSSCG00000014653	Olfactory receptor (322 aa)	-
ENSSSCG00000029937	Olfactory receptor (323 aa)	-
ENSSSCG00000014661	Olfactory receptor (323 aa)	-
ENSSSCG00000014730	Olfactory receptor (319 aa)	-
ATG16L2	Autophagy related 16-like 2 (S. cerevisiae) (621 aa)	-
GDPD5	Glycerophosphodiester phosphodiesterase domain containing 5 (605 aa)	-
AAMDC	Uncharacterized protein; Adipogenesis associated, Mth938 domain containing (52 aa)	-
ENSSSCG00000014884	Uncharacterized protein (806 aa)	-
TMEM126B	Transmembrane protein 126B (228 aa)	-
FZD4	Frizzled class receptor 4; Belongs to the G-protein coupled receptor Fz/Smo family (586 aa)	-
GRM5	Glutamate receptor, metabotropic 5 (338 aa)	-
FAT3	FAT atypical cadherin 3 (4588 aa)	-
ENSSSCG00000014942	Deuterosome assembly protein 1 (85 aa)	-
C11orf97	Chromosome 11 open reading frame 97 (89 aa)	-
CNTN5	Uncharacterized protein; Contactin 5 (1103 aa)	-
KIAA1377	Centrosomal protein 126; KIAA1377 (921 aa)	-
C11orf70	Chromosome 11 open reading frame 70 (267 aa)	-
DDI1	DNA-damage inducible 1 homolog 1 (S. cerevisiae) (401 aa)	-
USP28	Ubiquitin specific peptidase 28; Belongs to the peptidase C19 family (743 aa)	-
APOA4	Apolipoprotein A-IV; May have a role in chylomicrons and VLDL secretion and catabolism. Required for efficient activation of lipoprotein lipase by ApoC-II; potent activator of LCAT. Apoa-IV is a major component of HDL and chylomicrons (382 aa)	-
APOC3	Apolipoprotein C-III; Component of triglyceride-rich very low density lipoproteins (VLDL) and high density lipoproteins (HDL) in plasma. Plays a multifaceted role in triglyceride homeostasis. Intracellularly, promotes hepatic very low density lipoprotein 1 (VLDL1) assembly and secretion; extracellularly, attenuates hydrolysis and clearance of triglyceride-rich lipoproteins (TRLs). Impairs the lip…	-
APOA1	Apolipoprotein A-I; Participates in the reverse transport of cholesterol from tissues to the liver for excretion by promoting cholesterol efflux from tissues and by acting as a cofactor for the lecithin cholesterol acyltransferase (LCAT). As part of the SPAP complex, activates spermatozoa motility; Belongs to the apolipoprotein A1/A4/E family (265 aa)	-
UBE4A	Uncharacterized protein; Ubiquitination factor E4A (1067 aa)	-
ABCG4	Uncharacterized protein; ATP-binding cassette, sub-family G (WHITE), member 4 (646 aa)	-
RNF26	Ring finger protein 26 (433 aa)	-
ENSSSCG00000015222	tRNA pseudouridine synthase (479 aa)	-
ARHGAP32	Rho GTPase activating protein 32 (2014 aa)	-
ADAMTS8	ADAM metallopeptidase with thrombospondin type 1 motif, 8 (1020 aa)	-
ADAMTS15	ADAM metallopeptidase with thrombospondin type 1 motif, 15 (956 aa)	-
IGSF9B	Immunoglobulin superfamily, member 9B (758 aa)	-
FMO4	Flavin containing monooxygenase 4 (417 aa)	-
PLEKHA6	Pleckstrin homology domain containing, family A member 6 (1172 aa)	-
DSTYK	Dual serine/threonine and tyrosine protein kinase (929 aa)	-
STEAP4	Sus scrofa STEAP family member 4 (STEAP4), mRNA (470 aa)	-
LRRC72	Leucine rich repeat containing 72 (288 aa)	-
GRM3	Glutamate metabotropic receptor 3 (445 aa)	-
PCLO	Piccolo presynaptic cytomatrix protein (5077 aa)	-
LAMB1	Laminin, beta 1 (1799 aa)	-
METTL13	Uncharacterized protein; Methyltransferase like 13 (699 aa)	-
SUCO	SUN domain containing ossification factor (1251 aa)	-
SERPINC1	Uncharacterized protein; Serpin peptidase inhibitor, clade C (antithrombin), member 1; Belongs to the serpin family (463 aa)	-
PAPPA2	Pappalysin 2 (1792 aa)	-
ANGPTL1	Uncharacterized protein; Angiopoietin-like 1 (491 aa)	-
QSOX1	Quiescin Q6 sulfhydryl oxidase 1 (741 aa)	-
LAMC1	Uncharacterized protein; Laminin, gamma 1 (formerly LAMB2) (1606 aa)	-
APOBEC4	Apolipoprotein B mRNA editing enzyme, catalytic polypeptide-like 4 (putative) (366 aa)	-
FAM129A	Uncharacterized protein; Family with sequence similarity 129, member A (933 aa)	-
C1orf27	Chromosome 1 open reading frame 27 (454 aa)	-
CENPF	Centromere protein F, 350/400kDa (2576 aa)	-
FLVCR1	Uncharacterized protein; Feline leukemia virus subgroup C cellular receptor 1 (559 aa)	-
CAMK1G	Calcium/calmodulin-dependent protein kinase IG (472 aa)	-
ENSSSCG00000015633	Uncharacterized protein (776 aa)	-
SRGAP2	annotation not available (944 aa)	-
IL10	Interleukin-10; Inhibits the synthesis of a number of cytokines, including IFN-gamma, IL-2, IL-3, TNF and GM-CSF produced by activated macrophages and by helper T-cells (175 aa)	-
APOR	Apolipoprotein R; May be a lipoprotein-borne regulator of either the coagulation or the complement cascades (202 aa)	-
BIN1	Uncharacterized protein; Bridging integrator 1 (392 aa)	-
TMEM177	Transmembrane protein 177 (311 aa)	-
AGPAT5	Sus scrofa 1-acylglycerol-3-phosphate O-acyltransferase 5 (lysophosphatidic acid acyltransferase, epsilon) (AGPAT5), mRNA (365 aa)	-
XKR5	XK-related protein; XK, Kell blood group complex subunit-related family, member 5 (677 aa)	-
WHSC1L1	Histone-lysine N-methyltransferase; Wolf-Hirschhorn syndrome candidate 1-like 1 (1437 aa)	-
ENSSSCG00000015887	Integrin beta (171 aa)	-
FAP	Fibroblast activation protein, alpha (761 aa)	-
FASTKD1	FAST kinase domains 1 (836 aa)	-
ITGA6	Integrin, alpha 6 (1113 aa)	-
ENSSSCG00000016004	Uncharacterized protein (137 aa)	-
PMS1	PMS1 homolog 1, mismatch repair system component; PMS1 postmeiotic segregation increased 1 (S. cerevisiae) (922 aa)	-
MFSD6	Sus scrofa major facilitator superfamily domain containing 6 (MFSD6), mRNA (798 aa)	-
ENSSSCG00000016061	annotation not available (667 aa)	-
SF3B1	Splicing factor 3b, subunit 1, 155kDa (1303 aa)	-
PLCL1	Phospholipase C-like 1 (968 aa)	-
BMPR2	Sus scrofa bone morphogenetic protein receptor, type II (serine/threonine kinase) (BMPR2), mRNA (1038 aa)	-
NDUFS1	NADH-ubiquinone oxidoreductase core subunit S1; NADH dehydrogenase (ubiquinone) Fe-S protein 1, 75kDa (NADH-coenzyme Q reductase); Belongs to the complex I 75 kDa subunit family (742 aa)	-
MYL1	Uncharacterized protein; Myosin light chain 1/3, skeletal muscle isoform (192 aa)	-
ERBB4	Receptor protein-tyrosine kinase (690 aa)	-
FN1	Fibronectin 1 (2478 aa)	-
AAMP	Angio associated migratory cell protein (252 aa)	-
RNF25	Uncharacterized protein (341 aa)	-
ACSL3	Uncharacterized protein; acyl-CoA synthetase long-chain family member 3 (720 aa)	-
ENSSSCG00000016228	Uncharacterized protein (73 aa)	-
ENSSSCG00000016246	annotation not available (169 aa)	-
SPHKAP	SPHK1 interactor, AKAP domain containing (1690 aa)	-
DNER	Delta/notch-like EGF repeat containing (406 aa)	-
ENSSSCG00000016284	Alkaline phosphatase (533 aa)	-
USP40	Ubiquitin specific peptidase 40; Belongs to the peptidase C19 family (905 aa)	-
HJURP	Holliday junction recognition protein (723 aa)	-
ANKMY1	Ankyrin repeat and MYND domain containing 1 (936 aa)	-
SNED1	Sushi, nidogen and EGF-like domains 1 (1414 aa)	-
RBM33	RNA binding motif protein 33 (1222 aa)	-
RHEB	Uncharacterized protein; Ras homolog enriched in brain (184 aa)	-
ENSSSCG00000016483	Trypsin; Sus scrofa trypsinogen (LOC100302368), mRNA (246 aa)	-
MGAM2	Maltase-glucoamylase 2 (putative); Belongs to the glycosyl hydrolase 31 family (1739 aa)	-
ADCK2	aarF domain containing kinase 2 (626 aa)	-
ZC3HAV1	Uncharacterized protein; Sus scrofa zinc finger CCCH-type, antiviral 1 (ZC3HAV1), mRNA (894 aa)	-
ATP6V0A4	V-type proton ATPase subunit a; Essential component of the vacuolar proton pump (V- ATPase), a multimeric enzyme that catalyzes the translocation of protons across the membranes. Required for assembly and activity of the V-ATPase (840 aa)	-
CREB3L2	cAMP responsive element binding protein 3-like 2 (490 aa)	-
DGKI	Diacylglycerol kinase (351 aa)	-
AGBL3	ATP/GTP binding protein-like 3 (708 aa)	-
EXOC4	Exocyst complex component 4 tv1 (408 aa)	-
MKLN1	Muskelin 1, intracellular mediator containing kelch motifs (737 aa)	-
CALU	Calumenin (318 aa)	-
WASL	Wiskott-Aldrich syndrome-like (505 aa)	-
LMOD2	Leiomodin 2 (cardiac) (550 aa)	-
CFTR	Cystic fibrosis transmembrane conductance regulator; Epithelial ion channel that plays an important role in the regulation of epithelial ion and water transport and fluid homeostasis. Mediates the transport of chloride ions across the cell membrane (By similarity). Channel activity is coupled to ATP hydrolysis. The ion channel is also permeable to HCO(3-); selectivity depends on the extracellular…	-
TMEM168	Transmembrane protein 168 (515 aa)	-
TBX20	T-box 20 (449 aa)	-
DPY19L2	Dpy-19-like 2 (C. elegans) (775 aa)	-
NOD1	Uncharacterized protein; Nucleotide-binding oligomerization domain-containing protein 1 (846 aa)	-
URGCP	Upregulator of cell proliferation (922 aa)	-
ENSSSCG00000016733	Uncharacterized protein (1519 aa)	-
MYL7	Myosin, light chain 7, regulatory (148 aa)	-
CDK13	Cyclin-dependent kinase 13 (1110 aa)	-
ANKH	ANKH inorganic pyrophosphate transport regulator (492 aa)	-
MYO10	Myosin X; Belongs to the TRAFAC class myosin-kinesin ATPase superfamily. Myosin family (2010 aa)	-
RAD1	RAD1 checkpoint DNA exonuclease (281 aa)	-
SPEF2	Sperm flagellar protein 2; Required for correct axoneme development (1377 aa)	-
WDR70	WD repeat domain 70 (560 aa)	-
C7	Complement component C7; Constituent of the membrane attack complex (MAC) that plays a key role in the innate and adaptive immune response by forming pores in the plasma membrane of target cells. C7 serves as a membrane anchor; Belongs to the complement C6/C7/C8/C9 family (843 aa)	-
ENSSSCG00000016860	Uncharacterized protein (584 aa)	-
C6	Uncharacterized protein; Complement component 6 (766 aa)	-
HSPB3	Heat shock protein family B (small) member 3; Belongs to the small heat shock protein (HSP20) family (150 aa)	-
GZMA	Uncharacterized protein; Granzyme A (granzyme 1, cytotoxic T-lymphocyte-associated serine esterase 3); Belongs to the peptidase S1 family (259 aa)	-
ENSSSCG00000016937	Uncharacterized protein (138 aa)	-
STC2	Uncharacterized protein; Stanniocalcin 2 (301 aa)	-
CLINT1	Clathrin interactor 1 (641 aa)	-
FAT2	FAT atypical cadherin 2 (3972 aa)	-
ADCY2	Adenylate cyclase 2 (brain); Belongs to the adenylyl cyclase class-4/guanylyl cyclase family (880 aa)	-
TERT	Uncharacterized protein; Telomerase reverse transcriptase (1131 aa)	-
RNF213	Ring finger protein 213 (3268 aa)	-
SEC14L1	SEC14-like 1 (S. cerevisiae) (701 aa)	-
ST6GALNAC1	ST6 (alpha-N-acetyl-neuraminyl-2,3-beta-galactosyl-1,3)-N-acetylgalactosaminide alpha-2,6-sialyltransferase 1 (588 aa)	-
AANAT	Uncharacterized protein; Aralkylamine N-acetyltransferase (207 aa)	-
PRPSAP1	Phosphoribosyl pyrophosphate synthetase-associated protein 1 (385 aa)	-
SRP68	Signal recognition particle subunit SRP68; Signal-recognition-particle assembly has a crucial role in targeting secretory proteins to the rough endoplasmic reticulum membrane (624 aa)	-
EVPL	annotation not available (2059 aa)	-
SLC25A19	Sus scrofa solute carrier family 25 (mitochondrial thiamine pyrophosphate carrier), member 19 (SLC25A19), nuclear gene encoding mitochondrial protein, mRNA; Belongs to the mitochondrial carrier (TC 2.A.29) family (318 aa)	-
WIPI1	Uncharacterized protein; Sus scrofa WD repeat domain, phosphoinositide interacting 1 (WIPI1), mRNA (446 aa)	-
ARSG	Arylsulfatase G (525 aa)	-
PSMD12	Proteasome (prosome, macropain) 26S subunit, non-ATPase, 12 (456 aa)	-
PECAM1	Platelet endothelial cell adhesion molecule; Cell adhesion molecule which is required for leukocyte transendothelial migration (TEM) under most inflammatory conditions. Tyr-692 plays a critical role in TEM and is required for efficient trafficking of PECAM1 to and from the lateral border recycling compartment (LBRC) and is also essential for the LBRC membrane to be targeted around migrating leuko…	-
TEX2	Testis expressed 2 (1123 aa)	-
10-Mar	Membrane-associated ring finger (C3HC4) 10, E3 ubiquitin protein ligase (746 aa)	-
CDC27	Cell division cycle 27 (678 aa)	-
SPPL2C	Signal peptide peptidase like 2C (687 aa)	-
ENSSSCG00000017324	Uncharacterized protein (1688 aa)	-
PLEKHM1	Pleckstrin homology domain containing, family M (with RUN domain) member 1 (1048 aa)	-
NMT1	Glycylpeptide N-tetradecanoyltransferase; Adds a myristoyl group to the N-terminal glycine residue of certain cellular proteins (496 aa)	-
C17orf104	Meiosis specific with coiled-coil domain; Chromosome 17 open reading frame 104 (960 aa)	-
ENSSSCG00000017381	Uncharacterized protein (585 aa)	-
PLEKHH3	Pleckstrin homology domain containing, family H (with MyTH4 domain) member 3 (793 aa)	-
DHX58	Uncharacterized protein; DEXH (Asp-Glu-X-His) box polypeptide 58 (681 aa)	-
LEPREL4	Prolyl 3-hydroxylase family member 4 (non-enzymatic); Leprecan-like 4 (444 aa)	-
KRT35	Keratin 35; Belongs to the intermediate filament family (455 aa)	-
SMARCE1	SWI/SNF related, matrix associated, actin dependent regulator of chromatin, subfamily e, member 1 (194 aa)	-
TOPOII	DNA topoisomerase 2-alpha; Control of topological states of DNA by transient breakage and subsequent rejoining of DNA strands. Topoisomerase II makes double-strand breaks. Essential during mitosis and meiosis for proper segregation of daughter chromosomes. May play a role in regulating the period length of ARNTL/BMAL1 transcriptional oscillation (1533 aa)	-
PNMT	Phenylethanolamine N-methyltransferase; Converts noradrenaline to adrenaline (283 aa)	-
NPEPPS	Aminopeptidase puromycin sensitive (923 aa)	-
LRRC46	Leucine rich repeat containing 46 (323 aa)	-
XYLT2	Xylosyltransferase II (736 aa)	-
DGKE	Diacylglycerol kinase, epsilon 64kDa (425 aa)	-
SRSF1	Serine/arginine-rich splicing factor 1; Plays a role in preventing exon skipping, ensuring the accuracy of splicing and regulating alternative splicing. Interacts with other spliceosomal components, via the RS domains, to form a bridge between the 5’- and 3’-splice site binding components, U1 snRNP and U2AF. Can stimulate binding of U1 snRNP to a 5’-splice site-containing pre-mRNA. Binds to purin…	-
BZRAP1	TSPO associated protein 1; Benzodiazepine receptor (peripheral) associated protein 1 (1870 aa)	-
DHX40	DEAH-box helicase 40; DEAH (Asp-Glu-Ala-His) box polypeptide 40 (779 aa)	-
VMP1	Vacuole membrane protein 1; Ssc-mir-21 (406 aa)	-
RNFT1	Ring finger protein, transmembrane 1 (357 aa)	-
ACACA	acetyl-CoA carboxylase alpha (2227 aa)	-
RNF135	Ring finger protein 135 (423 aa)	-
RAB11FIP4	RAB11 family interacting protein 4 (class II) (562 aa)	-
TRAF4	annotation not available (423 aa)	-
MYO18A	Uncharacterized protein; Myosin XVIIIA; Belongs to the TRAFAC class myosin-kinesin ATPase superfamily. Myosin family (935 aa)	-
BLMH	Uncharacterized protein (192 aa)	-
CPD	Carboxypeptidase D (1374 aa)	-
SERPINF1	Serpin peptidase inhibitor, clade F (alpha-2 antiplasmin, pigment epithelium derived factor), member 1 (385 aa)	-
SHPK	Uncharacterized protein; Sedoheptulokinase (481 aa)	-
PITPNM3	PITPNM family member 3 (973 aa)	-
WSCD1	WSC domain containing 1 (575 aa)	-
ENO3	Beta-enolase; Appears to have a function in striated muscle development and regeneration; Belongs to the enolase family (434 aa)	-
GLTPD2	Glycolipid transfer protein domain containing 2 (285 aa)	-
ENSSSCG00000017942	Uncharacterized protein (445 aa)	-
ENSSSCG00000017962	annotation not available (1646 aa)	-
ENSSSCG00000017977	Guanylate cyclase (1105 aa)	-
MYH10	Uncharacterized protein; Myosin, heavy chain 10, non-muscle; Belongs to the TRAFAC class myosin-kinesin ATPase superfamily. Myosin family (1864 aa)	-
TRPV2	Transient receptor potential cation channel, subfamily V, member 2; Belongs to the transient receptor (TC 1.A.4) family (766 aa)	-
NCOR1	Nuclear receptor corepressor 1 (1952 aa)	-
SLC5A10	Sodium/glucose cotransporter 5; High capacity transporter for mannose and fructose and, to a lesser extent, glucose, AMG, and galactose (328 aa)	-
COPS3	Uncharacterized protein; COP9 signalosome subunit 3 (423 aa)	-
C12orf43	Chromosome 12 open reading frame 43 (281 aa)	-
FCN2	Ficolin-2; May function in innate immunity through activation of the lectin complement pathway. Calcium-dependent and GlcNAc- binding lectin (By similarity) (323 aa)	-
ENSSSCG00000027801	Sus scrofa vitronectin (VTN), mRNA (458 aa)	-
ENSSSCG00000030034	Olfactory receptor (318 aa)	-
RPL6	60S ribosomal protein L6; Component of the large ribosomal subunit (284 aa)	-
AATK	Apoptosis-associated tyrosine kinase (1382 aa)	-
MUC16	Uncharacterized protein; Mucin 16, cell surface associated (1177 aa)	-
ENSSSCG00000013324	annotation not available (263 aa)	-
TDRD6	Tudor domain containing 6 (2128 aa)	-
BORCS7	Uncharacterized protein; Sus scrofa chromosome 10 open reading frame 32 ortholog (C14H10orf32), mRNA (105 aa)	-
CD81	annotation not available (66 aa)	-
ALG9	Mannosyltransferase (220 aa)	-
KMO	Kynurenine 3-monooxygenase; Catalyzes the hydroxylation of L-kynurenine (L-Kyn) to form 3-hydroxy-L-kynurenine (L-3OHKyn). Required for synthesis of quinolinic acid, a neurotoxic NMDA receptor antagonist and potential endogenous inhibitor of NMDA receptor signaling in axonal targeting, synaptogenesis and apoptosis during brain development. Quinolinic acid may also affect NMDA receptor signaling i…	-
TOX4	TOX high mobility group box family member 4 (620 aa)	-
TLR6	Sus scrofa toll-like receptor 6 (TLR6), mRNA (796 aa)	-
ICA	Inhibitor of carbonic anhydrase; Inhibitor for carbonic anhydrase 2 (CA2). Does not bind iron ions (704 aa)	-
TN-X	Uncharacterized protein; Sus scrofa tenascin-X (TN-X), mRNA (1469 aa)	-
INHA	Inhibin alpha chain; Inhibins and activins inhibit and activate, respectively, the secretion of follitropin by the pituitary gland. Inhibins/activins are involved in regulating a number of diverse functions such as hypothalamic and pituitary hormone secretion, gonadal hormone secretion, germ cell development and maturation, erythroid differentiation, insulin secretion, nerve cell survival, embryo…	-
ENSSSCG00000004503	Uncharacterized protein (1813 aa)	-
UNC80	Unc-80 homolog, NALCN channel complex subunit; Unc-80 homolog (C. elegans) (3328 aa)	-
ARHGAP21	Rho GTPase activating protein 21 (1930 aa)	-
DBF4	Uncharacterized protein; DBF4 zinc finger (678 aa)	-
DIS3L	DIS3 like exosome 3’-5’ exoribonuclease; Belongs to the RNR ribonuclease family (1059 aa)	-
RRM1	Ribonucleoside-diphosphate reductase; Provides the precursors necessary for DNA synthesis. Catalyzes the biosynthesis of deoxyribonucleotides from the corresponding ribonucleotides (135 aa)	-
ANXA7	Annexin A7 (468 aa)	-
KCNAB1	Potassium voltage-gated channel, shaker-related subfamily, beta member 1 (255 aa)	-
AIMP1	Small inducible cytokine subfamily E member 1; Sus scrofa aminoacyl tRNA synthetase complex-interacting multifunctional protein 1 (AIMP1), mRNA (319 aa)	-
PPCDC	Uncharacterized protein; Phosphopantothenoylcysteine decarboxylase (220 aa)	-
SNN	Stannin (87 aa)	-
PKMYT1	Protein kinase, membrane associated tyrosine/threonine 1; Belongs to the protein kinase superfamily (505 aa)	-
LMLN	Leishmanolysin-like (metallopeptidase M8 family) (688 aa)	-
FCN1	Ficolin-1; Extracellular lectin functioning as a pattern- recognition receptor in innate immunity. Binds the sugar moieties of pathogen-associated molecular patterns (PAMPs) displayed on microbes and activates the lectin pathway of the complement system. May also activate monocytes through a G protein-coupled receptor, FFAR2, inducing the secretion of interleukin-8/IL-8. Binds preferentially to 9…	-
PITPNB	Phosphatidylinositol transfer protein, beta (273 aa)	-
SCN7A	Sodium channel protein; Mediates the voltage-dependent sodium ion permeability of excitable membranes (1224 aa)	-
KIAA2026	KIAA2026 (2098 aa)	-
FAM179A	TOG array regulator of axonemal microtubules 2; Family with sequence similarity 179, member A (1016 aa)	-
ENSSSCG00000017822	Replication protein A subunit; As part of the heterotrimeric replication protein A complex (RPA/RP-A), binds and stabilizes single-stranded DNA intermediates, that form during DNA replication or upon DNA stress. It prevents their reannealing and in parallel, recruits and activates different proteins and complexes involved in DNA metabolism. Thereby, it plays an essential role both in DNA replicat…	-
USP2	Ubiquitin specific peptidase 2; Ubiquitin carboxyl-terminal hydrolase ; Belongs to the peptidase C19 family (606 aa)	-
SPP2	Secreted phosphoprotein 24; Could coordinate an aspect of bone turnover; Belongs to the SPP2 family (204 aa)	-
ENSSSCG00000023629	Olfactory receptor (312 aa)	-
ENSSSCG00000003455	Forkhead associated phosphopeptide binding domain 1 (730 aa)	-
RPS15	Sus scrofa ribosomal protein S15 (RPS15), mRNA; Belongs to the universal ribosomal protein uS19 family (145 aa)	-
PPP2R1A	Serine/threonine-protein phosphatase 2A 65 kDa regulatory subunit A alpha isoform; The PR65 subunit of protein phosphatase 2A serves as a scaffolding molecule to coordinate the assembly of the catalytic subunit and a variable regulatory B subunit. Upon interaction with GNA12 promotes dephosphorylation of microtubule associated protein TAU/MAPT. Required for proper chromosome segregation and for c…	-
F12	Coagulation factor XII; Factor XII is a serum glycoprotein that participates in the initiation of blood coagulation, fibrinolysis, and the generation of bradykinin and angiotensin. Prekallikrein is cleaved by factor XII to form kallikrein, which then cleaves factor XII first to alpha-factor XIIa and then trypsin cleaves it to beta- factor XIIa. Alpha-factor XIIa activates factor XI to factor XIa …	-
SPATA22	Sus scrofa spermatogenesis associated 22 (SPATA22), mRNA (118 aa)	-
IFFO1	Intermediate filament family orphan 1 (563 aa)	-
FGF23	Fibroblast growth factor 23; Belongs to the heparin-binding growth factors family (244 aa)	-
PKN3	Protein kinase N3 (908 aa)	-
ENSSSCG00000000659	Uncharacterized protein (1468 aa)	-
BMPER	BMP binding endothelial regulator (628 aa)	-
TRIM9	Tripartite motif containing 9 (808 aa)	-
CLDN14	Claudin; Plays a major role in tight junction-specific obliteration of the intercellular space, through calcium- independent cell-adhesion activity (239 aa)	-
ENSSSCG00000005938	Uncharacterized protein (1061 aa)	-
ENSSSCG00000029435	Lysyl oxidase like 3 (747 aa)	-
ENY2	Transcription and mRNA export factor ENY2; Involved in mRNA export coupled transcription activation by association with both the TREX-2 and the SAGA complexes. The transcription regulatory histone acetylation (HAT) complex SAGA is a multiprotein complex that activates transcription by remodeling chromatin and mediating histone acetylation and deubiquitination. Within the SAGA complex, participate…	-
ENSSSCG00000027671	Uncharacterized protein (92 aa)	-
ADAM5	Uncharacterized protein (566 aa)	-
TFG	TRK-fused gene (340 aa)	-
LOC396897	Apomucin; Apomucin is part of mucin, the major glycoprotein synthesized and secreted by mucous cells of the submaxillary gland. Its highly viscous aqueous solutions serve to lubricate the oral cavity and to protect it from the external environment (3532 aa)	-
CYP19A1	Aromatase 2; Catalyzes the formation of aromatic C18 estrogens from C19 androgens (455 aa)	-
MST4	annotation not available (402 aa)	-
CD9	CD9 antigen; Involved in platelet activation and aggregation. Regulates paranodal junction formation. Involved in cell adhesion, cell motility and tumor metastasis. Required for sperm-egg fusion (By similarity) (226 aa)	-
UIMC1	BRCA1-A complex subunit RAP80; Ubiquitin-binding protein. Specifically recognizes and binds ’Lys-63’-linked ubiquitin. Plays a central role in the BRCA1-A complex by specifically binding ’Lys-63’-linked ubiquitinated histones H2A and H2AX at DNA lesions sites, leading to target the BRCA1-BARD1 heterodimer to sites of DNA damage at double-strand breaks (DSBs). The BRCA1-A complex also possesses de…	-
UBR1	Ubiquitin protein ligase E3 component n-recognin 1 (1648 aa)	-
IKZF5	IKAROS family zinc finger 5 (Pegasus) (419 aa)	-
C7H6orf10	Uncharacterized protein (569 aa)	-
TP53I11	Tumor protein p53 inducible protein 11 (247 aa)	-
ENSSSCG00000026466	Uncharacterized protein (185 aa)	-
SH2D3A	SH2 domain containing 3A (577 aa)	-
TRRAP	Transformation/transcription domain-associated protein; Belongs to the PI3/PI4-kinase family (3588 aa)	-
KMT2D	Uncharacterized protein; Lysine (K)-specific methyltransferase 2D (5114 aa)	-
ISG15	Uncharacterized protein; ISG15 ubiquitin-like modifier (166 aa)	-
SH3GLB2	SH3-domain GRB2-like endophilin B2 (396 aa)	-
PVRL3	Nectin cell adhesion molecule 3; Poliovirus receptor-related 3 (503 aa)	-
GOLGA4	Golgin A4 (2255 aa)	-
ENSSSCG00000022174	LIM domain containing preferred translocation partner in lipoma (259 aa)	-
BPIFA3	Uncharacterized protein; BPI fold containing family A, member 3 (238 aa)	-
ENSSSCG00000030735	Uncharacterized protein (758 aa)	-
TNFRSF19	Tumor necrosis factor receptor superfamily, member 19 (418 aa)	-
ALCAM	Activated leukocyte cell adhesion molecule (560 aa)	-
ENSSSCG00000006732	annotation not available (580 aa)	-
ART4	Sus scrofa ADP-ribosyltransferase 4 (Dombrock blood group) (ART4), mRNA (350 aa)	-
PN-1	Uncharacterized protein; Sus scrofa nexin-1 (PN-1), mRNA; Belongs to the serpin family (474 aa)	-
ENPP3	Ectonucleotide pyrophosphatase/phosphodiesterase 3 (411 aa)	-
SH3KBP1	SH3-domain kinase binding protein 1 (710 aa)	-
GNAS	Guanine nucleotide-binding protein G(s) subunit alpha; Sus scrofa GNAS complex locus (GNAS), transcript variant 4, mRNA (1045 aa)	-
TRAFD1	TRAF-type zinc finger domain containing 1 (544 aa)	-
MAP7D2	MAP7 domain containing 2 (750 aa)	-
IBSP	Bone sialoprotein 2; Binds tightly to hydroxyapatite. Appears to form an integral part of the mineralized matrix. Probably important to cell-matrix interaction. Promotes Arg-Gly-Asp-dependent cell attachment (316 aa)	-
ILF3	Interleukin enhancer binding factor 3, 90kDa (804 aa)	-
TCEAL3	Uncharacterized protein (200 aa)	-
SRC	Tyrosine-protein kinase; SRC proto-oncogene, non-receptor tyrosine kinase (548 aa)	-
SR-PSOX	C-X-C motif chemokine 16; Induces a strong chemotactic response. Induces calcium mobilization. Binds to CXCR6/Bonzo. Also acts as a scavenger receptor on macrophages, which specifically binds to OxLDL (oxidized low density lipoprotein), suggesting that it may be involved in pathophysiology such as atherogenesis (By similarity) (342 aa)	-
CFI	Complement factor I; Belongs to the peptidase S1 family (598 aa)	-
CEACAM16	Carcinoembryonic antigen-related cell adhesion molecule 16 (424 aa)	-
TSHZ2	Teashirt homolog 2; Probable transcriptional regulator involved in developmental processes. May act as a transcriptional repressor (Potential); Belongs to the teashirt C2H2-type zinc-finger protein family (1035 aa)	-
ICAM-1	Sus scrofa intercellular adhesion molecule-1 (ICAM-1), mRNA (537 aa)	-
MORF4L2	Mortality factor 4 like 2 (288 aa)	-
RPS6KA3	Ribosomal protein S6 kinase, 90kDa, polypeptide 3; Belongs to the protein kinase superfamily. AGC Ser/Thr protein kinase family. S6 kinase subfamily (712 aa)	-
NHS	NHS actin remodeling regulator; Nance-Horan syndrome (congenital cataracts and dental anomalies) (1648 aa)	-
HMMR	Hyaluronan-mediated motility receptor (RHAMM) (713 aa)	-
PPP1R10	Serine/threonine-protein phosphatase 1 regulatory subunit 10; Scaffold protein which mediates the formation of the PTW/PP1 phosphatase complex by providing a binding platform to each component of the complex. The PTW/PP1 phosphatase complex plays a role in the control of chromatin structure and cell cycle progression during the transition from mitosis into interphase. Mediates interaction of WDR8…	-
TGFB3	Transforming growth factor beta-3; Involved in embryogenesis and cell differentiation; Belongs to the TGF-beta family (456 aa)	-
CTCFL	Sus scrofa CCCTC-binding factor (zinc finger protein)-like (CTCFL), mRNA (711 aa)	-
COL11A2	Collagen type XI alpha 2; Uncharacterized protein (1651 aa)	-
Your Current Organism:
Sus scrofa
NCBI taxonomy Id: 9823
Other names: S. scrofa, Sus scrofa, pig, pigs, swine, wild boar

## Sheet: FA-MNA
Total of 1,089 out of 1,698 proteins were considered for analyses = 64%
PPI enrichment p-value <10-6						Lists of GO-terms significantly enriched
Your Input	Protein name		Category	#term ID	term description	observed gene count	background gene count	false discovery rate	matching proteins in your network (labels)
CELSR1	Cadherin, EGF LAG seven-pass G-type receptor 1; Belongs to the G-protein coupled receptor 2 family (516 aa)	-	CC	GO:0005576	extracellular region	47	352	3.52E-06	AHSG,ALB,AMBP,APOA1,APOA4,APOC3,APOR,C3,C5,C7,CECR1,CFB,CGA,CLU,CRSP3,EDN3,ENSSSCG00000011128,ENSSSCG00000016483,F12,F2,F5,F8,F9,FBN1,FCN1,FCN2,FGB,GHR,HP,HPX,HYAL1,ICA,INHA,INHBA,ITIH1,ITIH4,MAN2B2,NPC2,PGLYRP2,PLAU,PLG,PROC,SERPINA1,SPP2,TF,TGFBI,ZP4
GTSE1	G-2 and S-phase expressed 1 (718 aa)	-		GO:0005615	extracellular space	23	185	0.0223	AHSG,ALB,APOA1,APOA4,APOC3,C3,CECR1,CGA,CLU,ENSSSCG00000016483,F12,F8,F9,FBN1,HYAL1,ICA,INHA,INHBA,PLAU,PROC,SERPINA1,TF,TGFBI
PKDREJ	Polycystin (PKD) family receptor for egg jelly (2161 aa)	-		GO:0005623	cell	75	998	0.0429	ACO2,AMBP,ATG4D,ATP1B1,ATP4B,BCL2L1,C19orf70,C7,CAPN2,CAPN3,CAPNS1,CD3E,CD47,CLU,CMKLR1,CYP11A1,DDX58,DHFR,DMD,EDN3,ENSSSCG00000003042,ENSSSCG00000007585,EPHX1,ESR2,FBN1,FCN1,FTCD,GALM,GHR,GHRHR,GLUD1,GNRHR,H3F3A,HBA,HCRTR1,HMGN2,HPX,HSPA5,HYAL1,IDH3G,INHA,INHBA,IRG6,ITGB6,IYD,KDM5C,LDHA,MRPS18B,MSN,MX2,MYH11,MYH2,MYL6,MYO7A,ND4,NOS3,NPC2,PGK1,PLCD4,PPP1R18,PRKAA2,PROC,PSAP,ROMO1,RPN1,SGMS1,SLC28…
FBLN1	Fibulin-1; Incorporated into fibronectin-containing matrix fibers. May play a role in cell adhesion and migration along protein fibers within the extracellular matrix (ECM). Could be important for certain developmental processes and contribute to the supramolecular organization of ECM architecture, in particular to those of basement membranes (709 aa)	-		GO:0005886	plasma membrane	29	299	0.0429	AMBP,ATP1B1,ATP4B,C7,CAPN2,CAPN3,CAPNS1,CD3E,CD47,CMKLR1,DDX58,DMD,ENSSSCG00000007585,FCN1,GHR,GHRHR,GNRHR,HCRTR1,INHA,ITGB6,IYD,MSN,NOS3,SGMS1,SLC28A1,SLC4A4,SYK,TMEM173,ZP4
LDOC1L	Retrotransposon Gag like 6; Leucine zipper, down-regulated in cancer 1-like (239 aa)	-		GO:0032991	protein-containing complex	30	301	0.0429	ALB,APOA1,APOA4,APOC3,ATP1B1,ATP4B,C19orf70,C7,CAPN3,CGA,CLU,ENSSSCG00000003042,ENSSSCG00000007585,FCN1,FCN2,H3F3A,HBA,INHA,INHBA,ITGB6,MRPS18B,MX2,MYH11,MYH2,MYL6,MYO7A,PRKAA2,RPN1,SNRPA,TP53
ACO2	Aconitate hydratase, mitochondrial; Catalyzes the isomerization of citrate to isocitrate via cis-aconitate; Belongs to the aconitase/IPM isomerase family (770 aa)	-		GO:0034364	high-density lipoprotein particle	4	6	0.0429	APOA1,APOA4,APOC3,CLU
CACNA1I	Voltage-dependent T-type calcium channel subunit alpha; Voltage-sensitive calcium channels (VSCC) mediate the entry of calcium ions into excitable cells and are also involved in a variety of calcium-dependent processes, including muscle contraction, hormone or neurotransmitter release, gene expression, cell motility, cell division and cell death. This channel gives rise to T-type calcium currents…	-		GO:0071944	cell periphery	30	308	0.0429	AMBP,ATP1B1,ATP4B,C7,CAPN2,CAPN3,CAPNS1,CD3E,CD47,CMKLR1,DDX58,DMD,ENSSSCG00000007585,FCN1,GHR,GHRHR,GNRHR,HCRTR1,INHA,ITGB6,IYD,MSN,MYO7A,NOS3,SGMS1,SLC28A1,SLC4A4,SYK,TMEM173,ZP4
ANKRD54	Ankyrin repeat domain 54 (299 aa)	-
IFT27	Intraflagellar transport 27 (185 aa)	-	MF	#term ID	term description	observed gene count	background gene count	false discovery rate	matching proteins in your network (labels)
EIF3D	Eukaryotic translation initiation factor 3 subunit D; mRNA cap-binding component of the eukaryotic translation initiation factor 3 (eIF-3) complex, a complex required for several steps in the initiation of protein synthesis of a specialized repertoire of mRNAs. The eIF-3 complex associates with the 40S ribosome and facilitates the recruitment of eIF-1, eIF-1A, eIF-2-GTP-methionyl-tRNAi and eIF-5 …	-		GO:0043167	ion binding	49	436	0.00025	ACO2,ALB,APOA1,APOA4,APOC3,ATP1B1,CAPN2,CAPN3,CAPNS1,CECR1,CYP11A1,DDX58,DMD,ENSSSCG00000007585,ENSSSCG00000016483,ESR2,F12,F2,F5,F8,F9,FBN1,FCN1,FCN2,FTCD,HBA,HPX,HSPA5,IDH3G,IRG6,IYD,KDM5C,MAN2B2,MX2,MYH11,MYH2,MYL6,MYO7A,NOS3,PGK1,PGLYRP2,PLCD4,PRKAA2,PROC,SYK,TF,TMEM173,TP53,TXNRD1
MYH9	Myosin, heavy chain 9, non-muscle; Belongs to the TRAFAC class myosin-kinesin ATPase superfamily. Myosin family (1958 aa)	-		GO:0043169	cation binding	36	290	0.00049	ACO2,ALB,APOA1,APOA4,ATP1B1,CAPN2,CAPN3,CAPNS1,CECR1,CYP11A1,DDX58,DMD,ENSSSCG00000016483,ESR2,F12,F2,F5,F8,F9,FBN1,FCN1,FCN2,HBA,HPX,IDH3G,IRG6,KDM5C,MAN2B2,MYL6,NOS3,PGLYRP2,PLCD4,PRKAA2,PROC,TF,TP53
MYH11	Myosin-11; Muscle contraction (776 aa)	-		GO:0016787	hydrolase activity	27	189	0.00057	ATG4D,ATP1B1,CAPN2,CAPN3,CAPNS1,CECR1,CFB,DDX58,ENSSSCG00000016483,EPHX1,F12,F2,F9,HPX,HSPA5,HYAL1,MAN2B2,MX2,MYH11,MYH2,MYL6,MYO7A,PGLYRP2,PLAU,PLCD4,PLG,PROC
SYN3	Uncharacterized protein; Synapsin III (303 aa)	-		GO:0003824	catalytic activity	47	453	0.00075	ACO2,ATG4D,ATP1B1,CAPN2,CAPN3,CAPNS1,CECR1,CFB,CYP11A1,DDX58,DHFR,ENSSSCG00000016483,EPHX1,F12,F2,F8,F9,FTCD,GALM,GLUD1,HPX,HSPA5,HYAL1,IDH3G,IRG6,IYD,KDM5C,LDHA,MAN2B2,MX2,MYH11,MYH2,MYL6,MYO7A,ND4,NOS3,PGK1,PGLYRP2,PLAU,PLCD4,PLG,PRKAA2,PROC,RPN1,SGMS1,SYK,TXNRD1
ENSSSCG00000000170	T-complex 11 like 2 (438 aa)	-		GO:0046872	metal ion binding	34	285	0.00079	ACO2,ALB,ATP1B1,CAPN2,CAPN3,CAPNS1,CECR1,CYP11A1,DDX58,DMD,ENSSSCG00000016483,ESR2,F12,F2,F5,F8,F9,FBN1,FCN1,FCN2,HBA,HPX,IDH3G,IRG6,KDM5C,MAN2B2,MYL6,NOS3,PGLYRP2,PLCD4,PRKAA2,PROC,TF,TP53
KRT85	Keratin 85; Belongs to the intermediate filament family (507 aa)	-		GO:0005488	binding	72	834	0.001	ACO2,ALB,AMBP,APOA1,APOA4,APOC3,ATP1B1,BCL2L1,C3,CAPN2,CAPN3,CAPNS1,CECR1,CGA,CLU,CRSP3,CYP11A1,DDX58,DHFR,DMD,ENSSSCG00000007585,ENSSSCG00000016483,ESR2,F12,F2,F5,F8,F9,FBN1,FCN1,FCN2,FTCD,GALM,GNRHR,H3F3A,HBA,HCRTR1,HMGN2,HP,HPX,HSPA5,HYAL1,IDH3G,INHA,INHBA,IRG6,ITGB6,IYD,KDM5C,MAN2B2,MSN,MX2,MYH11,MYH2,MYL6,MYO7A,NOS3,NPC2,PGK1,PGLYRP2,PLCD4,PPP1R18,PRKAA2,PROC,SNRPA,SYK,TF,TGFBI,TMEM173,TP53,…
KRT84	Keratin 84; Belongs to the intermediate filament family (487 aa)	-		GO:0008236	serine-type peptidase activity	8	22	0.0028	CFB,ENSSSCG00000016483,F12,F2,F9,PLAU,PLG,PROC
KRT8	Uncharacterized protein; Keratin 8; Belongs to the intermediate filament family (489 aa)	-		GO:0004175	endopeptidase activity	11	49	0.0041	ATG4D,CAPN2,CAPN3,CAPNS1,ENSSSCG00000016483,F12,F2,F9,PLAU,PLG,PROC
ESPL1	Extra spindle pole bodies homolog 1 (S. cerevisiae) (2104 aa)	-		GO:0004252	serine-type endopeptidase activity	7	21	0.009	ENSSSCG00000016483,F12,F2,F9,PLAU,PLG,PROC
NCKAP1L	NCK associated protein 1 like (467 aa)	-		GO:0070011	peptidase activity, acting on L-amino acid peptides	12	65	0.009	ATG4D,CAPN2,CAPN3,CAPNS1,CFB,ENSSSCG00000016483,F12,F2,F9,PLAU,PLG,PROC
ENSSSCG00000000296	Uncharacterized protein (142 aa)	-		GO:0043168	anion binding	23	214	0.0272	ALB,APOA1,APOA4,APOC3,ATP1B1,CECR1,DDX58,ENSSSCG00000007585,FBN1,FTCD,HSPA5,IYD,MX2,MYH11,MYH2,MYO7A,NOS3,PGK1,PRKAA2,SYK,TMEM173,TP53,TXNRD1
DNAJC14	Uncharacterized protein; Sus scrofa DnaJ (Hsp40) homolog, subfamily C, member 14 (DNAJC14), mRNA (704 aa)	-		GO:0003774	motor activity	4	7	0.0296	MYH11,MYH2,MYL6,MYO7A
ENSSSCG00000025853	Myosin light polypeptide 6 (151 aa)	-		GO:0030234	enzyme regulator activity	13	90	0.0296	AHSG,AMBP,APOA1,APOA4,APOC3,ATP1B1,C3,CAPN3,ENSSSCG00000011128,ICA,ITIH1,ITIH4,SERPINA1
MYL6	Myosin light polypeptide 6; Regulatory light chain of myosin. Does not bind calcium (151 aa)	-		GO:0004866	endopeptidase inhibitor activity	7	30	0.0328	AHSG,AMBP,C3,ENSSSCG00000011128,ITIH1,ITIH4,SERPINA1
APON	Sus scrofa ovarian and testicular apolipoprotein N (ApoN), mRNA (254 aa)	-		GO:0005509	calcium ion binding	10	60	0.0328	CAPN2,CAPN3,CAPNS1,F12,F2,F9,FBN1,MYL6,PLCD4,PROC
ENSSSCG00000000401	Uncharacterized protein (560 aa)	-		GO:0008144	drug binding	16	129	0.0328	ALB,ATP1B1,DDX58,DHFR,ENSSSCG00000007585,FTCD,HBA,HSPA5,MYH11,MYH2,MYO7A,PGK1,PRKAA2,SYK,TMEM173,TP53
MYO1A	Myosin IA; Belongs to the TRAFAC class myosin-kinesin ATPase superfamily. Myosin family (1043 aa)	-		GO:0036094	small molecule binding	22	215	0.0393	ALB,APOA1,APOA4,ATP1B1,DDX58,ENSSSCG00000007585,FTCD,HBA,HSPA5,IYD,MX2,MYH11,MYH2,MYO7A,NOS3,NPC2,PGK1,PRKAA2,SYK,TMEM173,TP53,TXNRD1
ENSSSCG00000000423	Uncharacterized protein (1813 aa)	-		GO:0004867	serine-type endopeptidase inhibitor activity	5	16	0.0398	AMBP,ENSSSCG00000011128,ITIH1,ITIH4,SERPINA1
ENSSSCG00000000424	Uncharacterized protein (788 aa)	-		GO:0005515	protein binding	34	391	0.0398	AMBP,APOA1,APOC3,ATP1B1,BCL2L1,C3,CAPN3,CECR1,CGA,CLU,CRSP3,DMD,ENSSSCG00000007585,FBN1,H3F3A,HP,HYAL1,INHA,INHBA,IRG6,ITGB6,MSN,MX2,MYH11,MYH2,MYO7A,NOS3,NPC2,PPP1R18,SYK,TGFBI,TMEM173,TP53,ZP4
KIF5C	Kinesin family member 5C (745 aa)	-		GO:0004857	enzyme inhibitor activity	9	55	0.0445	AHSG,AMBP,APOC3,C3,ENSSSCG00000011128,ICA,ITIH1,ITIH4,SERPINA1
KIF5A	Kinesin family member 5A; Belongs to the TRAFAC class myosin-kinesin ATPase superfamily. Kinesin family (956 aa)	-		GO:0008092	cytoskeletal protein binding	9	56	0.0475	CAPN3,DMD,ENSSSCG00000007585,MSN,MX2,MYH11,MYH2,MYO7A,PPP1R18
LRIG3	Leucine-rich repeats and immunoglobulin-like domains 3 (1119 aa)	-
ENSSSCG00000000461	annotation not available (67 aa)	-	BP	#term ID	term description	observed gene count	background gene count	false discovery rate	matching proteins in your network (labels)
ENSSSCG00000000468	annotation not available (99 aa)	-		GO:0006950	response to stress	34	224	0.00016	AHSG,ALB,APOA1,APOA4,BCL2L1,C3,C5,C7,CAPN3,CFB,CLU,DDX58,F12,F2,F5,F8,F9,FCN1,FCN2,FGB,HP,HYAL1,IRG6,ITIH4,MX2,PGLYRP2,PLG,PRKAA2,PROC,ROMO1,SYK,TMEM173,TP53,TXNRD1
LEMD3	LEM domain containing 3 (748 aa)	-		GO:0050896	response to stimulus	57	519	0.00017	AHSG,ALB,APOA1,APOA4,APOC3,ATP1B1,BCL2L1,C3,C5,C7,CAPN2,CAPN3,CD3E,CFB,CGA,CLU,CMKLR1,DDX58,DHFR,ENSSSCG00000007585,EPHX1,ESR2,F12,F2,F5,F8,F9,FBN1,FCN1,FCN2,FGB,GHR,GHRHR,GNRHR,HBA,HCRTR1,HP,HYAL1,INHA,INHBA,IRG6,ITGB6,ITIH4,IYD,MX2,NOS3,NPC2,PGLYRP2,PLCD4,PLG,PRKAA2,PROC,ROMO1,SYK,TMEM173,TP53,TXNRD1
MDM1	Uncharacterized protein (720 aa)	-		GO:0065007	biological regulation	69	716	0.00053	AHSG,ALB,AMBP,APOA1,APOA4,APOC3,ATP1B1,BCL2L1,C3,C5,C7,CAPN2,CAPN3,CD3E,CECR1,CFB,CGA,CLU,CMKLR1,CRSP3,CYP11A1,DDX58,EDN3,ENSSSCG00000007585,ENSSSCG00000011128,ESR2,F12,F2,F5,F8,F9,FBN1,FCN2,FGB,GHR,GHRHR,GNRHR,H3F3A,HCRTR1,HP,HPX,HSPA5,HYAL1,ICA,INHA,INHBA,IRG6,ITGB6,ITIH1,ITIH4,IYD,KDM5C,MX2,NOS3,NPC2,PGLYRP2,PLCD4,PLG,PRKAA2,PROC,ROMO1,SERPINA1,SLC4A4,SYK,TF,TMEM173,TP53,TXNRD1,ZP4
TPH2	Tryptophan hydroxylase 2 (462 aa)	-		GO:1901564	organonitrogen compound metabolic process	44	375	0.00053	AMBP,APOA1,APOA4,APOC3,ATG4D,ATP1B1,C3,C5,C7,CAPN2,CAPN3,CAPNS1,CECR1,CFB,CGA,DHFR,ENSSSCG00000003042,ENSSSCG00000011128,ENSSSCG00000016483,F12,F2,F9,FCN2,FTCD,GLUD1,HYAL1,INHA,INHBA,ITIH1,ITIH4,IYD,MAN2B2,MRPS18B,ND4,PGK1,PGLYRP2,PLAU,PLG,PRKAA2,PROC,PSAP,RPN1,SGMS1,SYK
FGD4	FYVE, RhoGEF and PH domain containing 4 (559 aa)	-		GO:0002253	activation of immune response	9	23	0.0033	C3,C5,C7,CFB,DDX58,FCN2,PGLYRP2,SYK,TMEM173
SLCO1A2	Solute carrier organic anion transporter family, member 1A2 (669 aa)	-		GO:0006807	nitrogen compound metabolic process	49	482	0.0033	AMBP,APOA1,APOA4,APOC3,ATG4D,ATP1B1,C3,C5,C7,CAPN2,CAPN3,CAPNS1,CECR1,CFB,CGA,DHFR,ENSSSCG00000003042,ENSSSCG00000011128,ENSSSCG00000016483,ESR2,F12,F2,F9,FCN2,FTCD,GLUD1,HYAL1,INHA,INHBA,ITIH1,ITIH4,IYD,KDM5C,MAN2B2,MRPS18B,ND4,NOS3,PGK1,PGLYRP2,PLAU,PLG,PRKAA2,PROC,PSAP,RPN1,SGMS1,SNRPA,SYK,TP53
EPS8	annotation not available (827 aa)	-		GO:0007596	blood coagulation	8	17	0.0033	F12,F2,F5,F8,F9,FGB,PLG,PROC
PTPRO	Protein tyrosine phosphatase, receptor type, O (493 aa)	-		GO:0008152	metabolic process	61	654	0.0033	ACO2,AMBP,APOA1,APOA4,APOC3,ATG4D,ATP1B1,C3,C5,C7,CAPN2,CAPN3,CAPNS1,CECR1,CFB,CGA,CYP11A1,DHFR,ENSSSCG00000003042,ENSSSCG00000011128,ENSSSCG00000016483,EPHX1,ESR2,F12,F2,F8,F9,FBN1,FCN2,FTCD,GALM,GLUD1,HPX,HYAL1,IDH3G,INHA,INHBA,ITIH1,ITIH4,IYD,KDM5C,LDHA,MAN2B2,MRPS18B,ND4,NOS3,NPC2,PGK1,PGLYRP2,PLAU,PLCD4,PLG,PRKAA2,PROC,PSAP,RPN1,SGMS1,SNRPA,SYK,TP53,TXNRD1
SMCO3	Single-pass membrane protein with coiled-coil domains 3 (225 aa)	-		GO:0009987	cellular process	78	919	0.0033	ACO2,ALB,AMBP,APOA1,APOA4,APOC3,ATG4D,ATP1B1,BCL2L1,C19orf70,C3,C7,CAPN2,CAPN3,CD3E,CECR1,CGA,CLU,CMKLR1,CYP11A1,DDX58,DHFR,EDN3,ENSSSCG00000003042,ENSSSCG00000007585,ENSSSCG00000011128,EPHX1,ESR2,F8,FBN1,FTCD,GHR,GHRHR,GLUD1,GNRHR,H3F3A,HCRTR1,HP,HPX,HSPA5,HYAL1,IDH3G,INHA,INHBA,IRG6,ITGB6,ITIH1,ITIH4,IYD,KDM5C,LDHA,MAN2B2,MRPS18B,MSN,MX2,MYH11,MYH2,MYL6,MYO7A,ND4,NOS3,PGK1,PGLYRP2,PLCD4,PRKAA2,…
GRIN2B	Glutamate receptor, ionotropic, N-methyl D-aspartate 2B (1351 aa)	-		GO:0065008	regulation of biological quality	33	273	0.0033	ALB,APOA1,APOA4,APOC3,ATP1B1,C3,CAPN3,CGA,CLU,CYP11A1,EDN3,F12,F2,F5,F8,F9,FBN1,FGB,HCRTR1,HPX,HSPA5,INHBA,IYD,NOS3,NPC2,PLG,PRKAA2,PROC,SLC4A4,SYK,TF,TP53,TXNRD1
ENSSSCG00000000638	Uncharacterized protein (273 aa)	-		GO:0071704	organic substance metabolic process	56	593	0.0033	ACO2,AMBP,APOA1,APOA4,APOC3,ATG4D,ATP1B1,C3,C5,C7,CAPN2,CAPN3,CAPNS1,CECR1,CFB,CGA,CYP11A1,DHFR,ENSSSCG00000003042,ENSSSCG00000011128,ENSSSCG00000016483,ESR2,F12,F2,F9,FBN1,FCN2,FTCD,GALM,GLUD1,HYAL1,IDH3G,INHA,INHBA,ITIH1,ITIH4,IYD,KDM5C,LDHA,MAN2B2,MRPS18B,ND4,NPC2,PGK1,PGLYRP2,PLAU,PLCD4,PLG,PRKAA2,PROC,PSAP,RPN1,SGMS1,SNRPA,SYK,TP53
A2M	Alpha-2-macroglobulin (1477 aa)	-		GO:0006952	defense response	20	130	0.004	AHSG,C3,C5,C7,CFB,DDX58,F2,F8,FCN1,FCN2,FGB,HP,HYAL1,IRG6,ITIH4,MX2,PGLYRP2,ROMO1,SYK,TMEM173
USP5	Ubiquitinyl hydrolase 1; Ubiquitin specific peptidase 5 (isopeptidase T) (859 aa)	-		GO:0050778	positive regulation of immune response	11	43	0.0047	C3,C5,C7,CFB,DDX58,FCN2,IRG6,PGLYRP2,SYK,TMEM173,ZP4
PRMT8	Protein arginine methyltransferase 8; Belongs to the class I-like SAM-binding methyltransferase superfamily. Protein arginine N- methyltransferase family (379 aa)	-		GO:0044238	primary metabolic process	50	543	0.0089	ACO2,AMBP,APOA1,APOA4,APOC3,ATG4D,ATP1B1,C3,C5,C7,CAPN2,CAPN3,CAPNS1,CECR1,CFB,CYP11A1,ENSSSCG00000003042,ENSSSCG00000016483,ESR2,F12,F2,F9,FBN1,FCN2,FTCD,GALM,GLUD1,HYAL1,IDH3G,INHA,INHBA,IYD,KDM5C,LDHA,MAN2B2,MRPS18B,ND4,NPC2,PGK1,PLAU,PLCD4,PLG,PRKAA2,PROC,PSAP,RPN1,SGMS1,SNRPA,SYK,TP53
CECR2	CECR2, histone acetyl-lysine reader; Cat eye syndrome chromosome region, candidate 2 (1115 aa)	-		GO:0050789	regulation of biological process	57	648	0.0089	AHSG,ALB,AMBP,APOA1,APOA4,APOC3,ATP1B1,BCL2L1,C3,C5,C7,CAPN2,CAPN3,CD3E,CECR1,CFB,CGA,CLU,CMKLR1,CRSP3,DDX58,EDN3,ENSSSCG00000007585,ENSSSCG00000011128,ESR2,F12,FBN1,FCN2,GHR,GHRHR,GNRHR,H3F3A,HCRTR1,HP,HSPA5,HYAL1,INHA,INHBA,IRG6,ITGB6,ITIH1,ITIH4,KDM5C,MX2,NOS3,PGLYRP2,PLCD4,PLG,PRKAA2,PROC,ROMO1,SERPINA1,SYK,TMEM173,TP53,TXNRD1,ZP4
C12orf40	Uncharacterized protein; Chromosome 12 open reading frame 40 (649 aa)	-		GO:0044281	small molecule metabolic process	24	197	0.0147	ACO2,APOA1,APOA4,ATP1B1,C3,CECR1,CYP11A1,DHFR,ENSSSCG00000011128,FBN1,FTCD,GALM,GLUD1,HYAL1,IDH3G,ITIH1,ITIH4,IYD,LDHA,MAN2B2,ND4,NPC2,PGK1,PRKAA2
LRRK2	Uncharacterized protein; Sus scrofa leucine-rich repeat kinase 2 (LRRK2), mRNA (2525 aa)	-		GO:0050878	regulation of body fluid levels	9	35	0.0168	F12,F2,F5,F8,F9,FGB,PLG,PROC,SYK
ADAMTS20	Uncharacterized protein; ADAM metallopeptidase with thrombospondin type 1 motif, 20 (1793 aa)	-		GO:0002252	immune effector process	10	44	0.0171	C3,C5,C7,CFB,DDX58,FCN2,IRG6,MX2,SYK,TMEM173
PUS7L	Pseudouridylate synthase 7 homolog (S. cerevisiae)-like (702 aa)	-		GO:0002684	positive regulation of immune system process	13	74	0.0171	C3,C5,C7,CFB,CMKLR1,DDX58,FCN2,INHBA,IRG6,PGLYRP2,SYK,TMEM173,ZP4
KANSL2	Uncharacterized protein; KAT8 regulatory NSL complex subunit 2 (491 aa)	-		GO:0006956	complement activation	5	8	0.0171	C3,C5,C7,CFB,FCN2
TXNRD1	Thioredoxin reductase 1 (499 aa)	-		GO:0030203	glycosaminoglycan metabolic process	5	8	0.0171	ENSSSCG00000011128,HYAL1,ITIH1,ITIH4,PGLYRP2
UTP20	UTP20, small subunit (SSU) processome component, homolog (yeast) (2781 aa)	-		GO:0045087	innate immune response	12	63	0.0171	C3,C5,C7,CFB,DDX58,FCN1,FCN2,FGB,IRG6,MX2,SYK,TMEM173
EEA1	Early endosome antigen 1 (1411 aa)	-		GO:0048583	regulation of response to stimulus	29	271	0.0171	AHSG,APOC3,BCL2L1,C3,C5,C7,CAPN3,CECR1,CFB,CGA,CLU,CMKLR1,CRSP3,DDX58,F12,FBN1,FCN2,HSPA5,INHA,INHBA,IRG6,PGLYRP2,PLG,PRKAA2,PROC,SYK,TMEM173,TP53,ZP4
POC1B	POC1 centriolar protein B (378 aa)	-		GO:0072376	protein activation cascade	5	8	0.0171	C3,C5,C7,CFB,FCN2
CEP290	Centrosomal protein 290kDa (2483 aa)	-		GO:0048518	positive regulation of biological process	32	315	0.0192	AHSG,APOA1,APOA4,ATP1B1,C3,C5,C7,CAPN3,CFB,CGA,CLU,CMKLR1,DDX58,EDN3,ESR2,FBN1,FCN2,GHR,H3F3A,HSPA5,HYAL1,INHA,INHBA,IRG6,PGLYRP2,PRKAA2,PROC,ROMO1,SYK,TMEM173,TP53,ZP4
ACSS3	acyl-CoA synthetase short-chain family member 3 (685 aa)	-		GO:0043170	macromolecule metabolic process	37	388	0.02	AMBP,APOA1,APOA4,APOC3,ATG4D,C3,C5,C7,CAPN2,CAPN3,CAPNS1,CFB,ENSSSCG00000003042,ENSSSCG00000011128,ENSSSCG00000016483,ESR2,F12,F2,F9,FCN2,HYAL1,INHA,INHBA,ITIH1,ITIH4,KDM5C,MAN2B2,MRPS18B,PGLYRP2,PLAU,PLG,PRKAA2,PROC,RPN1,SNRPA,SYK,TP53
DYRK2	Dual-specificity tyrosine-(Y)-phosphorylation regulated kinase 2 (534 aa)	-		GO:0019538	protein metabolic process	28	263	0.0203	AMBP,APOA1,APOA4,APOC3,ATG4D,C3,C5,C7,CAPN2,CAPN3,CAPNS1,CFB,ENSSSCG00000003042,ENSSSCG00000016483,F12,F2,F9,FCN2,INHA,INHBA,MAN2B2,MRPS18B,PLAU,PLG,PRKAA2,PROC,RPN1,SYK
TUBGCP6	Tubulin, gamma complex associated protein 6 (1758 aa)	-		GO:0006953	acute-phase response	5	10	0.0255	AHSG,F2,F8,HP,ITIH4
TTLL8	Tubulin tyrosine ligase-like family, member 8 (796 aa)	-		GO:0006957	complement activation, alternative pathway	4	5	0.0258	C3,C5,C7,CFB
RREB1	Ras responsive element binding protein 1 (1681 aa)	-		GO:0048878	chemical homeostasis	13	81	0.0258	APOA1,APOA4,APOC3,ATP1B1,CAPN3,EDN3,FBN1,HCRTR1,HPX,NPC2,PRKAA2,SLC4A4,TF
MYLIP	Uncharacterized protein; Myosin regulatory light chain interacting protein (445 aa)	-		GO:0030193	regulation of blood coagulation	4	6	0.0384	F12,PLG,PROC,SYK
RNF144B	Ring finger protein 144B (307 aa)	-		GO:0030212	hyaluronan metabolic process	4	6	0.0384	ENSSSCG00000011128,HYAL1,ITIH1,ITIH4
E2F3	E2F transcription factor 3 (358 aa)	-		GO:1905952	regulation of lipid localization	6	19	0.0384	APOA1,APOA4,APOC3,C3,SYK,TP53
C6orf62	Chromosome 6 open reading frame 62 (229 aa)	-		GO:0080134	regulation of response to stress	12	77	0.0425	AHSG,CAPN3,CLU,DDX58,F12,HSPA5,IRG6,PGLYRP2,PLG,PROC,SYK,TMEM173
ENSSSCG00000028173	Tripartite motif-containing protein 31; Uncharacterized protein (576 aa)	-		GO:0061041	regulation of wound healing	5	13	0.0483	CAPN3,F12,PLG,PROC,SYK
ENSSSCG00000022261	Sus scrofa tripartite motif containing 31 (TRIM31), mRNA (576 aa)	-		GO:0006508	proteolysis	12	79	0.0489	ATG4D,CAPN2,CAPN3,CAPNS1,CFB,ENSSSCG00000016483,F12,F2,F9,PLAU,PLG,PROC
ZFP57	ZFP57 zinc finger protein (608 aa)	-		GO:0032879	regulation of localization	19	164	0.0489	AHSG,APOA1,APOA4,APOC3,ATP1B1,C3,CAPN3,CMKLR1,DDX58,EDN3,ENSSSCG00000007585,HSPA5,HYAL1,INHBA,IRG6,MX2,PRKAA2,SYK,TP53
OLF42-3	Sus scrofa olfactory receptor-like protein-like (OLF42-3), mRNA (312 aa)	-		GO:0033344	cholesterol efflux	4	7	0.0489	APOA1,APOA4,APOC3,NPC2
C7H6orf47	Chromosome 7 open reading frame human C6orf47; Uncharacterized protein (297 aa)	-		GO:0050794	regulation of cellular process	49	605	0.0489	AHSG,ALB,AMBP,APOA1,APOA4,APOC3,ATP1B1,BCL2L1,C3,CAPN2,CAPN3,CD3E,CECR1,CGA,CLU,CMKLR1,CRSP3,DDX58,EDN3,ENSSSCG00000011128,ESR2,FBN1,GHR,GHRHR,GNRHR,H3F3A,HCRTR1,HP,HSPA5,HYAL1,INHA,INHBA,IRG6,ITGB6,ITIH1,ITIH4,KDM5C,MX2,NOS3,PGLYRP2,PLCD4,PRKAA2,PROC,ROMO1,SERPINA1,SYK,TP53,TXNRD1,ZP4
C2	Complement component 2; Belongs to the peptidase S1 family (752 aa)	-		GO:0051049	regulation of transport	15	114	0.0489	AHSG,APOA1,APOA4,APOC3,ATP1B1,C3,CAPN3,DDX58,EDN3,ENSSSCG00000007585,INHBA,IRG6,MX2,SYK,TP53
CFB	Complement factor B; Factor B which is part of the alternate pathway of the complement system is cleaved by factor D into 2 fragments- Ba and Bb. Bb, a serine protease, then combines with complement factor 3b to generate the C3 or C5 convertase; Belongs to the peptidase S1 family (765 aa)	-		GO:0090207	regulation of triglyceride metabolic process	4	7	0.0489	APOA1,APOA4,APOC3,C3
C4	Uncharacterized protein; Sus scrofa complement C4 (C4), mRNA (1741 aa)	-
ENSSSCG00000001441	Novel protein similar to butyrophilin family proteins (559 aa)	-	Pathways	#term ID	term description	observed gene count	background gene count	false discovery rate	matching proteins in your network (labels)
SLA-DMA	Major histocompatibility complex, class II, DM alpha; Sus scrofa SLA-DM alpha chain (SLA-DMA), mRNA; Belongs to the MHC class II family (260 aa)	-		ssc04610	Complement and coagulation cascades	29	73	9.69E-13	A2M,APOR,C2,C3,C4,C5,C6,C7,C8A,C8B,C8G,C9,CFB,CFH,CFI,CLU,F12,F2,F5,F8,F9,FGA,FGB,PLAU,PLG,PROC,SERPINA1,SERPINC1,SERPIND1
KHDRBS2	KH domain containing, RNA binding, signal transduction associated 2 (277 aa)	-		ssc05146	Amoebiasis	17	79	0.00042	ARG2,C8A,C8B,C8G,C9,COL4A1,FN1,LAMA2,LAMA4,LAMB1,LAMB2,LAMC1,NFKB1,PRKCA,PRKCB_tv2,PRKCG,RELA
COL21A1	Uncharacterized protein; Collagen, type XXI, alpha 1 (476 aa)	-		ssc04510	Focal adhesion	24	163	0.0011	CAPN2,COL4A1,COL6A5,COL9A1,EGFR,ENSSSCG00000007585,FLNC,FLT1,FLT4,FN1,ITGA3,ITGB6,KDR,LAMA2,LAMA4,LAMB1,LAMB2,LAMC1,PRKCA,PRKCB_tv2,PRKCG,RAP1A,SOS2,TLN2
ITPR3	Inositol 1,4,5-trisphosphate receptor type 3 (2671 aa)	-		ssc05020	Prion diseases	10	29	0.0011	C5,C6,C7,C8A,C8B,C8G,C9,HSPA5,LAMC1,NCAM1
UHRF1BP1	UHRF1 binding protein 1 (1551 aa)	-		ssc04151	PI3K-Akt signaling pathway	33	284	0.0016	BCL2L1,COL4A1,COL6A5,COL9A1,EGFR,ERBB4,FLT1,FLT4,FN1,GHR,ITGA3,ITGB6,JAK1,KDR,LAMA2,LAMA4,LAMB1,LAMB2,LAMC1,LPAR2,NFKB1,NOS3,NTRK1,NTRK2,PHLPP1,PPP2R5B,PRKAA2,PRKCA,RELA,SOS2,SYK,TP53,YWHAG
DEF6	DEF6, guanine nucleotide exchange factor (631 aa)	-		ssc04972	Pancreatic secretion	15	76	0.0016	ADCY3,ATP1B1,ATP2A1,BST1,CLCA4,ENSSSCG00000016483,ITPR3,PRKCA,PRKCB_tv2,PRKCG,RAP1A,RYR2,SLC26A3,SLC4A4,TPCN2
KCTD20	Potassium channel tetramerization domain containing 20 (419 aa)	-		ssc05322	Systemic lupus erythematosus	14	69	0.0016	C2,C3,C4,C5,C6,C7,C8A,C8B,C8G,C9,ENSSSCG00000027435,GRIN2B,H3F3A,SLA-DMA
MDGA1	MAM domain containing glycosylphosphatidylinositol anchor 1 (935 aa)	-		ssc04066	HIF-1 signaling pathway	15	87	0.0034	CAMK2G,CREBBP,EGFR,FLT1,HIF1A,ICA,IFNGR1,NFKB1,NOS3,PFKFB3,PRKCA,PRKCB_tv2,PRKCG,RELA,TF
ENSSSCG00000001612	Uncharacterized protein (1484 aa)	-		ssc05150	Staphylococcus aureus infection	10	39	0.0034	C2,C3,C4,C5,CFB,CFH,CFI,FCGR2B,PLG,SLA-DMA
C7H6orf153	Uncharacterized protein; Sus scrofa chromosome 6 open reading frame 153 ortholog (C7H6orf153), mRNA (246 aa)	-		ssc04979	Cholesterol metabolism	10	43	0.0054	ABCB11,APOA1,APOA2,APOA4,APOC3,ENSSSCG00000005423,LIPA,LIPG,MYLIP,NPC2
MRPL2	Mitochondrial ribosomal protein L2 (306 aa)	-		ssc00640	Propanoate metabolism	8	29	0.0071	ACACA,ACAT2,ACSS2,ACSS3,HIBCH,LDHA,LDHAL6B,MCEE
ENSSSCG00000001681	annotation not available (279 aa)	-		ssc04512	ECM-receptor interaction	12	66	0.0071	CD47,COL4A1,COL6A5,COL9A1,FN1,ITGA3,ITGB6,LAMA2,LAMA4,LAMB1,LAMB2,LAMC1
GPR110	G protein-coupled receptor 110; Belongs to the G-protein coupled receptor 2 family (909 aa)	-		ssc05164	Influenza A	18	130	0.0071	ADAR,CREBBP,DDX58,EIF2AK1,ENSSSCG00000007585,ENSSSCG00000016483,IFNGR1,IRG6,JAK1,MAP2K6,NFKB1,NLRX1,PLG,PRKCA,RELA,SLA-DMA,TLR3,TYK2
CD2AP	CD2-associated protein (247 aa)	-		ssc05165	Human papillomavirus infection	28	259	0.0071	APC,COL4A1,COL6A5,COL9A1,CREBBP,DLG3,EGFR,FN1,FZD4,FZD5,ITGA3,ITGB6,JAG1,JAK1,LAMA2,LAMA4,LAMB1,LAMB2,LAMC1,NFKB1,PPP2R5B,RELA,SOS2,TCF7L2,TLR3,TP53,TYK2,WNT16
TBC1D2B	TBC1 domain family member 2B (663 aa)	-		ssc05200	Pathways in cancer	40	428	0.0071	ADCY3,APC,ARHGEF11,BCL2L1,CAMK2G,COL4A1,CREBBP,CTNNA2,E2F3,EGFR,ENSSSCG00000016763,ESR2,FLT4,FN1,FZD4,FZD5,HIF1A,IFNGR1,IL6ST,ITGA3,JAG1,JAG2,JAK1,LAMA2,LAMA4,LAMB1,LAMB2,LAMC1,LPAR2,NFKB1,NTRK1,PRKCA,PRKCB_tv2,PRKCG,RELA,SOS2,TCF7L2,TP53,TXNRD1,WNT16
ENSSSCG00000001783	annotation not available (288 aa)	-		ssc05205	Proteoglycans in cancer	21	166	0.0071	ANK1,CAMK2G,EGFR,ENSSSCG00000007585,ERBB4,FLNC,FN1,FZD4,FZD5,HIF1A,ITPR3,KDR,MSN,PLAU,PRKCA,PRKCB_tv2,PRKCG,SOS2,TP53,TWIST1,WNT16
IL16	Pro-interleukin-16; Interleukin-16 stimulates a migratory response in CD4+ lymphocytes, monocytes, and eosinophils. Primes CD4+ T-cells for IL-2 and IL-15 responsiveness. Also induces T-lymphocyte expression of interleukin 2 receptor. Ligand for CD4 (635 aa)	-		ssc05222	Small cell lung cancer	13	78	0.0071	BCL2L1,COL4A1,E2F3,FN1,ITGA3,LAMA2,LAMA4,LAMB1,LAMB2,LAMC1,NFKB1,RELA,TP53
PDE8A	Phosphodiesterase 8A (737 aa)	-		ssc04713	Circadian entrainment	12	72	0.0106	ADCY10,ADCY3,CACNA1I,CAMK2G,ENSSSCG00000001612,GRIN2B,ITPR3,KCNJ9,PRKCA,PRKCB_tv2,PRKCG,RYR2
MAN2A2	Alpha-mannosidase; Mannosidase, alpha, class 2A, member 2 (1150 aa)	-		ssc05145	Toxoplasmosis	13	86	0.0138	BCL2L1,IFNGR1,JAK1,LAMA2,LAMA4,LAMB1,LAMB2,LAMC1,MAP2K6,NFKB1,RELA,SLA-DMA,TYK2
WDR93	WD repeat domain 93 (687 aa)	-		ssc04918	Thyroid hormone synthesis	11	65	0.0142	ADCY3,ALB,ATP1B1,CGA,HSPA5,ITPR3,IYD,PRKCA,PRKCB_tv2,PRKCG,TG
PEAK1	Uncharacterized protein; Pseudopodium-enriched atypical kinase 1 (1748 aa)	-		ssc04921	Oxytocin signaling pathway	16	127	0.0198	ADCY3,CACNA2D1,CAMK2G,EEF2K,EGFR,ENSSSCG00000007585,ITPR3,KCNJ14,KCNJ9,MYL6,NOS3,PRKAA2,PRKCA,PRKCB_tv2,PRKCG,RYR2
LINGO1	Leucine rich repeat and Ig domain containing 1 (620 aa)	-		ssc05206	MicroRNAs in cancer	15	123	0.0349	ABCB1,APC,BMPR2,CREBBP,DNMT3A,E2F3,EGFR,ENSSSCG00000009324,NFKB1,PLAU,PRKCA,PRKCB_tv2,PRKCG,SOS2,TP53
ODF3L1	Outer dense fiber of sperm tails 3 like 1 (275 aa)	-		ssc05225	Hepatocellular carcinoma	16	137	0.0363	APC,BCL2L1,E2F3,EGFR,ENSSSCG00000007585,FZD4,FZD5,PRKCA,PRKCB_tv2,PRKCG,SMARCE1,SOS2,TCF7L2,TP53,TXNRD1,WNT16
HCN4	Hyperpolarization activated cyclic nucleotide-gated potassium channel 4 (1198 aa)	-		ssc01100	Metabolic pathways	76	1082	0.0426	ACAA2,ACACA,ACADSB,ACAT2,ACO2,ACOX1,ACSL1,ACSS2,ACSS3,AGPAT5,AK4,ALG6,AOC2,ARG2,B3GNT1,BST1,CECR1,CHDH,CHST9,COX6A1,CYP11A1,CYP2R1,DGKI,DGKK,DHFR,DLAT,DNMT3A,DPM2,ENSSSCG00000003824,ENSSSCG00000016159,ENSSSCG00000021108,FASN,FTCD,GALM,GGT6,GK,GLUD1,GSTZ1,HIBCH,HYAL1,IDH3G,INPP5F,IVD,LDHA,LDHAL6B,LIPG,LPIN3,MAN2A2,MCEE,MOGS,MTMR1,NADSYN1,ND4,NOS3,NT5C2,NT5E,PGK1,PGM2,PI4KA,PIP5K1A,PLCD4,POLR1A,POL…
SSTR1	Sus scrofa somatostatin receptor 1 (SSTR1), mRNA; Belongs to the G-protein coupled receptor 1 family (390 aa)	-		ssc04310	Wnt signaling pathway	14	115	0.0426	APC,CAMK2G,CREBBP,DKK2,FZD4,FZD5,PRICKLE2,PRKCA,PRKCB_tv2,PRKCG,RUVBL1,TCF7L2,TP53,WNT16
HEATR5A	HEAT repeat containing 5A (2048 aa)	-
TM9SF1	Transmembrane 9 superfamily member; Belongs to the nonaspanin (TM9SF) (TC 9.A.2) family (819 aa)	-
AP1G2	Adaptor-related protein complex 1, gamma 2 subunit (400 aa)	-
NGDN	Uncharacterized protein (315 aa)	-
ACIN1	Apoptotic chromatin condensation inducer 1 (1338 aa)	-
RPGRIP1	Retinitis pigmentosa GTPase regulator interacting protein 1 (169 aa)	-
OSGEP	Probable tRNA N6-adenosine threonylcarbamoyltransferase; Component of the EKC/KEOPS complex that is required for the formation of a threonylcarbamoyl group on adenosine at position 37 (t(6)A37) in tRNAs that read codons beginning with adenine. The complex is probably involved in the transfer of the threonylcarbamoyl moiety of threonylcarbamoyl-AMP (TC-AMP) to the N6 group of A37. OSGEP likely pla…	-
NUTM1	NUT midline carcinoma, family member 1 (1151 aa)	-
PLEKHH1	Pleckstrin homology domain containing, family H (with MyTH4 domain) member 1 (1332 aa)	-
ARG2	Arginase 2 (354 aa)	-
ZFYVE26	Zinc finger, FYVE domain containing 26 (2474 aa)	-
SLC8A3	Solute carrier family 8 (sodium/calcium exchanger), member 3; Belongs to the Ca(2+)-cation antiporter (CaCA) (TC 2.A.19) family (927 aa)	-
NPC2	Epididymal secretory protein E1; Intracellular cholesterol transporter which acts in concert with NPC1 and plays an important role in the egress of cholesterol from the endosomal/lysosomal compartment. Both NPC1 and NPC2 function as the cellular ’tag team duo’ (TTD) to catalyze the mobilization of cholesterol within the multivesicular environment of the late endosome (LE) to effect egress through…	-
LRRC74A	Leucine rich repeat containing 74A (485 aa)	-
SAMD15	Uncharacterized protein (521 aa)	-
SPTLC2	Serine palmitoyltransferase, long chain base subunit 2 (435 aa)	-
STON2	Stonin 2 (894 aa)	-
PTPN21	Protein tyrosine phosphatase, non-receptor type 21; Belongs to the protein-tyrosine phosphatase family. Non-receptor class subfamily (1178 aa)	-
NRDE2	NRDE-2, necessary for RNA interference, domain containing (1168 aa)	-
SERPINA1	Alpha-1-antitrypsin; Inhibitor of serine proteases. Its primary target is elastase, but it also has a moderate affinity for plasmin and thrombin (By similarity) (421 aa)	-
ENSSSCG00000022251	Uncharacterized protein; Belongs to the serpin family (419 aa)	-
ENSSSCG00000002482	Uncharacterized protein (115 aa)	-
SERPINA3-3	Uncharacterized protein; Belongs to the serpin family (423 aa)	-
ENSSSCG00000002484	Uncharacterized protein (93 aa)	-
ENSSSCG00000002486	Uncharacterized protein (418 aa)	-
ENSSSCG00000030371	Uncharacterized protein; Belongs to the serpin family (423 aa)	-
SERPINA3-2	Uncharacterized protein; Sus scrofa alpha-1-antichymotrypsin 2 (SERPINA3-2), mRNA; Belongs to the serpin family (415 aa)	-
RAGE	annotation not available (424 aa)	-
ENSSSCG00000002541	Uncharacterized protein (166 aa)	-
JAG2	Delta-like protein; Putative Notch ligand involved in the mediation of Notch signaling (1018 aa)	-
ENSSSCG00000002615	Uncharacterized protein (323 aa)	-
SLC28A1	Sodium/nucleoside cotransporter 1; Sodium-dependent and pyrimidine-selective. Exhibits the transport characteristics of the nucleoside transport system cit or N2 subtype (N2/cit) (selective for pyrimidine nucleosides and adenosine). It also transports the antiviral pyrimidine nucleoside analogs 3’-azido-3’-deoxythymidine (AZT) and 2’,3’-dideoxycytidine (ddC). May be involved in the intestinal abs…	-
TCF25	Transcription factor 25 (basic helix-loop-helix) (243 aa)	-
GINS2	GINS complex subunit 2 (Psf2 homolog); Belongs to the GINS2/PSF2 family (185 aa)	-
CHST4	Sulfotransferase; Carbohydrate (N-acetylglucosamine 6-O) sulfotransferase 4; Belongs to the sulfotransferase 1 family (391 aa)	-
ENSSSCG00000002742	Uncharacterized protein (627 aa)	-
HP	Haptoglobin; As a result of hemolysis, hemoglobin is found to accumulate in the kidney and is secreted in the urine. Haptoglobin captures, and combines with free plasma hemoglobin to allow hepatic recycling of heme iron and to prevent kidney damage. Haptoglobin also acts as an antioxidant, has antibacterial activity and plays a role in modulating many aspects of the acute phase response. Hemoglob…	-
TERF2	Telomeric repeat binding factor 2 (543 aa)	-
THAP11	Thanatos-associated protein 11; Uncharacterized protein (309 aa)	-
EDC4	Enhancer of mRNA decapping 4 (1404 aa)	-
ELMO3	Engulfment and cell motility 3 (720 aa)	-
CCDC135	Dynein regulatory complex subunit 7; Coiled-coil domain containing 135 (349 aa)	-
LONP2	Lon protease homolog 2, peroxisomal; ATP-dependent serine protease that mediates the selective degradation of misfolded and unassembled polypeptides in the peroxisomal matrix. Necessary for type 2 peroxisome targeting signal (PTS2)-containing protein processing and facilitates peroxisome matrix protein import. May indirectly regulate peroxisomal fatty acid beta-oxidation through degradation of th…	-
UBA2	Uncharacterized protein; Ubiquitin-like modifier activating enzyme 2 (231 aa)	-
KIRREL2	Kirre like nephrin family adhesion molecule 2; Kin of IRRE like 2 (Drosophila) (711 aa)	-
SYNE4	Spectrin repeat containing, nuclear envelope family member 4 (396 aa)	-
ZNF565	Zinc finger protein 565 (539 aa)	-
CATSPERG	Catsper channel auxiliary subunit gamma (1150 aa)	-
GGN	Gametogenetin (673 aa)	-
SNRPA	U1 small nuclear ribonucleoprotein A; Component of the spliceosomal U1 snRNP, which is essential for recognition of the pre-mRNA 5’ splice-site and the subsequent assembly of the spliceosome. U1 snRNP is the first snRNP to interact with pre-mRNA. This interaction is required for the subsequent binding of U2 snRNP and the U4/U6/U5 tri-snRNP. SNRPA binds stem loop II of U1 snRNA. In a snRNP-free fo…	-
ENSSSCG00000003042	40S ribosomal protein S19; Required for pre-rRNA processing and maturation of 40S ribosomal subunits (145 aa)	-
CD177	CD177 molecule (450 aa)	-
SMG9	SMG9 nonsense mediated mRNA decay factor (520 aa)	-
NAPA	Uncharacterized protein; N-ethylmaleimide-sensitive factor attachment protein, alpha (295 aa)	-
KCNJ14	Potassium inwardly-rectifying channel, subfamily J, member 14 (434 aa)	-
CYTH2	annotation not available (399 aa)	-
PTOV1	Prostate tumor overexpressed 1 (415 aa)	-
MYBPC2	annotation not available (1187 aa)	-
HAS1	Uncharacterized protein; Hyaluronan synthase 1 (580 aa)	-
PRKCG	Protein kinase C, gamma (697 aa)	-
ENSSSCG00000003279	Uncharacterized protein (1049 aa)	-
NLRP2	Uncharacterized protein (953 aa)	-
BRSK1	BR serine/threonine kinase 1 (153 aa)	-
HELZ2	Helicase with zinc finger 2, transcriptional coactivator (2879 aa)	-
NLRP5	Uncharacterized protein (1178 aa)	-
ENSSSCG00000003320	Uncharacterized protein (381 aa)	-
PEG3	Paternally expressed 3 (1534 aa)	-
ACAP3	ArfGAP with coiled-coil, ankyrin repeat and PH domains 3 (821 aa)	-
MMEL1	Membrane metallo-endopeptidase-like 1 (779 aa)	-
ZBTB48	Zinc finger and BTB domain containing 48 (691 aa)	-
C1orf167	Chromosome 1 open reading frame 167 (1266 aa)	-
VPS13D	Vacuolar protein sorting 13 homolog D (S. cerevisiae) (1939 aa)	-
FHAD1	Forkhead-associated (FHA) phosphopeptide binding domain 1 (338 aa)	-
KDM1A	Uncharacterized protein; Lysine (K)-specific demethylase 1A (873 aa)	-
HMGN2	Non-histone chromosomal protein HMG-17; Binds to the inner side of the nucleosomal DNA thus altering the interaction between the DNA and the histone octamer. May be involved in the process which maintains transcribable genes in a unique chromatin conformation (By similarity) (90 aa)	-
ZDHHC18	Palmitoyltransferase; Zinc finger, DHHC-type containing 18; Belongs to the DHHC palmitoyltransferase family (388 aa)	-
AHDC1	AT hook, DNA binding motif, containing 1 (1603 aa)	-
SMPDL3B	Sphingomyelin phosphodiesterase, acid-like 3B (456 aa)	-
TMEM200B	Transmembrane protein 200B (307 aa)	-
HCRTR1	Orexin receptor type 1; Moderately selective excitatory receptor for orexin-A and, with a lower affinity, for orexin-B neuropeptide. Triggers an increase in cytoplasmic Ca(2+) levels in response to orexin-A binding (425 aa)	-
SADC	annotation not available (459 aa)	-
MACF1	Microtubule-actin crosslinking factor 1 (7334 aa)	-
MYOM1	Myomesin 1 (1659 aa)	-
ZNF521	Zinc finger protein 521 (1136 aa)	-
CHST9	Carbohydrate (N-acetylgalactosamine 4-0) sulfotransferase 9 (375 aa)	-
DSC1	Desmocollin 1; Component of intercellular desmosome junctions. Involved in the interaction of plaque proteins and intermediate filaments mediating cell-cell adhesion (898 aa)	-
RNF125	Ring finger protein 125, E3 ubiquitin protein ligase (232 aa)	-
KLHL14	Kelch-like family member 14 (630 aa)	-
LRRC7	Uncharacterized protein; Leucine rich repeat containing 7 (1241 aa)	-
RPE65	RPE65, retinoid isomerohydrolase; Retinal pigment epithelium-specific protein 65kDa (533 aa)	-
DNAJC6	Uncharacterized protein; DnaJ (Hsp40) homolog, subfamily C, member 6 (944 aa)	-
AK4	Adenylate kinase 4, mitochondrial; Involved in maintaining the homeostasis of cellular nucleotides by catalyzing the interconversion of nucleoside phosphates. Efficiently phosphorylates AMP and dAMP using ATP as phosphate donor, but phosphorylates only AMP when using GTP as phosphate donor. Also displays broad nucleoside diphosphate kinase activity; Belongs to the adenylate kinase family. AK3 sub…	-
ALG6	ALG6, alpha-1,3-glucosyltransferase; Belongs to the ALG6/ALG8 glucosyltransferase family (507 aa)	-
ENSSSCG00000003824	Uncharacterized protein (505 aa)	-
C8B	Uncharacterized protein; Complement component 8, beta polypeptide (610 aa)	-
C8A	Uncharacterized protein; Complement component 8, alpha polypeptide (564 aa)	-
PRKAA2	5’-AMP-activated protein kinase catalytic subunit alpha-2; Catalytic subunit of AMP-activated protein kinase (AMPK), an energy sensor protein kinase that plays a key role in regulating cellular energy metabolism. In response to reduction of intracellular ATP levels, AMPK activates energy-producing pathways and inhibits energy-consuming processes- inhibits protein, carbohydrate and lipid biosynthe…	-
GLIS1	GLIS family zinc finger 1 (709 aa)	-
ZCCHC11	Zinc finger, CCHC domain containing 11 (1363 aa)	-
SLC5A9	Solute carrier family 5 (sodium/sugar cotransporter), member 9; Belongs to the sodium-solute symporter (SSF) (TC 2.A.21) family (576 aa)	-
RAD54L	Uncharacterized protein; RAD54-like (S. cerevisiae) (747 aa)	-
MAST2	Microtubule associated serine/threonine kinase 2 (1080 aa)	-
RPS8	Ribosomal protein S8; Belongs to the eukaryotic ribosomal protein eS8 family (208 aa)	-
ENSSSCG00000003956	Uncharacterized protein (312 aa)	-
RIMKLA	Ribosomal modification protein rimK-like family member A (340 aa)	-
SLFNL1	Schlafen-like 1 (408 aa)	-
ZSCAN4	Zinc finger and SCAN domain containing 4 (439 aa)	-
A1BG	Alpha-1B-glycoprotein; alpha-1-B glycoprotein (500 aa)	-
WDR27	annotation not available (259 aa)	-
MLLT4	Afadin, adherens junction formation factor; Myeloid/lymphoid or mixed-lineage leukemia (trithorax homolog, Drosophila); translocated to, 4 (1798 aa)	-
PLG	Plasminogen; Plasmin dissolves the fibrin of blood clots and acts as a proteolytic factor in a variety of other processes including embryonic development, tissue remodeling, tumor invasion, and inflammation. In ovulation, weakens the walls of the Graafian follicle. It activates the urokinase-type plasminogen activator, collagenases and several complement zymogens, such as C1 and C5. Cleavage of f…	-
TCP1	Uncharacterized protein; Molecular chaperone; assists the folding of proteins upon ATP hydrolysis (556 aa)	-
ACAT2	acetyl-CoA acetyltransferase 2; Belongs to the thiolase family (406 aa)	-
WTAP	Wilms tumor 1 associated protein (395 aa)	-
ENSSSCG00000004082	Uncharacterized protein (2164 aa)	-
IYD	Iodotyrosine deiodinase 1; Catalyzes the oxidative NADPH-dependent deiodination of monoiodotyrosine (L-MIT) or diiodotyrosine (L-DIT). Acts during the hydrolysis of thyroglobulin to liberate iodide, which can then reenter the hormone-producing pathways. Acts more efficiently on monoiodotyrosine than on diiodotyrosine; Belongs to the nitroreductase family (237 aa)	-
OLIG3	Oligodendrocyte transcription factor 3 (272 aa)	-
IFNGR1	Uncharacterized protein; Interferon gamma receptor 1 (470 aa)	-
MED23	Mediator complex subunit 23 (1083 aa)	-
LAMA2	annotation not available (925 aa)	-
ENSSSCG00000004235	Uncharacterized protein (549 aa)	-
DCBLD1	Discoidin, CUB and LCCL domain containing 1 (678 aa)	-
COL9A1	Uncharacterized protein; Collagen, type IX, alpha 1 (922 aa)	-
FAM135A	Family with sequence similarity 135, member A (1459 aa)	-
MDN1	Midasin; Nuclear chaperone required for maturation and nuclear export of pre-60S ribosome subunits (2837 aa)	-
PRDM13	PR domain containing 13 (709 aa)	-
ATG5	Autophagy protein 5; Involved in autophagic vesicle formation (275 aa)	-
ENSSSCG00000004373	Reticulon 4 interacting protein 1 (396 aa)	-
LAMA4	Laminin subunit alpha 4 (1471 aa)	-
HS3ST5	Sulfotransferase; Heparan sulfate (glucosamine) 3-O-sulfotransferase 5; Belongs to the sulfotransferase 1 family (345 aa)	-
COL9A3	Collagen, type IX, alpha 3 (960 aa)	-
HAUS1	Uncharacterized protein; HAUS augmin-like complex, subunit 1 (278 aa)	-
ACAA2	Sus scrofa acetyl-CoA acyltransferase 2 (ACAA2), nuclear gene encoding mitochondrial protein, mRNA; Belongs to the thiolase family (397 aa)	-
ZNF609	Zinc finger protein 609 (1411 aa)	-
TRIP4	Thyroid hormone receptor interactor 4 (550 aa)	-
PCLAF	Uncharacterized protein (110 aa)	-
TLN2	Talin 2 (378 aa)	-
ENSSSCG00000004592	SAFB like transcription modulator (633 aa)	-
ENSSSCG00000004615	WD repeat domain 72 (247 aa)	-
TRPM7	Transient receptor potential cation channel, subfamily M, member 7 (1873 aa)	-
FBN1	Fibrillin-1; Fibrillin-1- Structural component of the 10-12 nm diameter microfibrils of the extracellular matrix, which conveys both structural and regulatory properties to load-bearing connective tissues. Fibrillin-1-containing microfibrils provide long-term force bearing structural support. In tissues such as the lung, blood vessels and skin, microfibrils form the periphery of the elastic fiber…	-
STRC	Stereocilin (1767 aa)	-
ZNF106	Zinc finger protein 106 (1903 aa)	-
CAPN3	Calpain-3; Calcium-regulated non-lysosomal thiol-protease; Belongs to the peptidase C2 family (822 aa)	-
SPTBN5	Spectrin, beta, non-erythrocytic 5 (3683 aa)	-
IVD	isovaleryl-CoA dehydrogenase (426 aa)	-
ENSSSCG00000004785	Uncharacterized protein (110 aa)	-
ARHGAP11A	Rho GTPase activating protein 11A (1018 aa)	-
GREM1	Gremlin 1, DAN family BMP antagonist (184 aa)	-
OTUD7A	OTU deubiquitinase 7A (899 aa)	-
MCEE	MCEE; Component of the 60-80S U3 small nucleolar ribonucleoprotein (U3 snoRNP). Required for the early cleavages during pre-18S ribosomal RNA processing (176 aa)	-
ATP9B	Phospholipid-transporting ATPase; Belongs to the cation transport ATPase (P-type) (TC 3.A.3) family. Type IV subfamily (363 aa)	-
PHLPP1	PH domain and leucine rich repeat protein phosphatase 1 (1192 aa)	-
ALPK2	Alpha-kinase 2 (2150 aa)	-
TRAPPC6B	Trafficking protein particle complex 6B (158 aa)	-
SOS2	SOS Ras/Rho guanine nucleotide exchange factor 2; Son of sevenless homolog 2 (Drosophila) (1164 aa)	-
STYX	Serine/threonine/tyrosine interacting protein (223 aa)	-
DLGAP5	DLG associated protein 5; Discs, large (Drosophila) homolog-associated protein 5 (849 aa)	-
TMEM260	Transmembrane protein 260 (707 aa)	-
ARID4A	Uncharacterized protein; AT rich interactive domain 4A (RBP1-like) (1259 aa)	-
ENSSSCG00000005077	Uncharacterized protein; Belongs to the two pore domain potassium channel (TC 1.A.1.8) family (243 aa)	-
PCNXL4	Pecanex-like 4 (Drosophila) (1182 aa)	-
HIF1A	Uncharacterized protein; Sus scrofa hypoxia inducible factor 1, alpha subunit (basic helix-loop-helix transcription factor) (HIF1A), mRNA (824 aa)	-
SNAPC1	Small nuclear RNA activating complex, polypeptide 1, 43kDa (395 aa)	-
ESR2	Estrogen receptor beta; Nuclear hormone receptor. Binds estrogens with an affinity similar to that of ESR1 (ER-alpha), and activates expression of reporter genes containing estrogen response elements (ERE) in an estrogen-dependent manner. May play a role in ovarian follicular growth and maturation (526 aa)	-
SYNE2	Spectrin repeat containing, nuclear envelope 2 (6897 aa)	-
IZUMO3	IZUMO family member 3 (240 aa)	-
DENND4C	DENN/MADD domain containing 4C (1905 aa)	-
PTPRD	Protein tyrosine phosphatase, receptor type D (1342 aa)	-
TJP2	Tight junction protein 2; Belongs to the MAGUK family (1120 aa)	-
TRPM3	Uncharacterized protein; Transient receptor potential cation channel, subfamily M, member 3 (1290 aa)	-
ENSSSCG00000005274	40S ribosomal protein S6 (244 aa)	-
KIAA1045	PHD finger protein 24; KIAA1045 (401 aa)	-
ENSSSCG00000005329	Olfactory receptor (316 aa)	-
CCIN	Calicin (588 aa)	-
ENSSSCG00000005350	Uncharacterized protein (879 aa)	-
ENSSSCG00000005399	annotation not available (975 aa)	-
GRIN3A	Glutamate receptor, ionotropic, N-methyl-D-aspartate 3A (1116 aa)	-
ENSSSCG00000005423	Uncharacterized protein (1293 aa)	-
ACTL7A	Actin-like 7A; Belongs to the actin family (439 aa)	-
FAM206A	Family with sequence similarity 206, member A (194 aa)	-
EPB41L4B	Erythrocyte membrane protein band 4.1 like 4B (764 aa)	-
ENSSSCG00000005464	Uncharacterized protein (395 aa)	-
C9orf43	Uncharacterized protein; Chromosome 9 open reading frame 43 (475 aa)	-
RGS3	Regulator of G-protein signaling 3 (239 aa)	-
AMBP	Protein AMBP; Inter-alpha-trypsin inhibitor inhibits trypsin, plasmin, and lysosomal granulocytic elastase. Inhibits calcium oxalate crystallization; In the N-terminal section; belongs to the calycin superfamily. Lipocalin family (352 aa)	-
ENSSSCG00000005508	Uncharacterized protein (359 aa)	-
C5	Complement C5a anaphylatoxin; Derived from proteolytic degradation of complement C5, C5 anaphylatoxin is a mediator of local inflammatory process. Binding to the receptor C5AR1 induces a variety of responses including intracellular calcium release, contraction of smooth muscle, increased vascular permeability, and histamine release from mast cells and basophilic leukocytes. C5a is also a potent c…	-
PTGS1	Prostaglandin-endoperoxide synthase 1 (prostaglandin G/H synthase and cyclooxygenase) (626 aa)	-
ENSSSCG00000005562	Uncharacterized protein (322 aa)	-
ENSSSCG00000005574	Phosducin like (301 aa)	-
ENSSSCG00000005583	Uncharacterized protein (153 aa)	-
CRB2	Crumbs 2, cell polarity complex component; Crumbs family member 2 (1283 aa)	-
HSPA5	78 kDa glucose-regulated protein; Plays a role in facilitating the assembly of multimeric protein complexes inside the endoplasmic reticulum. Involved in the correct folding of proteins and degradation of misfolded proteins via its interaction with DNAJC10, probably to facilitate the release of DNAJC10 from its substrate (By similarity) (634 aa)	-
ENSSSCG00000005620	annotation not available (500 aa)	-
DPM2	Uncharacterized protein; Dolichyl-phosphate mannosyltransferase polypeptide 2, regulatory subunit (84 aa)	-
WDR34	WD repeat domain 34 (535 aa)	-
CRAT	Uncharacterized protein; Carnitine O-acetyltransferase; Belongs to the carnitine/choline acetyltransferase family (626 aa)	-
HMCN2	annotation not available (4061 aa)	-
GTF3C4	General transcription factor IIIC, polypeptide 4, 90kDa (820 aa)	-
GFI1B	Growth factor independent 1B transcription repressor (363 aa)	-
RBFA	Ribosome binding factor A (putative) (332 aa)	-
KCNG2	Potassium voltage-gated channel, subfamily G, member 2; Belongs to the potassium channel family (477 aa)	-
ENSSSCG00000005805	Uncharacterized protein (315 aa)	-
C8G	Sus scrofa complement component C8G (LOC100037955), mRNA (202 aa)	-
OR1N2	Olfactory receptor, family 1, subfamily N, member 2 (316 aa)	-
FOXH1	Forkhead box H1 (355 aa)	-
KHDRBS3	annotation not available (300 aa)	-
TG	Uncharacterized protein; Thyroglobulin (2688 aa)	-
OC90	Uncharacterized protein (489 aa)	-
NOV	Nephroblastoma overexpressed (358 aa)	-
ENSSSCG00000020707	TNF receptor superfamily member 11b (401 aa)	-
KCNV1	Potassium channel, subfamily V, member 1; Belongs to the potassium channel family (502 aa)	-
PKHD1L1	Uncharacterized protein; Polycystic kidney and hepatic disease 1 (autosomal recessive)-like 1 (4202 aa)	-
MTDH	Uncharacterized protein; Metadherin (582 aa)	-
KIAA1429	Vir like m6A methyltransferase associated; KIAA1429 (1756 aa)	-
PDP1	Pyruvate dehyrogenase phosphatase catalytic subunit 1 (537 aa)	-
FAM92A1	Uncharacterized protein; Family with sequence similarity 92, member A1 (289 aa)	-
RBM12B	RNA binding motif protein 12B (986 aa)	-
PAG1	Phosphoprotein membrane anchor with glycosphingolipid microdomains 1 (434 aa)	-
PEX2	Uncharacterized protein; Peroxisomal biogenesis factor 2 (305 aa)	-
ZFHX4	Zinc finger homeobox 4 (3566 aa)	-
TRPA1	Transient receptor potential cation channel subfamily A member 1; Belongs to the transient receptor (TC 1.A.4) family (1121 aa)	-
XKR9	XK-related protein; XK, Kell blood group complex subunit-related family, member 9 (374 aa)	-
NCOA2	Uncharacterized protein; Sus scrofa nuclear receptor coactivator 2 (NCOA2), mRNA (1377 aa)	-
PRDM14	PR domain containing 14 (571 aa)	-
VCPIP1	annotation not available (913 aa)	-
BHLHE22	Basic helix-loop-helix family, member e22 (369 aa)	-
PENK	Proenkephalin (44 aa)	-
TGS1	Trimethylguanosine synthase 1 (852 aa)	-
RP1	Retinitis pigmentosa 1 (autosomal dominant) (2123 aa)	-
LYPLA1	Uncharacterized protein (216 aa)	-
RGS20	Regulator of G-protein signaling 20 (380 aa)	-
PRKDC	annotation not available (4133 aa)	-
F5	Coagulation factor V; Coagulation factor V is a cofactor that participates with factor Xa to activate prothrombin to thrombin; Belongs to the multicopper oxidase family (2258 aa)	-
ATP1B1	Sodium/potassium-transporting ATPase subunit beta-1; This is the non-catalytic component of the active enzyme, which catalyzes the hydrolysis of ATP coupled with the exchange of Na(+) and K(+) ions across the plasma membrane. The beta subunit regulates, through assembly of alpha/beta heterodimers, the number of sodium pumps transported to the plasma membrane (270 aa)	-
ADCY10	Uncharacterized protein; Adenylate cyclase 10 (soluble) (1610 aa)	-
SH2D1B	SH2 domain containing 1B (93 aa)	-
C1orf111	Spermatogenesis associated 46; Chromosome 1 open reading frame 111 (247 aa)	-
ATF6	Activating transcription factor 6 (576 aa)	-
FCGR2B	Uncharacterized protein; Sus scrofa Fc fragment of IgG, low affinity IIb, receptor (CD32) (FCGR2B), mRNA (316 aa)	-
APOA2	Apolipoprotein A-II (100 aa)	-
COPA	Coatomer subunit alpha; The coatomer is a cytosolic protein complex that binds to dilysine motifs and reversibly associates with Golgi non- clathrin-coated vesicles, which further mediate biosynthetic protein transport from the ER, via the Golgi up to the trans Golgi network (1224 aa)	-
KCNJ9	Potassium inwardly-rectifying channel, subfamily J, member 9 (393 aa)	-
ARHGEF11	Rho guanine nucleotide exchange factor (GEF) 11 (1486 aa)	-
NTRK1	Neurotrophic tyrosine kinase, receptor, type 1 (795 aa)	-
RRNAD1	Uncharacterized protein; Ribosomal RNA adenine dimethylase domain containing 1 (475 aa)	-
CRABP2	Cellular retinoic acid binding protein 2; Belongs to the calycin superfamily. Fatty-acid binding protein (FABP) family (138 aa)	-
HAPLN2	Hyaluronan and proteoglycan link protein 2 (191 aa)	-
PAQR6	Uncharacterized protein; Sus scrofa progestin and adipoQ receptor family member VI (PAQR6), mRNA (344 aa)	-
ADAR	Adenosine deaminase, RNA-specific (1172 aa)	-
DENND4B	DENN/MADD domain containing 4B (1496 aa)	-
PIP5K1A	Uncharacterized protein; Phosphatidylinositol-4-phosphate 5-kinase, type I, alpha (552 aa)	-
PSMD4	Uncharacterized protein; Sus scrofa proteasome (prosome, macropain) 26S subunit, non-ATPase, 4 (PSMD4), mRNA (377 aa)	-
ANP32E	Acidic (leucine-rich) nuclear phosphoprotein 32 family, member E (134 aa)	-
OTUD7B	OTU deubiquitinase 7B (843 aa)	-
VTCN1	V-set domain containing T cell activation inhibitor 1 (282 aa)	-
SYCP1	Synaptonemal complex protein 1 (1002 aa)	-
TRIM33	Tripartite motif containing 33 (690 aa)	-
CYM	Uncharacterized protein; Belongs to the peptidase A1 family (304 aa)	-
KIAA1324	KIAA1324 (1013 aa)	-
WDR47	WD repeat domain 47 (920 aa)	-
STXBP3	Syntaxin binding protein 3; Belongs to the STXBP/unc-18/SEC1 family (593 aa)	-
PLPPR4	Phospholipid phosphatase related 4 (763 aa)	-
FNBP1L	Formin binding protein 1-like (613 aa)	-
CLCA4	Uncharacterized protein (928 aa)	-
CCDC166	Coiled-coil domain containing 166 (202 aa)	-
FGL1	Fibrinogen-like 1 (315 aa)	-
ENSSSCG00000006992	Uncharacterized protein (303 aa)	-
FAT1	Uncharacterized protein; FAT atypical cadherin 1 (4587 aa)	-
ADAM18	ADAM metallopeptidase domain 18 (605 aa)	-
ANK1	Ankyrin 1, erythrocytic (1885 aa)	-
BMP2	Sus scrofa bone morphogenetic protein 2 (BMP2), mRNA (395 aa)	-
JAG1	Delta-like protein; Putative Notch ligand involved in the mediation of Notch signaling (1218 aa)	-
XRN2	5’-3’ exoribonuclease 2 (950 aa)	-
ADAM33	ADAM metallopeptidase domain 33 (804 aa)	-
NRSN2	Neurensin 2 (204 aa)	-
BCL2L1	Bcl-2-like protein 1; Potent inhibitor of cell death. Inhibits activation of caspases. Appears to regulate cell death by blocking the voltage- dependent anion channel (VDAC) by binding to it and preventing the release of the caspase activator, CYC1, from the mitochondrial membrane. Also acts as a regulator of G2 checkpoint and progression to cytokinesis during mitosis. Regulates presynaptic plast…	-
ENSSSCG00000007258	Uncharacterized protein (263 aa)	-
ACSS2	Uncharacterized protein; acyl-CoA synthetase short-chain family member 2 (701 aa)	-
ROMO1	Reactive oxygen species modulator 1; Has antibacterial activity against a variety of bacteria including S.aureus, P.aeruginosa and M.tuberculosis. Acts by inducing bacterial membrane breakage (By similarity) (79 aa)	-
SOGA1	Suppressor of glucose, autophagy associated 1 (1458 aa)	-
ENSSSCG00000007337	Catenin beta like 1 (190 aa)	-
TTI1	TELO2 interacting protein 1 (1088 aa)	-
LPIN3	Uncharacterized protein; Lipin 3 (859 aa)	-
ADNP	Sus scrofa activity-dependent neuroprotector homeobox (ADNP), mRNA (1103 aa)	-
RBM38	RNA-binding region (RNP1, RRM) containing 1; Sus scrofa RNA binding motif protein 38 (RBM38), mRNA (239 aa)	-
NPEPL1	Sus scrofa aminopeptidase-like 1 (NPEPL1), mRNA (523 aa)	-
EDN3	Endothelin-3; Endothelins are endothelium-derived vasoconstrictor peptides (204 aa)	-
FAM217B	Family with sequence similarity 217, member B (380 aa)	-
CABLES2	Cdk5 and Abl enzyme substrate 2 (489 aa)	-
HEATR2	Dynein axonemal assembly factor 5 (825 aa)	-
ADAP1	Uncharacterized protein; Sus scrofa ArfGAP with dual PH domains 1 (ADAP1), mRNA (159 aa)	-
INTS1	Integrator complex subunit 1 (2181 aa)	-
RADIL	Rap associating with DIL domain; Ras association and DIL domains (1064 aa)	-
MMD2	Uncharacterized protein; Monocyte to macrophage differentiation-associated 2 (232 aa)	-
ENSSSCG00000007585	Actin, cytoplasmic 1; Actins are highly conserved proteins that are involved in various types of cell motility and are ubiquitously expressed in all eukaryotic cells; Belongs to the actin family (375 aa)	-
EIF2AK1	Eukaryotic translation initiation factor 2-alpha kinase 1 (385 aa)	-
LMTK2	Lemur tyrosine kinase 2 (1091 aa)	-
PTCD1	Uncharacterized protein (702 aa)	-
C7orf43	Chromosome 7 open reading frame 43 (580 aa)	-
YWHAG	Tyrosine 3-monooxygenase/tryptophan 5-monooxygenase activation protein, gamma; Belongs to the 14-3-3 family (247 aa)	-
STX4	Syntaxin 4; Belongs to the syntaxin family (297 aa)	-
TUFM	Elongation factor Tu; This protein promotes the GTP-dependent binding of aminoacyl-tRNA to the A-site of ribosomes during protein biosynthesis (452 aa)	-
ATP2A1	Calcium-transporting ATPase; This magnesium-dependent enzyme catalyzes the hydrolysis of ATP coupled with the transport of calcium (993 aa)	-
PRKCB_tv2	Protein kinase C (230 aa)	-
EEF2K	Eukaryotic elongation factor-2 kinase (722 aa)	-
ENSSSCG00000007844	Uncharacterized protein (119 aa)	-
UMOD	Uromodulin (527 aa)	-
ZC3H7A	Zinc finger CCCH-type containing 7A (971 aa)	-
USP7	Uncharacterized protein; Ubiquitin specific peptidase 7 (herpes virus-associated); Belongs to the peptidase C19 family (1103 aa)	-
EEF2KMT	Uncharacterized protein (346 aa)	-
CREBBP	CREB binding protein (2444 aa)	-
RGS11	Regulator of G-protein signaling 11 (263 aa)	-
HBA	Hemoglobin subunit alpha; Involved in oxygen transport from the lung to the various peripheral tissues (142 aa)	-
HAGHL	Hydroxyacylglutathione hydrolase-like (290 aa)	-
IGFALS	Acid-labile subunit; Sus scrofa insulin-like growth factor binding protein, acid labile subunit (IGFALS), mRNA (606 aa)	-
NUBP2	Cytosolic Fe-S cluster assembly factor NUBP2; Component of the cytosolic iron-sulfur (Fe/S) protein assembly (CIA) machinery. Required for maturation of extramitochondrial Fe-S proteins. The NUBP1-NUBP2 heterotetramer forms a Fe-S scaffold complex, mediating the de novo assembly of an Fe-S cluster and its transfer to target apoproteins; Belongs to the Mrp/NBP35 ATP-binding proteins family. NUBP2/…	-
IARS	Isoleucyl-tRNA synthetase; Belongs to the class-I aminoacyl-tRNA synthetase family (810 aa)	-
ENSSSCG00000008114	Uncharacterized protein (405 aa)	-
GCC2	GRIP and coiled-coil domain containing 2 (1646 aa)	-
EIF5B	Eukaryotic translation initiation factor 5B (1220 aa)	-
ENSSSCG00000008199	Uncharacterized protein (273 aa)	-
RMND5A	Required for meiotic nuclear division 5 homolog A (S. cerevisiae) (344 aa)	-
POLR1A	DNA-directed RNA polymerase subunit; DNA-dependent RNA polymerase catalyzes the transcription of DNA into RNA using the four ribonucleoside triphosphates as substrates (1723 aa)	-
CTNNA2	Catenin (cadherin-associated protein), alpha 2 (521 aa)	-
MOGS	Mannosyl-oligosaccharide glucosidase (839 aa)	-
DCTN1	Dynactin 1 (1286 aa)	-
ENSSSCG00000022420	Uncharacterized protein; Uncharacterized protein (749 aa)	-
EMX1	Empty spiracles homeobox 1 (255 aa)	-
CCT4	T-complex protein 1 subunit delta; Molecular chaperone; assists the folding of proteins upon ATP hydrolysis (539 aa)	-
SRBD1	S1 RNA binding domain 1 (827 aa)	-
GALM	Aldose 1-epimerase; Mutarotase converts alpha-aldose to the beta-anomer. It is active on D-glucose, L-arabinose, D-xylose, D-galactose, maltose and lactose (By similarity) (342 aa)	-
LTBP1	Latent transforming growth factor beta binding protein 1 (1343 aa)	-
SLC4A1AP	Solute carrier family 4 (anion exchanger), member 1, adaptor protein (792 aa)	-
CIB4	Calcium and integrin binding family member 4 (185 aa)	-
DRC1	Dynein regulatory complex subunit 1 (660 aa)	-
ADCY3	Adenylate cyclase 3; Belongs to the adenylyl cyclase class-4/guanylyl cyclase family (1153 aa)	-
SMC6	Structural maintenance of chromosomes 6 (1098 aa)	-
IRG6	Radical S-adenosyl methionine domain-containing protein 2; Interferon-inducible iron-sulfur (4FE-4S) cluster- binding antiviral protein which plays a major role in the cell antiviral state induced by type I and type II interferon. Can inhibit a wide range of viruses, including west Nile virus (WNV), dengue virus, sindbis virus, influenza A virus, sendai virus and vesicular stomatitis virus (VSV).…	-
PSAPL1	Prosaposin-like 1 (gene/pseudogene) (512 aa)	-
FGFBP1	Fibroblast growth factor binding protein 1 (237 aa)	-
SLIT2	Slit homolog 2 (Drosophila) (1045 aa)	-
PGM2	Phosphoglucomutase 2 (627 aa)	-
TMEM156	Transmembrane protein 156 (191 aa)	-
ATP10D	ATPase, class V, type 10D; Belongs to the cation transport ATPase (P-type) (TC 3.A.3) family. Type IV subfamily (1424 aa)	-
CORIN	Corin, serine peptidase (1110 aa)	-
ENSSSCG00000008827	Uncharacterized protein (279 aa)	-
KDR	Kinase insert domain receptor (a type III receptor tyrosine kinase); Belongs to the protein kinase superfamily. Tyr protein kinase family. CSF-1/PDGF receptor subfamily (1452 aa)	-
GNRHR	Gonadotropin-releasing hormone receptor; Receptor for gonadotropin releasing hormone (GnRH) that mediates the action of GnRH to stimulate the secretion of the gonadotropic hormones luteinizing hormone (LH) and follicle- stimulating hormone (FSH). This receptor mediates its action by association with G-proteins that activate a phosphatidylinositol- calcium second messenger system (328 aa)	-
TMPRSS11F	Transmembrane protease, serine 11F; Belongs to the peptidase S1 family (437 aa)	-
IGJ	Joining chain of multimeric IgA and IgM; Immunoglobulin J polypeptide, linker protein for immunoglobulin alpha and mu polypeptides (158 aa)	-
SLC4A4	Electrogenic sodium bicarbonate cotransporter 1; Electrogenic sodium/bicarbonate cotransporter with a Na(+)-HCO3(-) stoichiometry varying from 1-2 to 1-3. May regulate bicarbonate influx/efflux at the basolateral membrane of cells and regulate intracellular pH (1035 aa)	-
ALB	Serum albumin; Serum albumin, the main protein of plasma, has a good binding capacity for water, Ca(2+), Na(+), K(+), fatty acids, hormones, bilirubin and drugs. Its main function is the regulation of the colloidal osmotic pressure of blood. Major zinc transporter in plasma, typically binds about 80% of all plasma zinc (607 aa)	-
AFM	Afamin (604 aa)	-
FGB	Fibrinogen beta chain; Cleaved by the protease thrombin to yield monomers which, together with fibrinogen alpha (FGA) and fibrinogen gamma (FGG), polymerize to form an insoluble fibrin matrix. Fibrin has a major function in hemostasis as one of the primary components of blood clots. In addition, functions during the early stages of wound repair to stabilize the lesion and guide cell migration dur…	-
FGA	Uncharacterized protein; Fibrinogen alpha chain (280 aa)	-
DCHS2	Uncharacterized protein; Dachsous cadherin-related 2 (2824 aa)	-
ENSSSCG00000009034	Uncharacterized protein (315 aa)	-
SMAD1	Mothers against decapentaplegic homolog; SMAD family member 1 (325 aa)	-
ENSSSCG00000009041	Uncharacterized protein (191 aa)	-
C4orf29	Abhydrolase domain containing 18; Chromosome 4 open reading frame 29 (463 aa)	-
HSPA4L	Heat shock 70kDa protein 4-like (871 aa)	-
ENSSSCG00000009105	Uncharacterized protein (199 aa)	-
SYNPO2	Synaptopodin 2 (1080 aa)	-
ALPK1	Uncharacterized protein; Alpha-kinase 1 (1162 aa)	-
LRIT3	Leucine-rich repeat, immunoglobulin-like and transmembrane domains 3 (636 aa)	-
DKK2	Dickkopf WNT signaling pathway inhibitor 2 (186 aa)	-
DSPP	DSPP593; Sus scrofa dentin sialophosphoprotein (DSPP), mRNA (579 aa)	-
FAM175A	Abraxas 1, BRCA1 A complex subunit; Family with sequence similarity 175, member A (409 aa)	-
ENSSSCG00000009280	Uncharacterized protein (639 aa)	-
MIPEP	Mitochondrial intermediate peptidase (243 aa)	-
SPATA13	Uncharacterized protein (568 aa)	-
URAD	Ureidoimidazoline (2-oxo-4-hydroxy-4-carboxy-5-) decarboxylase (173 aa)	-
FLT1	Fms-related tyrosine kinase 1; Belongs to the protein kinase superfamily. Tyr protein kinase family. CSF-1/PDGF receptor subfamily (1137 aa)	-
ENSSSCG00000009324	annotation not available (429 aa)	-
HSPH1	Sus scrofa heat shock 105kDa/110kDa protein 1 (HSPH1), mRNA; Belongs to the heat shock protein 70 family (859 aa)	-
ENSSSCG00000009337	Uncharacterized protein (496 aa)	-
PDS5B	PDS5 cohesin associated factor B (509 aa)	-
RFC3	Uncharacterized protein; Replication factor C (activator 1) 3, 38kDa (356 aa)	-
CKAP2	Cytoskeleton associated protein 2 (696 aa)	-
SETDB2	SET domain, bifurcated 2 (707 aa)	-
TNFSF11	Tumor necrosis factor (ligand) superfamily, member 11 (319 aa)	-
KBTBD6	Kelch repeat and BTB (POZ) domain containing 6 (477 aa)	-
ENSSSCG00000009449	Tudor domain containing 3 (745 aa)	-
KLHL1	Kelch-like family member 1 (583 aa)	-
ENSSSCG00000009458	40S ribosomal protein S3a (254 aa)	-
SLITRK1	Uncharacterized protein; SLIT and NTRK-like family, member 1 (695 aa)	-
CCDC168	Uncharacterized protein; Coiled-coil domain containing 168 (2162 aa)	-
COL4A1	Collagen, type IV, alpha 1 (1625 aa)	-
ATP4B	Potassium-transporting ATPase subunit beta; Required for stabilization and maturation of the catalytic proton pump alpha subunit and may also involved in cell adhesion and establishing epithelial cell polarity; Belongs to the X(+)/potassium ATPases subunit beta family (290 aa)	-
SYK	Tyrosine-protein kinase SYK; Non-receptor tyrosine kinase which mediates signal transduction downstream of a variety of transmembrane receptors including classical immunoreceptors like the B-cell receptor (BCR). Regulates several biological processes including innate and adaptive immunity, cell adhesion, osteoclast maturation, platelet activation and vascular development. Assembles into signaling…	-
HR	Uncharacterized protein; Hair growth associated (1177 aa)	-
BMP1	Metalloendopeptidase (1009 aa)	-
STMN4	Stathmin-like 4 (189 aa)	-
TRIM35	Tripartite motif containing 35 (493 aa)	-
CLU	Clusterin; Functions as extracellular chaperone that prevents aggregation of nonnative proteins. Prevents stress-induced aggregation of blood plasma proteins. Inhibits formation of amyloid fibrils by APP, APOC2, B2M, CALCA, CSN3, SNCA and aggregation-prone LYZ variants (in vitro). Does not require ATP. Maintains partially unfolded proteins in a state appropriate for subsequent refolding by other …	-
ESCO2	Establishment of sister chromatid cohesion N-acetyltransferase 2 (611 aa)	-
ZNF395	Zinc finger protein 395 (516 aa)	-
INTS9	Integrator complex subunit 9 (576 aa)	-
ZNF605	Checkpoint with forkhead and ring finger domains; Zinc finger protein 605 (675 aa)	-
GOLGA3	Golgin A3 (1365 aa)	-
NOC4L	Nucleolar complex associated 4 homolog (S. cerevisiae) (516 aa)	-
GPR133	G protein-coupled receptor 133; Belongs to the G-protein coupled receptor 2 family (906 aa)	-
ENSSSCG00000009753	Transmembrane protein 132C (445 aa)	-
AACS	acetoacetyl-CoA synthetase (672 aa)	-
DDX55	RNA helicase; DEAD (Asp-Glu-Ala-Asp) box polypeptide 55 (600 aa)	-
TMED2	Transmembrane emp24 domain trafficking protein 2 (201 aa)	-
HIP1R	Huntingtin interacting protein 1 related (1082 aa)	-
P2RX7	p2X purinoceptor; Receptor for ATP that acts as a ligand-gated ion channel (595 aa)	-
SH2B3	SH2B adaptor protein 3 (579 aa)	-
TAOK3	TAO kinase 3 (898 aa)	-
VSIG10	V-set and immunoglobulin domain containing 10 (536 aa)	-
KSR2	Kinase suppressor of ras 2 (804 aa)	-
RASAL1	RAS protein activator like 1 (GAP1 like) (805 aa)	-
DDX54	DEAD-box helicase 54; DEAD (Asp-Glu-Ala-Asp) box polypeptide 54 (716 aa)	-
COX6A1	Cytochrome c oxidase subunit VIa polypeptide 1 (109 aa)	-
CMKLR1	Chemokine-like receptor 1; Receptor for the chemoattractant adipokine chemerin/RARRES2 and for the omega-3 fatty acid derived molecule resolvin E1. Interaction with RARRES2 induces activation of intracellular signaling molecules, such as SKY, MAPK1/3 (ERK1/2), MAPK14/P38MAPK and PI3K leading to multifunctional effects, reduction of immune responses, enhancing of adipogenesis and angionesis. Resol…	-
PIWIL3	Piwi like RNA-mediated gene silencing 3; Belongs to the argonaute family (886 aa)	-
EWSR1	EWS RNA-binding protein 1 (606 aa)	-
HORMAD2	HORMA domain containing 2 (276 aa)	-
RNF215	Ring finger protein 215 (377 aa)	-
TCN2	Uncharacterized protein; Sus scrofa transcobalamin II (TCN2), mRNA (429 aa)	-
LIMK2	LIM domain kinase 2 (617 aa)	-
DRG1	Developmentally regulated GTP binding protein 1 (358 aa)	-
ENSSSCG00000010077	Uncharacterized protein (211 aa)	-
RIMBP3	Uncharacterized protein (1520 aa)	-
PI4KA	Phosphatidylinositol 4-kinase, catalytic, alpha; Belongs to the PI3/PI4-kinase family (2098 aa)	-
SERPIND1	Serpin family D member 1; Serpin peptidase inhibitor, clade D (heparin cofactor), member 1; Belongs to the serpin family (495 aa)	-
LZTR1	Leucine-zipper-like transcription regulator 1 (841 aa)	-
ZDHHC8	Palmitoyltransferase; Zinc finger, DHHC-type containing 8; Belongs to the DHHC palmitoyltransferase family (782 aa)	-
ZP4	Zona pellucida sperm-binding protein 4; The mammalian zona pellucida, which mediates species- specific sperm binding, induction of the acrosome reaction and prevents post-fertilization polyspermy, is composed of three to four glycoproteins, ZP1, ZP2, ZP3, and ZP4. ZP4 may act as a sperm receptor (536 aa)	-
RYR2	Ryanodine receptor 2 (cardiac) (4542 aa)	-
LGALS8	Galectin; Lectin, galactoside-binding, soluble, 8 (317 aa)	-
RBM34	AT-rich interaction domain 4B; RNA binding motif protein 34 (424 aa)	-
TARBP1	TAR (HIV-1) RNA binding protein 1 (1625 aa)	-
URB2	URB2 ribosome biogenesis 2 homolog (S. cerevisiae) (1519 aa)	-
RUFY2	RUN and FYVE domain containing 2 (656 aa)	-
DNA2	DNA replication helicase/nuclease 2 (395 aa)	-
CCAR1	Cell division cycle and apoptosis regulator 1 (307 aa)	-
PPA1	Pyrophosphatase (inorganic) 1 (289 aa)	-
CDH23	annotation not available (3306 aa)	-
OIT3	Oncoprotein induced transcript 3 (545 aa)	-
CHCHD1	Uncharacterized protein; Coiled-coil-helix-coiled-coil-helix domain containing 1 (118 aa)	-
CAMK2G	Uncharacterized protein; Sus scrofa calcium/calmodulin-dependent protein kinase II gamma (CAMK2G), mRNA (539 aa)	-
PLAU	Urokinase-type plasminogen activator; Specifically cleaves the zymogen plasminogen to form the active enzyme plasmin (442 aa)	-
ZNF503	Zinc finger protein 503 (635 aa)	-
POLR3A	DNA-directed RNA polymerase subunit; DNA-dependent RNA polymerase catalyzes the transcription of DNA into RNA using the four ribonucleoside triphosphates as substrates (1390 aa)	-
LRIT1	Leucine-rich repeat, immunoglobulin-like and transmembrane domains 1 (621 aa)	-
LDB3	Uncharacterized protein; LIM domain binding 3 (715 aa)	-
GLUD1	Glutamate dehydrogenase 1, mitochondrial; Mitochondrial glutamate dehydrogenase that converts L- glutamate into alpha-ketoglutarate. Plays a key role in glutamine anaplerosis by producing alpha-ketoglutarate, an important intermediate in the tricarboxylic acid cycle. May be involved in learning and memory reactions by increasing the turnover of the excitatory neurotransmitter glutamate (By simila…	-
ERCC6	ERCC excision repair 6, chromatin remodeling factor; Excision repair cross-complementation group 6 (1481 aa)	-
8-Mar	Membrane-associated ring finger (C3HC4) 8, E3 ubiquitin protein ligase (480 aa)	-
SGMS1	Phosphatidylcholine-ceramide cholinephosphotransferase 1; Sphingomyelin synthases synthesize the sphingolipid, sphingomyelin, through transfer of the phosphatidyl head group, phosphatidylcholine, on to the primary hydroxyl of ceramide. The reaction is bidirectional depending on the respective levels of the sphingolipid and ceramide. Golgi apparatus SMS1 directly and specifically recognizes the ch…	-
LIPA	Uncharacterized protein; Lipase A, lysosomal acid, cholesterol esterase (399 aa)	-
PDE6C	Phosphodiesterase 6C, cGMP-specific, cone, alpha prime (859 aa)	-
HELLS	Helicase, lymphoid-specific (838 aa)	-
TLL2	Metalloendopeptidase; Tolloid-like 2 (894 aa)	-
C10orf12	Ligand dependent nuclear receptor corepressor; Chromosome 10 open reading frame 12 (1243 aa)	-
SLC25A28	Solute carrier family 25 (mitochondrial iron transporter), member 28; Belongs to the mitochondrial carrier (TC 2.A.29) family (364 aa)	-
C10orf76	Chromosome 10 open reading frame 76 (689 aa)	-
ELOVL3	Elongation of very long chain fatty acids protein 3; Catalyzes the first and rate-limiting reaction of the four that constitute the long-chain fatty acids elongation cycle. This endoplasmic reticulum-bound enzymatic process, allows the addition of 2 carbons to the chain of long- and very long-chain fatty acids/VLCFAs per cycle. Condensing enzyme with higher activity toward C18 acyl-CoAs, especial…	-
NT5C2	5’-nucleotidase, cytosolic II (510 aa)	-
ITPRIP	Inositol 1,4,5-trisphosphate receptor interacting protein (551 aa)	-
SORCS3	Sortilin-related VPS10 domain containing receptor 3 (892 aa)	-
TECTB	Tectorin beta (329 aa)	-
TCF7L2	Transcription factor 7-like 2 (T-cell specific, HMG-box) (468 aa)	-
NRAP	Nebulin-related anchoring protein (1204 aa)	-
DCLRE1A	DNA cross-link repair 1A (1045 aa)	-
VWA2	Von Willebrand factor A domain containing 2 (771 aa)	-
RAB11FIP2	RAB11 family interacting protein 2 (class I) (512 aa)	-
INPP5F	Inositol polyphosphate-5-phosphatase F (1133 aa)	-
HTRA1	Uncharacterized protein; HtrA serine peptidase 1 (524 aa)	-
SSC4D	Uncharacterized protein; Scavenger receptor cysteine rich family, 4 domains (2032 aa)	-
ACADSB	acyl-CoA dehydrogenase, short/branched chain (432 aa)	-
NKX1-2	NK1 homeobox 2 (320 aa)	-
EDRF1	Erythroid differentiation regulatory factor 1 (1236 aa)	-
ZNF511	Zinc finger protein 511 (258 aa)	-
MPHOSPH6	M-phase phosphoprotein 6 (148 aa)	-
RAB3GAP2	RAB3 GTPase activating protein subunit 2 (non-catalytic) (1391 aa)	-
WDR64	Uncharacterized protein (288 aa)	-
EPHX1	Epoxide hydrolase 1; Biotransformation enzyme that catalyzes the hydrolysis of arene and aliphatic epoxides to less reactive and more water soluble dihydrodiols by the trans addition of water. May play a role in the metabolism of endogenous lipids such as epoxide- containing fatty acids (454 aa)	-
HNRNPU	Heterogeneous nuclear ribonucleoprotein U (scaffold attachment factor A) (789 aa)	-
CFH	Uncharacterized protein; Sus scrofa complement factor H (CFH), nuclear gene encoding mitochondrial protein, mRNA (866 aa)	-
TP53BP2	Tumor protein p53 binding protein 2 (1135 aa)	-
ASPM	Abnormal spindle microtubule assembly (2620 aa)	-
KIF14	Kinesin family member 14; Belongs to the TRAFAC class myosin-kinesin ATPase superfamily. Kinesin family (800 aa)	-
C9orf3	Chromosome 9 open reading frame 3 (265 aa)	-
NTRK2	annotation not available (395 aa)	-
RMI1	RecQ mediated genome instability 1 (623 aa)	-
FRMD3	FERM domain containing 3 (305 aa)	-
RASEF	RAS and EF-hand domain containing (409 aa)	-
MTPAP	Uncharacterized protein (581 aa)	-
KIF5B	Kinesin-like protein; Belongs to the TRAFAC class myosin-kinesin ATPase superfamily. Kinesin family (960 aa)	-
TMEM236	Transmembrane protein 236 (349 aa)	-
GPR158	G protein-coupled receptor 158 (239 aa)	-
YME1L1	YME1-like 1 ATPase (768 aa)	-
ENSSSCG00000011068	annotation not available (649 aa)	-
ARMC4	Armadillo repeat containing 4 (505 aa)	-
KIAA1217	KIAA1217 (1814 aa)	-
NRP1	Neuropilin; Belongs to the neuropilin family (924 aa)	-
ENSSSCG00000011128	Inter-alpha-trypsin inhibitor heavy chain H2; May act as a carrier of hyaluronan in serum or as a binding protein between hyaluronan and other matrix protein, including those on cell surfaces in tissues to regulate the localization, synthesis and degradation of hyaluronan which are essential to cells undergoing biological processes (416 aa)	-
PFKFB3	6-phosphofructo-2-kinase/fructose-2,6-biphosphatase 3 (554 aa)	-
ADARB2	Adenosine deaminase, RNA-specific, B2 (non-functional) (713 aa)	-
SUSD4	Uncharacterized protein (435 aa)	-
COL6A5	Collagen, type VI, alpha 5 (2599 aa)	-
EFHB	EF-hand domain family, member B (845 aa)	-
TOP2B	DNA topoisomerase 2; Control of topological states of DNA by transient breakage and subsequent rejoining of DNA strands. Topoisomerase II makes double-strand breaks (1615 aa)	-
XIRP1	Xin actin-binding repeat containing 1 (1839 aa)	-
POMGNT2	Protein O-linked mannose N-acetylglucosaminyltransferase 2 (beta 1,4-) (580 aa)	-
CDCP1	CUB domain containing protein 1 (836 aa)	-
CLEC3B	C-type lectin domain family 3, member B (202 aa)	-
NBEAL2	Neurobeachin-like 2 (493 aa)	-
COL7A1	Collagen, type VII, alpha 1 (2939 aa)	-
LAMB2	Laminin, beta 2 (laminin S) (1642 aa)	-
USP4	Uncharacterized protein; Ubiquitin specific peptidase 4 (proto-oncogene); Belongs to the peptidase C19 family (963 aa)	-
HYAL1	Hyaluronidase-1; May have a role in promoting tumor progression. May block the TGFB1-enhanced cell growth (By similarity); Belongs to the glycosyl hydrolase 56 family (433 aa)	-
ENSSSCG00000011425	RAD54 like 2 (S. cerevisiae) (865 aa)	-
BAP1	Ubiquitin carboxyl-terminal hydrolase BAP1; Uncharacterized protein (729 aa)	-
PHF7	PHD finger protein 7 (384 aa)	-
NISCH	Nischarin (1592 aa)	-
ITIH1	Inter-alpha-trypsin inhibitor heavy chain H1; May act as a carrier of hyaluronan in serum or as a binding protein between hyaluronan and other matrix protein, including those on cell surfaces in tissues to regulate the localization, synthesis and degradation of hyaluronan which are essential to cells undergoing biological processes (900 aa)	-
ITIH4	Inter-alpha-trypsin inhibitor heavy chain H4; Type II acute-phase protein (APP) involved in inflammatory responses to trauma. May also play a role in liver development or regeneration (728 aa)	-
SFMBT1	Scm-like with four mbt domains 1 (868 aa)	-
CHDH	Choline dehydrogenase; Belongs to the GMC oxidoreductase family (594 aa)	-
ATXN7	Ataxin 7 (758 aa)	-
PSMD6	Proteasome 26S subunit, non-ATPase 6 (291 aa)	-
PRICKLE2	Prickle planar cell polarity protein 2; Prickle homolog 2 (Drosophila) (858 aa)	-
ADAMTS9	ADAM metallopeptidase with thrombospondin type 1 motif, 9 (1936 aa)	-
TTLL3	Uncharacterized protein (869 aa)	-
TSEN2	tRNA-splicing endonuclease subunit Sen2; Constitutes one of the two catalytic subunit of the tRNA-splicing endonuclease complex, a complex responsible for identification and cleavage of the splice sites in pre-tRNA. It cleaves pre-tRNA at the 5’- and 3’-splice sites to release the intron. The products are an intron and two tRNA half-molecules bearing 2’,3’-cyclic phosphate and 5’-OH termini. Ther…	-
TRH	Pro-thyrotropin-releasing hormone; Functions as a regulator of the biosynthesis of TSH in the anterior pituitary gland and as a neurotransmitter/ neuromodulator in the central and peripheral nervous systems (241 aa)	-
RPN1	Dolichyl-diphosphooligosaccharide--protein glycosyltransferase subunit 1; Essential subunit of the N-oligosaccharyl transferase (OST) complex which catalyzes the transfer of a high mannose oligosaccharide from a lipid-linked oligosaccharide donor to an asparagine residue within an Asn-X-Ser/Thr consensus motif in nascent polypeptide chains (608 aa)	-
BFSP2	Beaded filament structural protein 2, phakinin; Belongs to the intermediate filament family (415 aa)	-
TF	Serotransferrin; Transferrins are iron binding transport proteins which can bind two Fe(3+) ions in association with the binding of an anion, usually bicarbonate. It is responsible for the transport of iron from sites of absorption and heme degradation to those of storage and utilization. Serum transferrin may also have a further role in stimulating cell proliferation (715 aa)	-
PLOD2	Procollagen-lysine, 2-oxoglutarate 5-dioxygenase 2 (649 aa)	-
ZIC4	Zic family member 4 (371 aa)	-
ENSSSCG00000011724	Uncharacterized protein (731 aa)	-
PDCD10	Uncharacterized protein; Programmed cell death 10 (212 aa)	-
SERPINI1	Serpin family I member 1; Serpin peptidase inhibitor, clade I (neuroserpin), member 1; Belongs to the serpin family (410 aa)	-
AHSG	alpha-2-HS-glycoprotein (362 aa)	-
FETUB	Fetuin B (392 aa)	-
HRG	Histidine-rich glycoprotein (553 aa)	-
EIF4A2	Sus scrofa eukaryotic translation initiation factor 4A2 (EIF4A2), mRNA; Belongs to the DEAD box helicase family (407 aa)	-
MB21D2	Mab-21 domain containing 2 (428 aa)	-
ENSSSCG00000011852	annotation not available (223 aa)	-
HEG1	Heart development protein with EGF-like domains 1 (1094 aa)	-
PARP15	Poly (ADP-ribose) polymerase family, member 15 (574 aa)	-
DTX3L	Deltex 3 like, E3 ubiquitin ligase (738 aa)	-
GOLGB1	Golgin B1 (3234 aa)	-
MORC1	MORC family CW-type zinc finger 1 (956 aa)	-
CD47	Leukocyte surface antigen CD47; Receptor for SIRPA, binding to which prevents maturation of immature dendritic cells and inhibits cytokine production by mature dendritic cells. Interaction with SIRPG mediates cell-cell adhesion, enhances superantigen-dependent T-cell-mediated proliferation and costimulates T-cell activation. Plays an important role in memory formation and synaptic plasticity in t…	-
FILIP1L	Filamin A interacting protein 1-like (765 aa)	-
LIPI	Lipase, member I (430 aa)	-
ENSSSCG00000012006	Uncharacterized protein (1298 aa)	-
DOPEY2	Dopey family member 2 (2290 aa)	-
MX2	Interferon-induced GTP-binding protein Mx2; Interferon-induced dynamin-like GTPase with antiviral activity against influenza virus A (FLUAV); Belongs to the TRAFAC class dynamin-like GTPase superfamily. Dynamin/Fzo/YdjA family (711 aa)	-
MBTPS2	Membrane-bound transcription factor peptidase, site 2 (458 aa)	-
MAGEB18	MAGE family member B18 (342 aa)	-
ENSSSCG00000012188	Uncharacterized protein (311 aa)	-
GK	Uncharacterized protein; Glycerol kinase; Belongs to the FGGY kinase family (524 aa)	-
CFP	Complement factor properdin (463 aa)	-
DGKK	Diacylglycerol kinase, kappa (1265 aa)	-
GSPT2	G1 to S phase transition 2 (684 aa)	-
KDM5C	Lysine-specific demethylase 5C; Histone demethylase that specifically demethylates ’Lys- 4’ of histone H3, thereby playing a central role in histone code. Does not demethylate histone H3 ’Lys-9’, H3 ’Lys-27’, H3 ’Lys-36’, H3 ’Lys-79’ or H4 ’Lys-20’. Demethylates trimethylated and dimethylated but not monomethylated H3 ’Lys-4’. Participates in transcriptional repression of neuronal genes by recrui…	-
PFKFB1	Sus scrofa 6-phosphofructo-2-kinase/fructose-2,6-biphosphatase 1 (PFKFB1), mRNA (471 aa)	-
APEX2	DNA-(apurinic or apyrimidinic site) lyase; Initiates repair of AP sites in DNA by catalyzing hydrolytic incision of the phosphodiester backbone immediately adjacent to the damage, generating a single-strand break with 5’- deoxyribose phosphate and 3’-hydroxyl ends (515 aa)	-
MSN	Moesin; Probably involved in connections of major cytoskeletal structures to the plasma membrane. Plays a role in regulating the proliferation, migration, and adhesion of human lymphoid cells and participates in immunologic synapse formation (577 aa)	-
DLG3	Discs, large homolog 3 (Drosophila); Belongs to the MAGUK family (480 aa)	-
PGK1	annotation not available (405 aa)	-
FAM46D	Family with sequence similarity 46, member D (390 aa)	-
ENSSSCG00000012458	Uncharacterized protein (1168 aa)	-
SRPX2	Sushi-repeat containing protein, X-linked 2 (465 aa)	-
TAF7L	TATA-box binding protein associated factor 7 like (468 aa)	-
ENSSSCG00000012495	Uncharacterized protein (659 aa)	-
GLRA4	Glycine receptor, alpha 4; Belongs to the ligand-gated ion channel (TC 1.A.9) family (457 aa)	-
ENSSSCG00000022981	Uncharacterized protein (380 aa)	-
PSMD10	Uncharacterized protein (226 aa)	-
COL4A6	Uncharacterized protein; Collagen, type IV, alpha 6; Belongs to the type IV collagen family (1580 aa)	-
NKAP	NFKB activating protein (417 aa)	-
DOCK11	Dedicator of cytokinesis 11; Belongs to the DOCK family (1766 aa)	-
THOC2	THO complex 2 (1601 aa)	-
ENSSSCG00000012645	Uncharacterized protein (464 aa)	-
SLC25A14	Solute carrier family 25 member 14; Belongs to the mitochondrial carrier (TC 2.A.29) family (350 aa)	-
ENSSSCG00000012682	Uncharacterized protein (139 aa)	-
ZNF449	Zinc finger protein 449 (199 aa)	-
F9	Coagulation factor IX; Factor IX is a vitamin K-dependent plasma protein that participates in the intrinsic pathway of blood coagulation by converting factor X to its active form in the presence of Ca(2+) ions, phospholipids, and factor VIIIa (462 aa)	-
LDOC1	LDOC1, regulator of NFKB signaling; Leucine zipper, down-regulated in cancer 1 (146 aa)	-
MTMR1	Myotubularin related protein 1; Belongs to the protein-tyrosine phosphatase family. Non-receptor class myotubularin subfamily (671 aa)	-
CD99L2	CD99 molecule-like 2 (208 aa)	-
VMA21	Vacuolar ATPase assembly integral membrane protein VMA21; Required for the assembly of the V0 complex of the vacuolar ATPase (V-ATPase) in the endoplasmic reticulum (101 aa)	-
IDH3G	Isocitrate dehydrogenase [NAD] subunit gamma, mitochondrial; Regulatory subunit which plays a role in the allosteric regulation of the enzyme catalyzing the decarboxylation of isocitrate (ICT) into alpha-ketoglutarate. The heterodimer composed of the alpha (IDH3A) and beta (IDH3B) subunits and the heterodimer composed of the alpha (IDH3A) and gamma (IDH3G) subunits, have considerable basal activi…	-
HCFC1	Host cell factor C1 (2074 aa)	-
MXRA5	Matrix-remodelling associated 5 (2830 aa)	-
NADSYN1	Glutamine-dependent NAD(+) synthetase; In the C-terminal section; belongs to the NAD synthetase family (445 aa)	-
TPCN2	Two pore segment channel 2 (502 aa)	-
KMT5B	Histone-lysine N-methyltransferase (865 aa)	-
B3GNT1	Uncharacterized protein; UDP-GlcNAc-betaGal beta-1,3-N-acetylglucosaminyltransferase 1 (415 aa)	-
CST6	Cystatin E/M; Belongs to the cystatin family (149 aa)	-
ENSSSCG00000012962	Uncharacterized protein (166 aa)	-
MUS81	MUS81 structure-specific endonuclease subunit (552 aa)	-
RELA	NF-kappaB transcription factor p65 subunit; Sus scrofa v-rel reticuloendotheliosis viral oncogene homolog A (avian) (RELA), mRNA (553 aa)	-
ARL2	annotation not available (184 aa)	-
PPP2R5B	Serine/threonine-protein phosphatase 2A 56 kDa regulatory subunit; The B regulatory subunit might modulate substrate selectivity and catalytic activity, and also might direct the localization of the catalytic enzyme to a particular subcellular compartment (497 aa)	-
CDC42BPG	CDC42 binding protein kinase gamma (DMPK-like) (1552 aa)	-
PYGM	Alpha-1,4 glucan phosphorylase; Phosphorylase is an important allosteric enzyme in carbohydrate metabolism. Enzymes from different sources differ in their regulatory mechanisms and in their natural substrates. However, all known phosphorylases share catalytic and structural properties (842 aa)	-
TRPT1	tRNA phosphotransferase 1 (252 aa)	-
MYRF	Myelin regulatory factor (1088 aa)	-
VWCE	Von Willebrand factor C and EGF domains (946 aa)	-
ENSSSCG00000013097	Uncharacterized protein; Belongs to the peptidase A1 family (404 aa)	-
OSBP	Oxysterol binding protein; Belongs to the OSBP family (809 aa)	-
CLP1	Polyribonucleotide 5’-hydroxyl-kinase Clp1; Polynucleotide kinase that can phosphorylate the 5’- hydroxyl groups of double-stranded RNA (dsRNA), single-stranded RNA (ssRNA), double stranded DNA (dsDNA) and double-stranded DNA-RNA hybrids. dsRNA is phosphorylated more efficiently than dsDNA, and the RNA component of a DNA-RNA hybrid is phosphorylated more efficiently than the DNA component. Appear…	-
MYBPC3	Myosin binding protein C, cardiac (1272 aa)	-
LRP4	Low density lipoprotein receptor-related protein 4 (1898 aa)	-
F2	Prothrombin; Thrombin, which cleaves bonds after Arg and Lys, converts fibrinogen to fibrin and activates factors V, VII, VIII, XIII, and, in complex with thrombomodulin, protein C. Functions in blood homeostasis, inflammation and wound healing (By similarity) (623 aa)	-
CHRM4	Muscarinic acetylcholine receptor; The muscarinic acetylcholine receptor mediates various cellular responses, including inhibition of adenylate cyclase, breakdown of phosphoinositides and modulation of potassium channels through the action of G proteins (454 aa)	-
LRRC4C	Leucine rich repeat containing 4C (640 aa)	-
METTL15	Methyltransferase like 15 (405 aa)	-
ENSSSCG00000013337	Gamma-butyrobetaine hydroxylase 1 (227 aa)	-
IGSF22	Immunoglobulin superfamily, member 22 (943 aa)	-
LDHA	Sus scrofa lactate dehydrogenase A (LDHA), mRNA (332 aa)	-
ENSSSCG00000013369	Serum amyloid A protein; Major acute phase reactant. Apolipoprotein of the HDL complex (100 aa)	-
CRSP3	Calcitonin receptor-stimulating peptide 3; Sus scrofa mediator complex subunit 23 (CRSP3), mRNA; Belongs to the calcitonin family (125 aa)	-
CYP2R1	Cytochrome P450, family 2, subfamily R, polypeptide 1 (511 aa)	-
SBF2	SET binding factor 2; Belongs to the protein-tyrosine phosphatase family. Non-receptor class myotubularin subfamily (1394 aa)	-
REXO1	Uncharacterized protein (1211 aa)	-
C19orf70	MICOS complex subunit MIC13; Component of the MICOS complex, a large protein complex of the mitochondrial inner membrane that plays crucial roles in the maintenance of crista junctions, inner membrane architecture, and formation of contact sites to the outer membrane. Constituent of mature MICOS complex, it is required for the formation of cristae junction (CJ) and maintenance of cristae morpholo…	-
NRTN	Neurturin (140 aa)	-
DENND1C	DENN/MADD domain containing 1C (795 aa)	-
C3	Complement C3; C3 plays a central role in the activation of the complement system. Its processing by C3 convertase is the central reaction in both classical and alternative complement pathways. After activation C3b can bind covalently, via its reactive thioester, to cell surface carbohydrates or immune aggregates (By similarity) (1238 aa)	-
CAMSAP3	Calmodulin regulated spectrin-associated protein family, member 3 (1274 aa)	-
HNRNPM	Heterogeneous nuclear ribonucleoprotein M (704 aa)	-
ENSSSCG00000013607	Uncharacterized protein (349 aa)	-
ENSSSCG00000013609	Uncharacterized protein (772 aa)	-
ENSSSCG00000013610	Uncharacterized protein; Belongs to the G-protein coupled receptor 3 family (774 aa)	-
ATG4D	Cysteine protease ATG4D; Cysteine protease ATG4D- Cysteine protease required for the cytoplasm to vacuole transport (Cvt) and autophagy. Cleaves the C-terminal amino acid of ATG8 family proteins MAP1LC3 and GABARAPL2, to reveal a C-terminal glycine. Exposure of the glycine at the C-terminus is essential for ATG8 proteins conjugation to phosphatidylethanolamine (PE) and insertion to membranes, whi…	-
TYK2	Sus scrofa tyrosine kinase 2 (TYK2), mRNA (1184 aa)	-
ENSSSCG00000013650	Ribonucleoprotein, PTB binding 1 (745 aa)	-
FDX1L	Ribonucleoprotein, PTB binding 1; Ferredoxin 1-like (186 aa)	-
ICAM5	Intercellular adhesion molecule 5 (922 aa)	-
DHPS	Deoxyhypusine synthase (369 aa)	-
KLF1	Sus scrofa Kruppel-like factor 1 (erythroid) (KLF1), mRNA (367 aa)	-
BEST2	Bestrophin; Forms calcium-sensitive chloride channels. Permeable to bicarbonate (507 aa)	-
CACNA1A	Voltage-dependent P/Q-type calcium channel subunit alpha; Voltage-sensitive calcium channels (VSCC) mediate the entry of calcium ions into excitable cells and are also involved in a variety of calcium-dependent processes, including muscle contraction, hormone or neurotransmitter release, gene expression, cell motility, cell division and cell death. The isoform alpha-1A gives rise to P and/or Q-ty…	-
OR1I1	Olfactory receptor, family 1, subfamily I, member 1 (313 aa)	-
C19orf44	Chromosome 19 open reading frame 44 (668 aa)	-
ATP13A1	ATPase type 13A1 (1204 aa)	-
LPAR2	Uncharacterized protein; Lysophosphatidic acid receptor 2; Belongs to the G-protein coupled receptor 1 family (351 aa)	-
CILP2	Cartilage intermediate layer protein 2 (1157 aa)	-
THEG	Theg spermatid protein (382 aa)	-
FLT4	Fms-related tyrosine kinase 4; Belongs to the protein kinase superfamily. Tyr protein kinase family. CSF-1/PDGF receptor subfamily (1364 aa)	-
N4BP3	NEDD4 binding protein 3 (543 aa)	-
FAM193B	Uncharacterized protein; Family with sequence similarity 193, member B (903 aa)	-
MXD3	MAX dimerization protein 3 (206 aa)	-
DHFR	Dihydrofolate reductase; Key enzyme in folate metabolism. Contributes to the de novo mitochondrial thymidylate biosynthesis pathway. Catalyzes an essential reaction for de novo glycine and purine synthesis, and for DNA precursor synthesis. Binds its own mRNA and that of DHFR2 (By similarity) (186 aa)	-
ATP6AP1L	Uncharacterized protein; ATPase, H+ transporting, lysosomal accessory protein 1-like (246 aa)	-
TTC37	Uncharacterized protein (430 aa)	-
RIOK2	Uncharacterized protein; RIO kinase 2 (552 aa)	-
APC	Uncharacterized protein; Adenomatous polyposis coli (1761 aa)	-
CEP120	Centrosomal protein 120kDa (989 aa)	-
LMNB1	Lamin B1; Belongs to the intermediate filament family (586 aa)	-
ADAMTS19	ADAM metallopeptidase with thrombospondin type 1 motif 19 (280 aa)	-
ENSSSCG00000014271	Uncharacterized protein (394 aa)	-
SOWAHA	Sosondowah ankyrin repeat domain family member A (575 aa)	-
HSPA4	Heat shock 70kDa protein 4 (840 aa)	-
TGFBI	Transforming growth factor-beta-induced protein ig-h3; Plays a role in cell adhesion (By similarity). May play a role in cell-collagen interactions (608 aa)	-
CDC23	Uncharacterized protein; Cell division cycle 23 (594 aa)	-
TMEM173	Stimulator of interferon genes protein; Facilitator of innate immune signaling that acts as a sensor of cytosolic DNA from bacteria and viruses and promotes the production of type I interferon (IFN-alpha and IFN-beta). Innate immune response is triggered in response to non-CpG double- stranded DNA from viruses and bacteria delivered to the cytoplasm. Acts by recognizing and binding cyclic di-GMP …	-
CXXC5	CXXC finger protein 5 (322 aa)	-
ENSSSCG00000014405	Uncharacterized protein (246 aa)	-
ENSSSCG00000014410	SH3 domain containing ring finger 2 (345 aa)	-
SIRT3	NAD-dependent protein deacetylase; NAD-dependent protein deacetylase (332 aa)	-
RIC3	RIC3 acetylcholine receptor chaperone (359 aa)	-
HPX	Hemopexin; Binds heme and transports it to the liver for breakdown and iron recovery, after which the free hemopexin returns to the circulation (459 aa)	-
LOC733579	Sus scrofa tripartite motif protein TRIM5 (LOC733579), mRNA (492 aa)	-
ENSSSCG00000027950	Olfactory receptor (316 aa)	-
OR51L1	Olfactory receptor (313 aa)	-
OR52R1	annotation not available (314 aa)	-
ENSSSCG00000014799	Uncharacterized protein; Belongs to the transient receptor (TC 1.A.4) family (1170 aa)	-
NUMA1	Nuclear mitotic apparatus protein 1 (2111 aa)	-
ATG16L2	Autophagy related 16-like 2 (S. cerevisiae) (621 aa)	-
C2CD3	C2 calcium-dependent domain containing 3 (2346 aa)	-
KLHL35	Kelch-like family member 35 (576 aa)	-
MAP6	Microtubule-associated protein 6 (795 aa)	-
MYO7A	Unconventional myosin-VIIa; Myosins are actin-based motor molecules with ATPase activity. Unconventional myosins serve in intracellular movements. Their highly divergent tails bind to membranous compartments, which are then moved relative to actin filaments. In the retina, plays an important role in the renewal of the outer photoreceptor disks. Plays an important role in the distribution and migr…	-
RSF1	Uncharacterized protein; Remodeling and spacing factor 1 (1344 aa)	-
DDIAS	DNA damage-induced apoptosis suppressor (987 aa)	-
CCDC90B	Coiled-coil domain containing 90B (220 aa)	-
TMEM126B	Transmembrane protein 126B (228 aa)	-
CCDC83	Coiled-coil domain containing 83 (356 aa)	-
FZD4	Frizzled class receptor 4; Belongs to the G-protein coupled receptor Fz/Smo family (586 aa)	-
GRM5	Glutamate receptor, metabotropic 5 (338 aa)	-
NAALAD2	N-acetylated alpha-linked acidic dipeptidase 2 (738 aa)	-
FAT3	FAT atypical cadherin 3 (4588 aa)	-
ENSSSCG00000014942	Deuterosome assembly protein 1 (85 aa)	-
KIAA1731	Centrosomal protein 295; KIAA1731 (2016 aa)	-
CNTN5	Uncharacterized protein; Contactin 5 (1103 aa)	-
DLAT	Acetyltransferase component of pyruvate dehydrogenase complex; The pyruvate dehydrogenase complex catalyzes the overall conversion of pyruvate to acetyl-CoA and CO(2) (647 aa)	-
NCAM1	Neural cell adhesion molecule 1 (1116 aa)	-
APOA4	Apolipoprotein A-IV; May have a role in chylomicrons and VLDL secretion and catabolism. Required for efficient activation of lipoprotein lipase by ApoC-II; potent activator of LCAT. Apoa-IV is a major component of HDL and chylomicrons (382 aa)	-
APOC3	Apolipoprotein C-III; Component of triglyceride-rich very low density lipoproteins (VLDL) and high density lipoproteins (HDL) in plasma. Plays a multifaceted role in triglyceride homeostasis. Intracellularly, promotes hepatic very low density lipoprotein 1 (VLDL1) assembly and secretion; extracellularly, attenuates hydrolysis and clearance of triglyceride-rich lipoproteins (TRLs). Impairs the lip…	-
APOA1	Apolipoprotein A-I; Participates in the reverse transport of cholesterol from tissues to the liver for excretion by promoting cholesterol efflux from tissues and by acting as a cofactor for the lecithin cholesterol acyltransferase (LCAT). As part of the SPAP complex, activates spermatozoa motility; Belongs to the apolipoprotein A1/A4/E family (265 aa)	-
AMICA1	Uncharacterized protein; Adhesion molecule, interacts with CXADR antigen 1 (384 aa)	-
CD3E	T-cell surface glycoprotein CD3 epsilon chain; Part of the TCR-CD3 complex present on T-lymphocyte cell surface that plays an essential role in adaptive immune response. When antigen presenting cells (APCs) activate T-cell receptor (TCR), TCR-mediated signals are transmitted across the cell membrane by the CD3 chains CD3D, CD3E, CD3G and CD3Z. All CD3 chains contain immunoreceptor tyrosine-based …	-
UBE4A	Uncharacterized protein; Ubiquitination factor E4A (1067 aa)	-
CXCR5	Chemokine (C-X-C motif) receptor 5; Belongs to the G-protein coupled receptor 1 family (373 aa)	-
ABCG4	Uncharacterized protein; ATP-binding cassette, sub-family G (WHITE), member 4 (646 aa)	-
NLRX1	Uncharacterized protein; NLR family member X1 (975 aa)	-
RNF26	Ring finger protein 26 (433 aa)	-
UBASH3B	Ubiquitin associated and SH3 domain containing B (603 aa)	-
SPA17	Sperm surface protein Sp17; Sperm surface zona pellucida binding protein. Helps to bind spermatozoa to the zona pellucida with high affinity. Might function in binding zona pellucida and carbohydrates (153 aa)	-
STT3A	Uncharacterized protein; STT3A, subunit of the oligosaccharyltransferase complex (catalytic) (705 aa)	-
FLI1	Fli-1 proto-oncogene, ETS transcription factor (169 aa)	-
ARHGAP32	Rho GTPase activating protein 32 (2014 aa)	-
SNX19	Sorting nexin 19 (1007 aa)	-
FMO4	Flavin containing monooxygenase 4 (417 aa)	-
PRELP	Proline/arginine-rich end leucine-rich repeat protein (375 aa)	-
STEAP4	Sus scrofa STEAP family member 4 (STEAP4), mRNA (470 aa)	-
FAM237B	Family with sequence similarity 237 member B (132 aa)	-
GTPBP10	GTP-binding protein 10 (putative) (388 aa)	-
SLC25A13	Solute carrier family 25 (aspartate/glutamate carrier), member 13; Belongs to the mitochondrial carrier (TC 2.A.29) family (677 aa)	-
LRRC72	Leucine rich repeat containing 72 (288 aa)	-
TWIST1	Twist family bHLH transcription factor 1 (150 aa)	-
ENSSSCG00000015389	Uncharacterized protein (1043 aa)	-
ABCB1	Uncharacterized protein (1257 aa)	-
PCLO	Piccolo presynaptic cytomatrix protein (5077 aa)	-
CACNA2D1	Sus scrofa calcium channel, voltage-dependent, alpha 2/delta subunit 1 (CACNA2D1), mRNA (1091 aa)	-
ENSSSCG00000015404	Uncharacterized protein (226 aa)	-
CCDC146	Coiled-coil domain containing 146 (808 aa)	-
ORC5	Origin recognition complex, subunit 5 (388 aa)	-
LAMB1	Laminin, beta 1 (1799 aa)	-
MYOC	Myocilin, trabecular meshwork inducible glucocorticoid response (489 aa)	-
DARS2	aspartyl-tRNA synthetase 2, mitochondrial (656 aa)	-
SERPINC1	Uncharacterized protein; Serpin peptidase inhibitor, clade C (antithrombin), member 1; Belongs to the serpin family (463 aa)	-
ENSSSCG00000015499	RAB GTPase activating protein 1 like (490 aa)	-
GPR52	G protein-coupled receptor 52; Belongs to the G-protein coupled receptor 1 family (361 aa)	-
QSOX1	Quiescin Q6 sulfhydryl oxidase 1 (741 aa)	-
KIAA1614	KIAA1614 (290 aa)	-
LAMC1	Uncharacterized protein; Laminin, gamma 1 (formerly LAMB2) (1606 aa)	-
EDEM3	alpha-1,2-Mannosidase; ER degradation enhancer, mannosidase alpha-like 3; Belongs to the glycosyl hydrolase 47 family (744 aa)	-
CENPF	Centromere protein F, 350/400kDa (2576 aa)	-
ATF3	Activating transcription factor 3 (181 aa)	-
COBL	Cordon-bleu WH2 repeat protein (230 aa)	-
ENSSSCG00000015633	Uncharacterized protein (776 aa)	-
APOR	Apolipoprotein R; May be a lipoprotein-borne regulator of either the coagulation or the complement cascades (202 aa)	-
SPOPL	Speckle-type POZ protein-like (374 aa)	-
AGPAT5	Sus scrofa 1-acylglycerol-3-phosphate O-acyltransferase 5 (lysophosphatidic acid acyltransferase, epsilon) (AGPAT5), mRNA (365 aa)	-
XKR5	XK-related protein; XK, Kell blood group complex subunit-related family, member 5 (677 aa)	-
ENSSSCG00000015773	Uncharacterized protein (195 aa)	-
ACSL1	Uncharacterized protein; Sus scrofa acyl-CoA synthetase long-chain family member 1 (ACSL1), mRNA (699 aa)	-
TLR3	Uncharacterized protein; Sus scrofa toll-like receptor 3 (TLR3), mRNA (905 aa)	-
ENSSSCG00000015805	Uncharacterized protein (76 aa)	-
ADAM-9	ADAM metallopeptidase domain 9 (819 aa)	-
RAB11FIP1	RAB11 family interacting protein 1 (class I) (634 aa)	-
ENSSSCG00000015829	Uncharacterized protein (778 aa)	-
RNF122	Ring finger protein 122 (154 aa)	-
TEX15	Testis expressed 15, meiosis and synapsis associated; Testis expressed 15 (2794 aa)	-
FMNL2	Formin-like 2 (1047 aa)	-
ITGB6	Integrin beta-6; Integrin alpha-V/beta-6 is a receptor for fibronectin and cytotactin. It recognizes the sequence R-G-D in its ligands. ITGAV-ITGB6 act as a receptor for fibrillin-1 (FBN1) and mediates R-G-D-dependent cell adhesion to FBN1 (596 aa)	-
ABCB11	ATP-binding cassette, sub-family B (MDR/TAP), member 11 (1332 aa)	-
PPIG	Peptidylprolyl isomerase G (cyclophilin G) (753 aa)	-
HOXD1	Homeobox D1 (327 aa)	-
HIBCH	3-hydroxyisobutyryl-CoA hydrolase, mitochondrial; Hydrolyzes 3-hydroxyisobutyryl-CoA (HIBYL-CoA), a saline catabolite; Belongs to the enoyl-CoA hydratase/isomerase family (139 aa)	-
ENSSSCG00000016061	annotation not available (667 aa)	-
ANKRD44	Ankyrin repeat domain 44 (971 aa)	-
HSPD1	Heat shock 60kDa protein 1 (chaperonin); Belongs to the chaperonin (HSP60) family (575 aa)	-
PLCL1	Phospholipase C-like 1 (968 aa)	-
ALS2CR11	Uncharacterized protein; Amyotrophic lateral sclerosis 2 (juvenile) chromosome region, candidate 11 (360 aa)	-
BMPR2	Sus scrofa bone morphogenetic protein receptor, type II (serine/threonine kinase) (BMPR2), mRNA (1038 aa)	-
FZD5	Frizzled class receptor 5; Belongs to the G-protein coupled receptor Fz/Smo family (586 aa)	-
ENSSSCG00000016159	Carbamoyl-phosphate synthase 1 (1458 aa)	-
ERBB4	Receptor protein-tyrosine kinase (690 aa)	-
FN1	Fibronectin 1 (2478 aa)	-
PLCD4	1-phosphatidylinositol 4,5-bisphosphate phosphodiesterase delta-4; Hydrolyzes the phosphatidylinositol 4,5-bisphosphate (PIP2) to generate 2 second messenger molecules diacylglycerol (DAG) and inositol 1,4,5-trisphosphate (IP3). DAG mediates the activation of protein kinase C (PKC), while IP3 releases Ca(2+) from intracellular stores. Required for acrosome reaction in sperm during fertilization, …	-
CCDC108	Cilia and flagella associated protein 65; Coiled-coil domain containing 108 (669 aa)	-
NHEJ1	Nonhomologous end-joining factor 1 (305 aa)	-
GLB1L	Galactosidase, beta 1-like; Belongs to the glycosyl hydrolase 35 family (652 aa)	-
STK16	Serine/threonine kinase 16 (305 aa)	-
KCNE4	Potassium voltage-gated channel, Isk-related family, member 4 (170 aa)	-
EPHA4	Uncharacterized protein; Sus scrofa EPH receptor A4 (EPHA4), mRNA (664 aa)	-
ENSSSCG00000016231	Uncharacterized protein (289 aa)	-
SLC16A14	Solute carrier family 16, member 14 (349 aa)	-
CHRNG	Cholinergic receptor, nicotinic, gamma (muscle) (519 aa)	-
HJURP	Holliday junction recognition protein (723 aa)	-
SNED1	Sushi, nidogen and EGF-like domains 1 (1414 aa)	-
ENSSSCG00000016397	annotation not available (2640 aa)	-
NOS3	Nitric oxide synthase, endothelial; Produces nitric oxide (NO) which is implicated in vascular smooth muscle relaxation through a cGMP-mediated signal transduction pathway. NO mediates vascular endothelial growth factor (VEGF)-induced angiogenesis in coronary vessels and promotes blood clotting through the activation of platelets (By similarity) (1155 aa)	-
ENSSSCG00000016483	Trypsin; Sus scrofa trypsinogen (LOC100302368), mRNA (246 aa)	-
DGKI	Diacylglycerol kinase (351 aa)	-
FLNC	Filamin C, gamma (2720 aa)	-
OPN1SW	Uncharacterized protein; Opsin 1 (cone pigments), short-wave-sensitive (351 aa)	-
FAM71F2	Family with sequence similarity 71, member F2 (300 aa)	-
PTPRZ1	Protein tyrosine phosphatase, receptor-type, Z polypeptide 1 (2192 aa)	-
WNT16	Protein Wnt; Ligand for members of the frizzled family of seven transmembrane receptors (362 aa)	-
ENSSSCG00000016627	annotation not available (304 aa)	-
LRRN3	Leucine rich repeat neuronal 3 (708 aa)	-
ENSSSCG00000016669	Uncharacterized protein (125 aa)	-
GHRHR	Growth hormone-releasing hormone receptor; Receptor for GRF, coupled to G proteins which activate adenylyl cyclase. Stimulates somatotroph cell growth, growth hormone gene transcription and growth hormone secretion (410 aa)	-
HOXA5	Sus scrofa homeobox A5 (HOXA5), mRNA (270 aa)	-
MYO1G	Myosin IG; Belongs to the TRAFAC class myosin-kinesin ATPase superfamily. Myosin family (708 aa)	-
TMED4	Transmembrane emp24 protein transport domain containing 4 (241 aa)	-
ENSSSCG00000016763	GLI family zinc finger 3 (886 aa)	-
MYO10	Myosin X; Belongs to the TRAFAC class myosin-kinesin ATPase superfamily. Myosin family (2010 aa)	-
PDZD2	annotation not available (2636 aa)	-
RAD1	RAD1 checkpoint DNA exonuclease (281 aa)	-
NIPBL	Nipped-B homolog (Drosophila) (2810 aa)	-
C9	Uncharacterized protein; Complement component 9 (453 aa)	-
C7	Complement component C7; Constituent of the membrane attack complex (MAC) that plays a key role in the innate and adaptive immune response by forming pores in the plasma membrane of target cells. C7 serves as a membrane anchor; Belongs to the complement C6/C7/C8/C9 family (843 aa)	-
ENSSSCG00000016860	Uncharacterized protein (584 aa)	-
C6	Uncharacterized protein; Complement component 6 (766 aa)	-
C5orf51	Chromosome 5 open reading frame 51 (293 aa)	-
GHR	Growth hormone receptor; Receptor for pituitary gland growth hormone involved in regulating postnatal body growth. On ligand binding, couples to, and activates the JAK2/STAT5 pathway (638 aa)	-
IL6ST	Uncharacterized protein; Interleukin 6 signal transducer (912 aa)	-
ADAMTS6	ADAM metallopeptidase with thrombospondin type 1 motif, 6 (963 aa)	-
TRIM23	Tripartite motif containing 23 (576 aa)	-
TENM2	Teneurin transmembrane protein 2 (2534 aa)	-
MFAP3	Microfibrillar-associated protein 3 (366 aa)	-
FAT2	FAT atypical cadherin 2 (3972 aa)	-
NSUN2	NOP2/Sun RNA methyltransferase family, member 2; Belongs to the class I-like SAM-binding methyltransferase superfamily. RsmB/NOP family (798 aa)	-
SLC26A11	Sus scrofa solute carrier family 26, member 11 (SLC26A11), mRNA (599 aa)	-
ZACN	Zinc activated ligand-gated ion channel; Belongs to the ligand-gated ion channel (TC 1.A.9) family (414 aa)	-
SRP68	Signal recognition particle subunit SRP68; Signal-recognition-particle assembly has a crucial role in targeting secretory proteins to the rough endoplasmic reticulum membrane (624 aa)	-
ACOX1	Peroxisomal acyl-coenzyme A oxidase 1 ; Belongs to the acyl-CoA oxidase family (578 aa)	-
SDK2	Uncharacterized protein; Sidekick cell adhesion molecule 2 (2169 aa)	-
PRKCA	Protein kinase C, alpha; Belongs to the protein kinase superfamily (461 aa)	-
ERN1	Endoplasmic reticulum to nucleus signaling 1 (914 aa)	-
DDX42	DEAD (Asp-Glu-Ala-Asp) box helicase 42 (941 aa)	-
TANC2	Tetratricopeptide repeat, ankyrin repeat and coiled-coil containing 2 (1916 aa)	-
10-Mar	Membrane-associated ring finger (C3HC4) 10, E3 ubiquitin protein ligase (746 aa)	-
ENSSSCG00000017324	Uncharacterized protein (1688 aa)	-
PLEKHM1	Pleckstrin homology domain containing, family M (with RUN domain) member 1 (1048 aa)	-
ENSSSCG00000017332	Uncharacterized protein (317 aa)	-
UBTF	Upstream binding transcription factor, RNA polymerase I (644 aa)	-
DHX8	DEAH-box helicase 8; DEAH (Asp-Glu-Ala-His) box polypeptide 8 (1212 aa)	-
ENSSSCG00000017381	Uncharacterized protein (585 aa)	-
AOC2	Amine oxidase, copper containing 2 (retina-specific) (755 aa)	-
ATP6V0A1	ATPase, H+ transporting, lysosomal V0 subunit a1 (839 aa)	-
ENSSSCG00000017408	Uncharacterized protein (194 aa)	-
KCNH4	Potassium voltage-gated channel, subfamily H (eag-related), member 4 (1018 aa)	-
KRT26	Keratin 26; Belongs to the intermediate filament family (469 aa)	-
CCR7	Sus scrofa chemokine (C-C motif) receptor 7 (CCR7), mRNA; Belongs to the G-protein coupled receptor 1 family (380 aa)	-
SMARCE1	SWI/SNF related, matrix associated, actin dependent regulator of chromatin, subfamily e, member 1 (194 aa)	-
THRA	Thyroid hormone receptor, alpha (505 aa)	-
RPL19	annotation not available (196 aa)	-
TTLL6	Tubulin tyrosine ligase-like family, member 6 (834 aa)	-
ENSSSCG00000017556	Uncharacterized protein (149 aa)	-
ABCC3	ATP-binding cassette, sub-family C (CFTR/MRP), member 3 (1537 aa)	-
SPATA20	Uncharacterized protein; Sus scrofa spermatogenesis associated 20 (SPATA20), mRNA (789 aa)	-
ITGA3	Integrin, alpha 3 (antigen CD49C, alpha 3 subunit of VLA-3 receptor) (1052 aa)	-
PPP1R9B	Protein phosphatase 1, regulatory subunit 9B (818 aa)	-
ANKFN1	Ankyrin-repeat and fibronectin type III domain containing 1 (742 aa)	-
TEX14	Testis expressed 14, intercellular bridge forming factor; Testis expressed 14 (1462 aa)	-
ENSSSCG00000017655	Olfactory receptor (305 aa)	-
RNFT1	Ring finger protein, transmembrane 1 (357 aa)	-
INTS2	Integrator complex subunit 2 (1205 aa)	-
ACACA	acetyl-CoA carboxylase alpha (2227 aa)	-
HEATR9	HEAT repeat containing 9 (585 aa)	-
UTP6	UTP6, small subunit (SSU) processome component, homolog (yeast) (598 aa)	-
NF1	Neurofibromin 1 (2816 aa)	-
SPAG5	annotation not available (1195 aa)	-
KIAA0100	KIAA0100 (2233 aa)	-
PROCA1	Protein interacting with cyclin A1 (377 aa)	-
TP53I13	Tumor protein p53 inducible protein 13 (389 aa)	-
ENSSSCG00000017823	Reticulon 4 receptor like 1 (445 aa)	-
GGT6	Gamma-glutamyltransferase 6 (496 aa)	-
KIAA0753	KIAA0753 (960 aa)	-
PITPNM3	PITPNM family member 3 (973 aa)	-
RABEP1	Rabaptin, RAB GTPase binding effector protein 1 (335 aa)	-
MINK1	Misshapen like kinase 1 (1323 aa)	-
ARRB2	Arrestin, beta 2 (411 aa)	-
YBX2	Uncharacterized protein (365 aa)	-
TP53	Cellular tumor antigen p53; Acts as a tumor suppressor in many tumor types; induces growth arrest or apoptosis depending on the physiological circumstances and cell type. Involved in cell cycle regulation as a trans-activator that acts to negatively regulate cell division by controlling a set of genes required for this process. One of the activated genes is an inhibitor of cyclin-dependent kinase…	-
MYH2	Myosin-2; Muscle contraction. Required for cytoskeleton organization (By similarity) (1939 aa)	-
NCOR1	Nuclear receptor corepressor 1 (1952 aa)	-
SRCIN1	SRC kinase signaling inhibitor 1 (1193 aa)	-
ND4	NADH-ubiquinone oxidoreductase chain 4; Core subunit of the mitochondrial membrane respiratory chain NADH dehydrogenase (Complex I) that is believed to belong to the minimal assembly required for catalysis. Complex I functions in the transfer of electrons from NADH to the respiratory chain. The immediate electron acceptor for the enzyme is believed to be ubiquinone (By similarity) (459 aa)	-
DNMT3A	Uncharacterized protein; DNA (cytosine-5-)-methyltransferase 3 alpha; Belongs to the class I-like SAM-binding methyltransferase superfamily. C5-methyltransferase family (689 aa)	-
PHF6	PHD finger protein 6 (227 aa)	-
FCN2	Ficolin-2; May function in innate immunity through activation of the lectin complement pathway. Calcium-dependent and GlcNAc- binding lectin (By similarity) (323 aa)	-
ENSSSCG00000027801	Sus scrofa vitronectin (VTN), mRNA (458 aa)	-
TTLL7	Tubulin tyrosine ligase-like family, member 7 (738 aa)	-
RPUSD4	Uncharacterized protein (376 aa)	-
RUVBL1	RuvB-like helicase; Proposed core component of the chromatin remodeling INO80 complex which is involved in transcriptional regulation, DNA replication and probably DNA repair (448 aa)	-
SYCE1L	Synaptonemal complex central element protein 1-like (222 aa)	-
AATK	Apoptosis-associated tyrosine kinase (1382 aa)	-
WDHD1	WD repeat and HMG-box DNA binding protein 1 (1066 aa)	-
BSG	CD147; Basigin (Ok blood group) (218 aa)	-
ENSSSCG00000017216	Uncharacterized protein (621 aa)	-
ICA	Inhibitor of carbonic anhydrase; Inhibitor for carbonic anhydrase 2 (CA2). Does not bind iron ions (704 aa)	-
FASN	Uncharacterized protein; Sus scrofa fatty acid synthase (FASN), mRNA (1375 aa)	-
WRN	Werner syndrome, RecQ helicase-like (1507 aa)	-
INHA	Inhibin alpha chain; Inhibins and activins inhibit and activate, respectively, the secretion of follitropin by the pituitary gland. Inhibins/activins are involved in regulating a number of diverse functions such as hypothalamic and pituitary hormone secretion, gonadal hormone secretion, germ cell development and maturation, erythroid differentiation, insulin secretion, nerve cell survival, embryo…	-
ARHGAP23	Rho GTPase activating protein 23 (1157 aa)	-
PHC1	Uncharacterized protein; Polyhomeotic homolog 1 (Drosophila) (1098 aa)	-
CUL9	Cullin 9; Belongs to the cullin family (2527 aa)	-
PGLYRP2	N-acetylmuramoyl-L-alanine amidase; May play a scavenger role by digesting biologically active peptidoglycan (PGN) into biologically inactive fragments. Has no direct bacteriolytic activity (597 aa)	-
FTCD	Formimidoyltransferase-cyclodeaminase; Folate-dependent enzyme, that displays both transferase and deaminase activity. Serves to channel one-carbon units from formiminoglutamate to the folate pool; In the C-terminal section; belongs to the cyclodeaminase/cyclohydrolase family (541 aa)	-
ARHGAP21	Rho GTPase activating protein 21 (1930 aa)	-
MAP1A	Microtubule-associated protein 1A (2792 aa)	-
NUP153	Nucleoporin 153kDa (1477 aa)	-
SLC26A3	Chloride anion exchanger; Chloride/bicarbonate exchanger (686 aa)	-
AIMP1	Small inducible cytokine subfamily E member 1; Sus scrofa aminoacyl tRNA synthetase complex-interacting multifunctional protein 1 (AIMP1), mRNA (319 aa)	-
HNRNPH3	annotation not available (216 aa)	-
RNF41	Ring finger protein 41 (317 aa)	-
MED13	Mediator of RNA polymerase II transcription subunit 13; Component of the Mediator complex, a coactivator involved in the regulated transcription of nearly all RNA polymerase II-dependent genes. Mediator functions as a bridge to convey information from gene-specific regulatory proteins to the basal RNA polymerase II transcription machinery. Mediator is recruited to promoters by direct interactions…	-
FCN1	Ficolin-1; Extracellular lectin functioning as a pattern- recognition receptor in innate immunity. Binds the sugar moieties of pathogen-associated molecular patterns (PAMPs) displayed on microbes and activates the lectin pathway of the complement system. May also activate monocytes through a G protein-coupled receptor, FFAR2, inducing the secretion of interleukin-8/IL-8. Binds preferentially to 9…	-
ENSSSCG00000022358	RB28; Ras-related protein Rab-28 (139 aa)	-
ENSSSCG00000022138	Zinc finger FYVE-type containing 16 (1541 aa)	-
GPR153	G protein-coupled receptor 153 (640 aa)	-
DDX58	Probable ATP-dependent RNA helicase DDX58; Innate immune receptor which acts as a cytoplasmic sensor of viral nucleic acids and plays a major role in sensing viral infection and in the activation of a cascade of antiviral responses including the induction of type I interferons and proinflammatory cytokines. Its ligands include- 5’- triphosphorylated ssRNA and dsRNA and short dsRNA (<1 kb in lengt…	-
BPIFB2	Uncharacterized protein; BPI fold containing family B, member 2 (458 aa)	-
SCN7A	Sodium channel protein; Mediates the voltage-dependent sodium ion permeability of excitable membranes (1224 aa)	-
CYP11A1	Cholesterol side-chain cleavage enzyme, mitochondrial; Catalyzes the side-chain cleavage reaction of cholesterol to pregnenolone; Belongs to the cytochrome P450 family (378 aa)	-
FXR1	Fragile X mental retardation, autosomal homolog 1 (677 aa)	-
MAN2B2	Epididymis-specific alpha-mannosidase; Can digest both p-nitro-phenyl-alpha-D-mannoside and high mannose oligosaccharide (Man(8)-GlcNAc(2)). May be involved in sperm maturation. Has a possible role in specific sperm-egg interaction since sperm surface mannosidase acts like a receptor for mannose-containing oligosaccharides located on the zona pellucida (974 aa)	-
LDHAL6B	Lactate dehydrogenase A-like 6B (377 aa)	-
ENSSSCG00000021923	NADPH oxidase 5 (206 aa)	-
FTSJ1	Putative tRNA (cytidine(32)/guanosine(34)-2’-O)-methyltransferase; Methylates the 2’-O-ribose of nucleotides at positions 32 and 34 of the tRNA anticodon loop of substrate tRNAs (209 aa)	-
SPP2	Secreted phosphoprotein 24; Could coordinate an aspect of bone turnover; Belongs to the SPP2 family (204 aa)	-
ENSSSCG00000021108	Sucrase-isomaltase, intestinal; Belongs to the glycosyl hydrolase 31 family (495 aa)	-
CGA	Sus scrofa glycoprotein hormones, alpha polypeptide (CGA), mRNA; Belongs to the glycoprotein hormones subunit alpha family (120 aa)	-
TMEM87B	Transmembrane protein 87B (551 aa)	-
LZTS1	Leucine zipper tumor suppressor 1 (597 aa)	-
CBY1	Sus scrofa chibby homolog 1 (Drosophila) (CBY1), mRNA (127 aa)	-
WDFY4	Uncharacterized protein; WDFY family member 4 (3282 aa)	-
DLK1	Uncharacterized protein; Sus scrofa delta-like 1 homolog (Drosophila) (DLK1), transcript variant 1, mRNA (363 aa)	-
TP53INP1	Tumor protein p53 inducible nuclear protein 1 (239 aa)	-
F12	Coagulation factor XII; Factor XII is a serum glycoprotein that participates in the initiation of blood coagulation, fibrinolysis, and the generation of bradykinin and angiotensin. Prekallikrein is cleaved by factor XII to form kallikrein, which then cleaves factor XII first to alpha-factor XIIa and then trypsin cleaves it to beta- factor XIIa. Alpha-factor XIIa activates factor XI to factor XIa …	-
INHBA	Inhibin beta A chain; Inhibins and activins inhibit and activate, respectively, the secretion of follitropin by the pituitary gland. Inhibins/activins are involved in regulating a number of diverse functions such as hypothalamic and pituitary hormone secretion, gonadal hormone secretion, germ cell development and maturation, erythroid differentiation, insulin secretion, nerve cell survival, embry…	-
SPATA22	Sus scrofa spermatogenesis associated 22 (SPATA22), mRNA (118 aa)	-
ENSSSCG00000024257	Transmembrane protein 2 (845 aa)	-
OR12D3	Olfactory receptor, family 12, subfamily D, member 3 (316 aa)	-
MRPS18B	Sus scrofa mitochondrial ribosomal protein S18B (MRPS18B), nuclear gene encoding mitochondrial protein, mRNA; Belongs to the bacterial ribosomal protein bS18 family. Mitochondrion-specific ribosomal protein mS40 subfamily (258 aa)	-
SFRS18	Uncharacterized protein; Sus scrofa PNN-interacting serine/arginine-rich protein (SFRS18), mRNA (476 aa)	-
BMPER	BMP binding endothelial regulator (628 aa)	-
ENSSSCG00000012325	annotation not available (1235 aa)	-
ZNF157	Zinc finger protein 157 (530 aa)	-
RAP1A	annotation not available (184 aa)	-
EGFR	Receptor protein-tyrosine kinase; Sus scrofa epidermal growth factor receptor (EGFR), mRNA (785 aa)	-
TPO	Sus scrofa thyroid peroxidase (TPO), mRNA (926 aa)	-
TNFRSF1B	Uncharacterized protein; Tumor necrosis factor receptor superfamily, member 1B (436 aa)	-
CAPNS1	Calpain small subunit 1; Regulatory subunit of the calcium-regulated non- lysosomal thiol-protease which catalyzes limited proteolysis of substrates involved in cytoskeletal remodeling and signal transduction (266 aa)	-
UGCG	UDP-glucose ceramide glucosyltransferase; Uncharacterized protein (394 aa)	-
SLC40A1	Solute carrier family 40 member 1 (575 aa)	-
TKT	Sus scrofa transketolase (TKT), mRNA (623 aa)	-
DHX29	ATP-dependent RNA helicase DHX29; ATP-binding RNA helicase involved in translation initiation. Part of the 43S pre-initiation complex that is required for efficient initiation on mRNAs of higher eukaryotes with structured 5’-UTRs by promoting efficient NTPase-dependent 48S complex formation. Specifically binds to the 40S ribosome near the mRNA entrance. Does not possess a processive helicase acti…	-
KIF26B	Kinesin family member 26B; Belongs to the TRAFAC class myosin-kinesin ATPase superfamily. Kinesin family (1771 aa)	-
CAPN2	Calpain-2 catalytic subunit; Calcium-regulated non-lysosomal thiol-protease which catalyzes limited proteolysis of substrates involved in cytoskeletal remodeling and signal transduction. Proteolytically cleaves MYOC at ’Arg-226’. Proteolytically cleaves CPEB3 following neuronal stimulation which abolishes CPEB3 translational repressor activity, leading to translation of CPEB3 target mRNAs (451 aa)	-
IKZF5	IKAROS family zinc finger 5 (Pegasus) (419 aa)	-
C7H6orf10	Uncharacterized protein (569 aa)	-
CASP10	Uncharacterized protein; Caspase 10, apoptosis-related cysteine peptidase; Belongs to the peptidase C14A family (520 aa)	-
PEX19	Uncharacterized protein (337 aa)	-
ENSSSCG00000027504	Sus scrofa olfactory receptor-like protein 42-1 (OLF42-1), mRNA; Belongs to the G-protein coupled receptor 1 family (312 aa)	-
PROC	Vitamin K-dependent protein C; Protein C is a vitamin K-dependent serine protease that regulates blood coagulation by inactivating factors Va and VIIIa in the presence of calcium ions and phospholipids. Exerts a protective effect on the endothelial cell barrier function; Belongs to the peptidase S1 family (459 aa)	-
H3F3A	Histone H3.3; Variant histone H3 which replaces conventional H3 in a wide range of nucleosomes in active genes. Constitutes the predominant form of histone H3 in non-dividing cells and is incorporated into chromatin independently of DNA synthesis. Deposited at sites of nucleosomal displacement throughout transcribed genes, suggesting that it represents an epigenetic imprint of transcriptionally a…	-
ENSSSCG00000025256	Proteasome 26S subunit, non-ATPase 10 (226 aa)	-
PSAP	Saposin-B-Val; Saposin-B stimulates the hydrolysis of galacto- cerebroside sulfate by arylsulfatase A (EC 3.1.6.8), GM1 gangliosides by beta-galactosidase (EC 3.2.1.23) and globotriaosylceramide by alpha-galactosidase A (EC 3.2.1.22). Saposin-B forms a solubilizing complex with the substrates of the sphingolipid hydrolases (527 aa)	-
NPTN	Neuroplastin (374 aa)	-
CECR1	Adenosine deaminase 2; Adenosine deaminase that may contribute to the degradation of extracellular adenosine, a signaling molecule that controls a variety of cellular responses. Requires elevated adenosine levels for optimal enzyme activity. Binds to cell surfaces via proteoglycans and may play a role in the regulation of cell proliferation and differentiation, independently of its enzyme activit…	-
TRRAP	Transformation/transcription domain-associated protein; Belongs to the PI3/PI4-kinase family (3588 aa)	-
LIPG	Uncharacterized protein; Lipase, endothelial (501 aa)	-
SOD3	Superoxide dismutase [Cu-Zn]; Destroys radicals which are normally produced within the cells and which are toxic to biological systems; Belongs to the Cu-Zn superoxide dismutase family (243 aa)	-
ENSSSCG00000024978	annotation not available (601 aa)	-
ENSSSCG00000027435	annotation not available (136 aa)	-
BPIFA3	Uncharacterized protein; BPI fold containing family A, member 3 (238 aa)	-
ENSSSCG00000020713	Butyrophilin like 2 (494 aa)	-
F8	Coagulation factor VIII; Factor VIII, along with calcium and phospholipid, acts as a cofactor for factor IXa when it converts factor X to the activated form, factor Xa (2134 aa)	-
PSTPIP1	Uncharacterized protein; Proline-serine-threonine phosphatase interacting protein 1 (416 aa)	-
BPIFC	BPI fold containing family C (507 aa)	-
JAK1	Janus kinase 1 (330 aa)	-
PN-1	Uncharacterized protein; Sus scrofa nexin-1 (PN-1), mRNA; Belongs to the serpin family (474 aa)	-
BST1	Bone marrow stromal cell antigen 1 (323 aa)	-
MAP2K6	Mitogen-activated protein kinase kinase 6; Belongs to the protein kinase superfamily (339 aa)	-
IFIT2	Interferon-induced protein with tetratricopeptide repeats 2 (468 aa)	-
NFKB1	Uncharacterized protein; Sus scrofa nuclear factor of kappa light polypeptide gene enhancer in B-cells 1 (NFKB1), mRNA (80 aa)	-
ATP6AP2	ATPase H+ transporting accessory protein 2 (351 aa)	-
ILF3	Interleukin enhancer binding factor 3, 90kDa (804 aa)	-
CXorf36	Chromosome X open reading frame 36 (415 aa)	-
CFI	Complement factor I; Belongs to the peptidase S1 family (598 aa)	-
DMD	Dystrophin; Anchors the extracellular matrix to the cytoskeleton via F-actin. Ligand for dystroglycan. Component of the dystrophin- associated glycoprotein complex which accumulates at the neuromuscular junction (NMJ) and at a variety of synapses in the peripheral and central nervous systems and has a structural function in stabilizing the sarcolemma. Also implicated in signaling events and synap…	-
GSTZ1	Uncharacterized protein; Glutathione S-transferase zeta 1 (217 aa)	-
TLR8	Sus scrofa toll-like receptor 8 (TLR8), mRNA (1028 aa)	-
TRIM32	Tripartite motif containing 32 (652 aa)	-
PHEX	Uncharacterized protein; Sus scrofa phosphate regulating endopeptidase homolog, X-linked (PHEX), mRNA (749 aa)	-
MIC-2	Uncharacterized protein; Sus scrofa MHC class I related antigen 2 (MIC-2), mRNA (301 aa)	-
ATRX	annotation not available (2372 aa)	-
PPP1R18	Phostensin; May target protein phosphatase 1 to F-actin cytoskeleton (153 aa)	-
NT5E	5’-nucleotidase, ecto (CD73); Belongs to the 5’-nucleotidase family (574 aa)	-
COL11A2	Collagen type XI alpha 2; Uncharacterized protein (1651 aa)	-
Your Current Organism:
Sus scrofa
NCBI taxonomy Id: 9823
Other names: S. scrofa, Sus scrofa, pig, pigs, swine, wild boar

## Sheet: FA-LNA
Total of 1,139 out of 1,756 proteins were considered for analyses = 65%
PPI enrichment p-value <10-6
Your Input	Protein name		Category	#term ID	term description	observed gene count	background gene count	false discovery rate	matching proteins in your network (labels)
ENSSSCG00000000013	Structural maintenance of chromosomes protein (1233 aa)	-	CC	GO:0005576	extracellular region	47	352	1.30E-05	AHSG,ALB,AMBP,APOA1,APOA4,APOC3,ARG1,AWN,BGLAP,C3,C5,C7,CCN2,CECR1,CFB,CLCA1,CLU,CRSP3,ENSSSCG00000011128,ENSSSCG00000016483,F12,F2,F5,F9,FGB,HP,HPX,ICA,IGFBP2,IL10,INHA,ITIH1,ITIH4,LOC396897,MAN2B2,MSTN,NAMPT,OXT,PGLYRP2,PI3,PLG,SERPINA1,SPP2,TF,TGFBI,TGFBR3,VWF
KIAA0930	annotation not available (478 aa)	-		GO:0044421	extracellular region part	25	199	0.0202	AHSG,ALB,APOA1,APOA4,APOC3,ARG1,C3,CECR1,CLCA1,CLU,ENSSSCG00000016483,F12,F9,ICA,IGFBP2,IL10,INHA,MSTN,NAMPT,OXT,SERPINA1,TF,TGFBI,TGFBR3,VWF
EFCAB6	Uncharacterized protein; EF-hand calcium binding domain 6 (1494 aa)	-		GO:0005615	extracellular space	23	185	0.0242	AHSG,ALB,APOA1,APOA4,APOC3,ARG1,C3,CECR1,CLCA1,CLU,ENSSSCG00000016483,F12,F9,ICA,IGFBP2,IL10,INHA,MSTN,NAMPT,OXT,SERPINA1,TF,TGFBI
CYB5R3	NADH-cytochrome b5 reductase 3; Desaturation and elongation of fatty acids, cholesterol biosynthesis, drug metabolism, and, in erythrocyte, methemoglobin reduction (307 aa)	-		GO:0005623	cell	80	998	0.0242	ADSS2,AMBP,AR,ARG1,ATP6V1H,AVPR2,BGLAP,C7,CARP,CAV1,CD47,CES1,CLCA1,CLU,COASY,COX2,CPT1B,CYB5R3,CYP17A1,DGKA,DLST,DUOX2,EGF,ENSSSCG00000003042,FTCD,GALM,GANAB,GDI2,GLTP,HPX,HSD3B1,HSPA5,HTR4,INHA,IRG6,ITGB1,IYD,JAK3,JUP,KCNMA1,KPNA7,MDC1,MSTN,MTTP,MYC,MYH11,MYH2,MYH7,NAMPT,NEU1,OPRM1,OXT,PDLIM3,PLCD4,PPP1CB,PPP2R1A,PRKACA,PRKAR1A,PTH1R,RPL10L,RPL4,RTCB,SCAP,SLC22A7,SLC5A1,SLC5A10,SMYD2,SNRPA,SOX9…
FAM83F	Family with sequence similarity 83 member F (513 aa)	-		GO:0016020	membrane	48	537	0.026	ADSS2,AMBP,ATP6V1H,AVPR2,C7,CAV1,CD47,CLCA1,CLU,COX2,CPT1B,CYB5R3,CYP17A1,CYP19A1,DNAJC5B,DUOX2,EGF,GDI2,HSD3B1,HTR4,INHA,IRG6,ITGB1,IYD,JAK3,JUP,KCNMA1,NEU1,OPRM1,PGLYRP2,PLCD4,PPP1CB,PPP2R1A,PRKACA,PRKAR1A,PTH1R,RPL10L,SCAP,SLC22A7,SLC2A2,SLC5A1,SLC5A10,TGFBR3,TMBIM6,TNFRSF1A,VAPB,WDR83OS,ZAN
CBX7	Chromobox homolog 7 (251 aa)	-		GO:0044459	plasma membrane part	20	155	0.026	AVPR2,C7,CAV1,CLCA1,DUOX2,HTR4,INHA,ITGB1,IYD,JAK3,JUP,KCNMA1,OPRM1,PPP2R1A,PTH1R,SLC22A7,SLC5A1,SLC5A10,TGFBR3,TNFRSF1A
PICK1	Protein interacting with PRKCA 1 (417 aa)	-		GO:0044464	cell part	77	991	0.031	ADSS2,AMBP,AR,ARG1,ATP6V1H,AVPR2,BGLAP,C7,CARP,CAV1,CD47,CES1,CLCA1,CLU,COASY,COX2,CPT1B,CYB5R3,CYP17A1,DGKA,DLST,DUOX2,EGF,ENSSSCG00000003042,FTCD,GALM,GANAB,GDI2,GLTP,HSD3B1,HSPA5,HTR4,INHA,IRG6,ITGB1,IYD,JAK3,JUP,KCNMA1,KPNA7,MDC1,MTTP,MYC,MYH11,MYH2,MYH7,NAMPT,NEU1,OPRM1,OXT,PDLIM3,PLCD4,PPP1CB,PPP2R1A,PRKACA,PRKAR1A,PTH1R,RPL10L,RPL4,RTCB,SCAP,SLC22A7,SLC5A1,SLC5A10,SMYD2,SNRPA,SOX9,STAT5B,T…
GCAT	Uncharacterized protein (419 aa)	-		GO:0034364	high-density lipoprotein particle	4	6	0.0333	APOA1,APOA4,APOC3,CLU
ENSSSCG00000020981	Glycine C-acetyltransferase (419 aa)	-		GO:0005887	integral component of plasma membrane	13	87	0.0415	AVPR2,C7,CLCA1,HTR4,ITGB1,IYD,KCNMA1,OPRM1,PTH1R,SLC22A7,SLC5A1,SLC5A10,TNFRSF1A
MYH9	Myosin, heavy chain 9, non-muscle; Belongs to the TRAFAC class myosin-kinesin ATPase superfamily. Myosin family (1958 aa)	-
MYH11	Myosin-11; Muscle contraction (776 aa)	-	MF	#term ID	term description	observed gene count	background gene count	false discovery rate	matching proteins in your network (labels)
ISX	Intestine-specific homeobox (242 aa)	-		GO:0005488	binding	83	834	4.86E-05	ADSS2,ALB,AMBP,APOA1,APOA4,APOC3,AR,ARG1,AVPR2,AWN,BGLAP,C3,CARP,CCN2,CECR1,CLCA1,CLU,COASY,COX2,CRSP3,CYB5R3,CYP17A1,CYP19A1,DGKA,DUOX2,EGF,ENSSSCG00000016483,F12,F2,F5,F9,FTCD,GAD1,GALM,GANAB,GLTP,HP,HPX,HSPA5,IGFBP2,IL10,INHA,IRG6,ITGB1,IYD,JAK3,JUP,KCNMA1,KPNA7,MAN2B2,MSTN,MTTP,MYC,MYH11,MYH2,MYH7,NAMPT,OPRM1,OXT,PDLIM3,PGLYRP2,PLCD4,PPP1CB,PRKACA,PRKAR1A,PTH1R,RPL10L,RPL4,RTCB,SCAP,SMYD2,SNR…
RTCB	tRNA-splicing ligase RtcB homolog; Catalytic subunit of the tRNA-splicing ligase complex that acts by directly joining spliced tRNA halves to mature-sized tRNAs by incorporating the precursor-derived splice junction phosphate into the mature tRNA as a canonical 3’,5’- phosphodiester. May act as an RNA ligase with broad substrate specificity, and may function toward other RNAs; Belongs to the RtcB…	-		GO:0043167	ion binding	51	436	0.00011	ADSS2,ALB,APOA1,APOA4,APOC3,AR,ARG1,AWN,BGLAP,CCN2,CECR1,CLCA1,COASY,COX2,CYB5R3,CYP17A1,CYP19A1,DGKA,DUOX2,EGF,ENSSSCG00000016483,F12,F2,F5,F9,FTCD,GAD1,HPX,HSPA5,IRG6,ITGB1,IYD,JAK3,KCNMA1,MAN2B2,MSTN,MYH11,MYH2,MYH7,PDLIM3,PGLYRP2,PLCD4,PPP1CB,PRKACA,PRKAR1A,RTCB,SMYD2,TF,TGFBR3,TRIM26,VDR
RIC8B	RIC8 guanine nucleotide exchange factor B (560 aa)	-		GO:0003824	catalytic activity	46	453	0.0051	ADSS2,ARG1,ATP6V1H,CECR1,CES1,CFB,CLCA1,COASY,COX2,CPT1B,CYB5R3,CYP17A1,CYP19A1,DGKA,DLST,DUOX2,ENSSSCG00000016483,F12,F2,F9,FTCD,GAD1,GALM,GANAB,HPX,HSD3B1,HSPA5,IRG6,IYD,JAK3,MAN2B2,MYH11,MYH2,MYH7,NAMPT,NEU1,PGLYRP2,PLCD4,PLG,PPP1CB,PRKACA,RTCB,SMYD2,SOX9,TGFBR3,TRIM26
ENSSSCG00000000170	T-complex 11 like 2 (438 aa)	-		GO:0043169	cation binding	34	290	0.0051	ADSS2,ALB,APOA1,APOA4,AR,ARG1,BGLAP,CECR1,CLCA1,COX2,CYP17A1,CYP19A1,DGKA,DUOX2,EGF,ENSSSCG00000016483,F12,F2,F5,F9,HPX,IRG6,ITGB1,KCNMA1,MAN2B2,PDLIM3,PGLYRP2,PLCD4,PPP1CB,RTCB,SMYD2,TF,TRIM26,VDR
DDN	Dendrin (707 aa)	-		GO:0005215	transporter activity	16	90	0.0056	APOA1,APOA4,ATP6V1H,CLCA1,COX2,GLTP,HPX,KCNMA1,KPNA7,MTTP,OPRM1,SLC22A7,SLC2A2,SLC5A1,SLC5A10,TF
NCKAP5L	NCK-associated protein 5-like (1330 aa)	-		GO:0046872	metal ion binding	32	285	0.0087	ADSS2,ALB,AR,ARG1,BGLAP,CECR1,CLCA1,COX2,CYP17A1,CYP19A1,DGKA,DUOX2,EGF,ENSSSCG00000016483,F12,F2,F5,F9,HPX,IRG6,ITGB1,KCNMA1,MAN2B2,PDLIM3,PGLYRP2,PLCD4,PPP1CB,RTCB,SMYD2,TF,TRIM26,VDR
ANKRD33	Ankyrin repeat domain 33 (390 aa)	-		GO:0030234	enzyme regulator activity	15	90	0.0124	AHSG,AMBP,APOA1,APOA4,APOC3,C3,ENSSSCG00000011128,GDI2,ICA,ITIH1,ITIH4,PI3,PPP2R1A,PRKAR1A,SERPINA1
ENSSSCG00000000246	C-X-C motif chemokine (107 aa)	-		GO:0004866	endopeptidase inhibitor activity	8	30	0.0231	AHSG,AMBP,C3,ENSSSCG00000011128,ITIH1,ITIH4,PI3,SERPINA1
ITGB7	Integrin, beta 7 (800 aa)	-		GO:0004867	serine-type endopeptidase inhibitor activity	6	16	0.0231	AMBP,ENSSSCG00000011128,ITIH1,ITIH4,PI3,SERPINA1
RARG	Retinoic acid receptor, gamma (447 aa)	-		GO:0005515	protein binding	38	391	0.0231	AMBP,APOA1,APOC3,AR,C3,CARP,CCN2,CECR1,CLU,CRSP3,EGF,HP,IGFBP2,IL10,INHA,IRG6,ITGB1,JAK3,JUP,MSTN,MTTP,MYC,MYH11,MYH2,MYH7,NAMPT,OPRM1,OXT,PDLIM3,PPP1CB,PTH1R,SMYD2,STAT5B,TGFBI,TGFBR3,TNFRSF1A,VAPB,VWF
PCBP2	poly(rC) binding protein 2 (353 aa)	-		GO:0016787	hydrolase activity	22	189	0.0265	ARG1,ATP6V1H,CECR1,CES1,CFB,CLCA1,ENSSSCG00000016483,F12,F2,F9,GANAB,HPX,HSPA5,MAN2B2,MYH11,MYH2,MYH7,NEU1,PGLYRP2,PLCD4,PLG,PPP1CB
ENSSSCG00000000334	Olfactory receptor (312 aa)	-		GO:0043168	anion binding	24	214	0.0265	ADSS2,ALB,APOA1,APOA4,APOC3,AWN,CCN2,CECR1,COASY,CYB5R3,DGKA,FTCD,GAD1,HSPA5,IYD,JAK3,MSTN,MYH11,MYH2,MYH7,PRKACA,PRKAR1A,RTCB,TGFBR3
DGKA	Diacylglycerol kinase alpha; Upon cell stimulation converts the second messenger diacylglycerol into phosphatidate, initiating the resynthesis of phosphatidylinositols and attenuating protein kinase C activity (734 aa)	-		GO:0098772	molecular function regulator	24	214	0.0265	AHSG,AMBP,APOA1,APOA4,APOC3,C3,CECR1,CRSP3,EGF,ENSSSCG00000011128,GDI2,ICA,IL10,INHA,ITIH1,ITIH4,JAK3,MSTN,NAMPT,OXT,PI3,PPP2R1A,PRKAR1A,SERPINA1
ATP5B	ATP synthase subunit beta; Produces ATP from ADP in the presence of a proton gradient across the membrane (528 aa)	-		GO:0004857	enzyme inhibitor activity	10	55	0.0326	AHSG,AMBP,APOC3,C3,ENSSSCG00000011128,ICA,ITIH1,ITIH4,PI3,SERPINA1
MYO1A	Myosin IA; Belongs to the TRAFAC class myosin-kinesin ATPase superfamily. Myosin family (1043 aa)	-		GO:0008236	serine-type peptidase activity	6	22	0.0473	CFB,ENSSSCG00000016483,F12,F2,F9,PLG
ZBTB39	Zinc finger and BTB domain containing 39 (695 aa)	-
ENSSSCG00000000424	Uncharacterized protein (788 aa)	-	BP	#term ID	term description	observed gene count	background gene count	false discovery rate	matching proteins in your network (labels)
KIF5C	Kinesin family member 5C (745 aa)	-		GO:0065007	biological regulation	76	716	7.61E-05	AHSG,ALB,AMBP,APOA1,APOA4,APOC3,AR,ARG1,ATP6V1H,AVPR2,BGLAP,C3,C5,C7,CARP,CAV1,CCN2,CECR1,CFB,CLU,CRSP3,CYP17A1,DGKA,DUOX2,EGF,ENSSSCG00000011128,F12,F2,F5,F9,FGB,GAD1,GDI2,HP,HPX,HSPA5,HTR4,ICA,IGFBP2,IL10,INHA,IRG6,ITGB1,ITIH1,ITIH4,IYD,JAK3,KCNMA1,MSTN,MTTP,MYC,NAMPT,OPRM1,OXT,PGLYRP2,PI3,PLCD4,PLG,PPP1CB,PPP2R1A,PRKACA,PRKAR1A,PTH1R,RPL10L,SCAP,SERPINA1,SMYD2,SOX9,STAT5B,TF,TGFBR3,TMBIM6,TNFR…
KIF5A	Kinesin family member 5A; Belongs to the TRAFAC class myosin-kinesin ATPase superfamily. Kinesin family (956 aa)	-		GO:0006950	response to stress	32	224	0.0011	AHSG,ALB,APOA1,APOA4,ARG1,C3,C5,C7,CFB,CLU,DUOX2,F12,F2,F5,F9,FGB,HP,IL10,IRG6,ITIH4,JAK3,MDC1,MYC,PGLYRP2,PLG,PRKACA,SCAP,TMBIM6,TNFRSF1A,TRIM26,VAPB,VWF
USP15	Ubiquitin specific peptidase 15; Ubiquitin carboxyl-terminal hydrolase ; Belongs to the peptidase C19 family (982 aa)	-		GO:0008152	metabolic process	66	654	0.0011	ADSS2,AMBP,APOA1,APOA4,APOC3,AR,ARG1,C3,C5,C7,CAV1,CCN2,CECR1,CFB,CLCA1,COASY,COX2,CPT1B,CYB5R3,CYP17A1,CYP19A1,DGKA,DLST,DUOX2,ENSSSCG00000003042,ENSSSCG00000011128,ENSSSCG00000016483,F12,F2,F9,FTCD,GAD1,GALM,GANAB,HPX,HSD3B1,IL10,INHA,ITGB1,ITIH1,ITIH4,IYD,JAK3,MAN2B2,MDC1,MYC,NAMPT,NEU1,PGLYRP2,PLCD4,PLG,PPP1CB,PRKACA,RPL10L,RPL4,RTCB,SCAP,SMYD2,SNRPA,SOX9,STAT5B,TGFBR3,TMBIM6,TNFRSF1A,TRAPPC2…
ENSSSCG00000000468	annotation not available (99 aa)	-		GO:0071704	organic substance metabolic process	62	593	0.0011	ADSS2,AMBP,APOA1,APOA4,APOC3,AR,ARG1,C3,C5,C7,CAV1,CCN2,CECR1,CFB,CLCA1,COASY,COX2,CPT1B,CYB5R3,CYP17A1,DLST,DUOX2,ENSSSCG00000003042,ENSSSCG00000011128,ENSSSCG00000016483,F12,F2,F9,FTCD,GAD1,GALM,GANAB,HSD3B1,IL10,INHA,ITGB1,ITIH1,ITIH4,IYD,JAK3,MAN2B2,MDC1,MYC,NAMPT,NEU1,PGLYRP2,PLCD4,PLG,PPP1CB,PRKACA,RPL10L,RPL4,RTCB,SCAP,SMYD2,SNRPA,SOX9,STAT5B,TGFBR3,TNFRSF1A,TRAPPC2,VDR
MDM2	MDM2 proto-oncogene, E3 ubiquitin protein ligase (491 aa)	-		GO:0050896	response to stimulus	55	519	0.0012	AHSG,ALB,APOA1,APOA4,APOC3,AR,ARG1,AVPR2,C3,C5,C7,CARP,CCN2,CFB,CLU,DGKA,DUOX2,EGF,F12,F2,F5,F9,FGB,GDI2,HP,HTR4,IGFBP2,IL10,INHA,IRG6,ITGB1,ITIH4,IYD,JAK3,MDC1,MSTN,MYC,OPRM1,OXT,PGLYRP2,PLCD4,PLG,PPP1CB,PRKACA,PTH1R,SCAP,SOX9,STAT5B,TGFBR3,TMBIM6,TNFRSF1A,TRIM26,VAPB,VDR,VWF
PTPRB	Protein tyrosine phosphatase, receptor type, B (2001 aa)	-		GO:0050789	regulation of biological process	64	648	0.0014	AHSG,ALB,AMBP,APOA1,APOA4,APOC3,AR,ARG1,AVPR2,BGLAP,C3,C5,C7,CARP,CAV1,CCN2,CECR1,CFB,CLU,CRSP3,DGKA,DUOX2,EGF,ENSSSCG00000011128,F12,GDI2,HP,HSPA5,HTR4,IGFBP2,IL10,INHA,IRG6,ITGB1,ITIH1,ITIH4,JAK3,KCNMA1,MSTN,MTTP,MYC,NAMPT,OPRM1,OXT,PGLYRP2,PI3,PLCD4,PLG,PPP1CB,PPP2R1A,PRKACA,PRKAR1A,PTH1R,RPL10L,SCAP,SERPINA1,SMYD2,SOX9,STAT5B,TGFBR3,TMBIM6,TNFRSF1A,VAPB,VDR
KCNC2	Potassium voltage-gated channel, Shaw-related subfamily, member 2; Belongs to the potassium channel family (240 aa)	-		GO:0009987	cellular process	82	919	0.002	ADSS2,ALB,AMBP,APOA1,APOA4,APOC3,AR,ARG1,ATP6V1H,AVPR2,C3,C7,CARP,CAV1,CCN2,CECR1,CLU,COASY,COX2,CPT1B,CYP17A1,DGKA,DLST,DUOX2,EGF,ENSSSCG00000003042,ENSSSCG00000011128,FTCD,GAD1,GANAB,GDI2,GLTP,HP,HPX,HSPA5,HTR4,IL10,INHA,IRG6,ITGB1,ITIH1,ITIH4,IYD,JAK3,JUP,KCNMA1,MAN2B2,MDC1,MSTN,MTTP,MYC,MYH11,MYH2,MYH7,NAMPT,NEU1,OPRM1,PDLIM3,PGLYRP2,PLCD4,PPP1CB,PPP2R1A,PRKACA,PTH1R,RPL10L,RPL4,RTCB,SCAP,SMY…
PHLDA1	Pleckstrin homology-like domain, family A, member 1 (388 aa)	-		GO:0006807	nitrogen compound metabolic process	50	482	0.0033	ADSS2,AMBP,APOA1,APOA4,APOC3,AR,ARG1,C3,C5,C7,CCN2,CECR1,CFB,CLCA1,COASY,COX2,DLST,DUOX2,ENSSSCG00000003042,ENSSSCG00000011128,ENSSSCG00000016483,F12,F2,F9,FTCD,GANAB,INHA,ITIH1,ITIH4,IYD,JAK3,MAN2B2,MDC1,MYC,NAMPT,NEU1,PGLYRP2,PLG,PPP1CB,PRKACA,RPL10L,RPL4,RTCB,SMYD2,SNRPA,SOX9,STAT5B,TGFBR3,TRAPPC2,VDR
ITPR2	Inositol 1,4,5-trisphosphate receptor type 2 (830 aa)	-		GO:0043170	macromolecule metabolic process	43	388	0.0033	AMBP,APOA1,APOA4,APOC3,AR,C3,C5,C7,CAV1,CCN2,CFB,CLCA1,DLST,ENSSSCG00000003042,ENSSSCG00000011128,ENSSSCG00000016483,F12,F2,F9,GANAB,IL10,INHA,ITGB1,ITIH1,ITIH4,JAK3,MAN2B2,MDC1,MYC,PGLYRP2,PLG,PPP1CB,PRKACA,RPL10L,RPL4,RTCB,SMYD2,SNRPA,SOX9,STAT5B,TGFBR3,TRAPPC2,VDR
CMAS	Cytidine monophosphate N-acetylneuraminic acid synthetase (434 aa)	-		GO:1901564	organonitrogen compound metabolic process	42	375	0.0033	ADSS2,AMBP,APOA1,APOA4,APOC3,ARG1,C3,C5,C7,CECR1,CFB,CLCA1,COASY,COX2,DLST,DUOX2,ENSSSCG00000003042,ENSSSCG00000011128,ENSSSCG00000016483,F12,F2,F9,FTCD,GANAB,INHA,ITIH1,ITIH4,IYD,JAK3,MAN2B2,MYC,NAMPT,NEU1,PGLYRP2,PLG,PPP1CB,PRKACA,RPL10L,RPL4,SMYD2,SOX9,TGFBR3
GYS2	Glycogen [starch] synthase; Transfers the glycosyl residue from UDP-Glc to the non- reducing end of alpha-1,4-glucan (702 aa)	-		GO:0044238	primary metabolic process	53	543	0.0065	ADSS2,AMBP,APOA1,APOA4,APOC3,AR,ARG1,C3,C5,C7,CCN2,CECR1,CFB,CLCA1,COASY,COX2,CPT1B,CYB5R3,CYP17A1,DLST,ENSSSCG00000003042,ENSSSCG00000016483,F12,F2,F9,FTCD,GALM,GANAB,HSD3B1,INHA,IYD,JAK3,MAN2B2,MDC1,MYC,NAMPT,NEU1,PLCD4,PLG,PPP1CB,PRKACA,RPL10L,RPL4,RTCB,SCAP,SMYD2,SNRPA,SOX9,STAT5B,TGFBR3,TNFRSF1A,TRAPPC2,VDR
C12orf60	Chromosome 12 open reading frame 60 (243 aa)	-		GO:0048519	negative regulation of biological process	33	280	0.0071	AHSG,ALB,AMBP,APOC3,AR,ARG1,C3,CARP,CAV1,CCN2,CLU,ENSSSCG00000011128,F12,HSPA5,IL10,IRG6,ITIH1,ITIH4,JAK3,KCNMA1,MSTN,MYC,OPRM1,PI3,PLG,PRKACA,PTH1R,SERPINA1,SMYD2,SOX9,STAT5B,TGFBR3,TMBIM6
GRIN2B	Glutamate receptor, ionotropic, N-methyl D-aspartate 2B (1351 aa)	-		GO:0048523	negative regulation of cellular process	30	247	0.0082	AHSG,ALB,AMBP,APOC3,AR,ARG1,C3,CARP,CAV1,CCN2,CLU,ENSSSCG00000011128,HSPA5,IL10,IRG6,ITIH1,ITIH4,JAK3,MSTN,MYC,OPRM1,PI3,PRKACA,PTH1R,SERPINA1,SMYD2,SOX9,STAT5B,TGFBR3,TMBIM6
ENSSSCG00000000638	Uncharacterized protein (273 aa)	-		GO:0048583	regulation of response to stimulus	32	271	0.0082	AHSG,APOC3,AR,ARG1,C3,C5,C7,CARP,CAV1,CECR1,CFB,CLU,CRSP3,EGF,F12,HSPA5,IGFBP2,IL10,INHA,IRG6,JAK3,MSTN,MYC,NAMPT,OPRM1,OXT,PGLYRP2,PLG,SMYD2,SOX9,STAT5B,TNFRSF1A
ENSSSCG00000000643	annotation not available (132 aa)	-		GO:0065008	regulation of biological quality	32	273	0.0082	ALB,APOA1,APOA4,APOC3,ATP6V1H,AVPR2,C3,CLU,CYP17A1,DUOX2,F12,F2,F5,F9,FGB,GAD1,HPX,HSPA5,HTR4,IYD,JAK3,KCNMA1,MSTN,MYC,OPRM1,PLG,PTH1R,SOX9,STAT5B,TF,VAPB,VWF
KLRF1	Killer cell lectin-like receptor subfamily F, member 1 (233 aa)	-		GO:0007596	blood coagulation	7	17	0.0142	F12,F2,F5,F9,FGB,PLG,VWF
A2M	Alpha-2-macroglobulin (1477 aa)	-		GO:0050794	regulation of cellular process	55	605	0.0151	AHSG,ALB,AMBP,APOA1,APOA4,APOC3,AR,ARG1,AVPR2,C3,CARP,CAV1,CCN2,CECR1,CLU,CRSP3,DGKA,DUOX2,EGF,ENSSSCG00000011128,GDI2,HP,HSPA5,HTR4,IGFBP2,IL10,INHA,IRG6,ITGB1,ITIH1,ITIH4,JAK3,MSTN,MYC,NAMPT,OPRM1,OXT,PGLYRP2,PI3,PLCD4,PPP2R1A,PRKACA,PRKAR1A,PTH1R,RPL10L,SCAP,SERPINA1,SMYD2,SOX9,STAT5B,TGFBR3,TMBIM6,TNFRSF1A,VAPB,VDR
GNB3	Guanine nucleotide binding protein (G protein), beta polypeptide 3 (340 aa)	-		GO:0080134	regulation of response to stress	14	77	0.0151	AHSG,ARG1,CARP,CLU,F12,HSPA5,IL10,IRG6,MYC,PGLYRP2,PLG,SMYD2,STAT5B,TNFRSF1A
USP5	Ubiquitinyl hydrolase 1; Ubiquitin specific peptidase 5 (isopeptidase T) (859 aa)	-		GO:0044237	cellular metabolic process	50	545	0.022	ADSS2,AMBP,APOA1,APOA4,APOC3,AR,ARG1,C3,CAV1,CCN2,CECR1,COASY,COX2,CPT1B,CYP17A1,DGKA,DLST,DUOX2,ENSSSCG00000003042,ENSSSCG00000011128,FTCD,GAD1,GANAB,IL10,INHA,ITGB1,ITIH1,ITIH4,IYD,JAK3,MAN2B2,MDC1,MYC,NAMPT,NEU1,PLCD4,PPP1CB,PRKACA,RPL10L,RPL4,RTCB,SMYD2,SNRPA,SOX9,STAT5B,TGFBR3,TMBIM6,TNFRSF1A,TRAPPC2,VDR
CHD4	Chromodomain-helicase-DNA-binding protein 4; Uncharacterized protein (1912 aa)	-		GO:0051241	negative regulation of multicellular organismal process	13	72	0.0245	AHSG,APOC3,ARG1,F12,IL10,JAK3,KCNMA1,MSTN,MYC,PLG,PRKACA,SOX9,STAT5B
ZNF384	Zinc finger protein 384 (573 aa)	-		GO:0044281	small molecule metabolic process	24	197	0.0247	ADSS2,APOA1,APOA4,ARG1,C3,CECR1,COASY,COX2,CPT1B,CYB5R3,CYP17A1,DLST,ENSSSCG00000011128,FTCD,GAD1,GALM,ITIH1,ITIH4,IYD,MAN2B2,NAMPT,SCAP,STAT5B,TNFRSF1A
TNFRSF1A	Tumor necrosis factor receptor superfamily member 1A; Receptor for TNFSF2/TNF-alpha and homotrimeric TNFSF1/lymphotoxin-alpha. The adapter molecule FADD recruits caspase-8 to the activated receptor. The resulting death-inducing signaling complex (DISC) performs caspase-8 proteolytic activation which initiates the subsequent cascade of caspases (aspartate- specific cysteine proteases) mediating ap…	-		GO:0019222	regulation of metabolic process	34	328	0.0258	AHSG,AMBP,APOA1,APOA4,APOC3,AR,AVPR2,C3,CARP,CLU,ENSSSCG00000011128,IL10,INHA,ITGB1,ITIH1,ITIH4,JAK3,MSTN,MYC,NAMPT,OPRM1,PI3,PPP1CB,PPP2R1A,PRKAR1A,RPL10L,SCAP,SERPINA1,SMYD2,SOX9,STAT5B,TGFBR3,TNFRSF1A,VDR
VWF	Von Willebrand factor; Important in the maintenance of hemostasis, it promotes adhesion of platelets to the sites of vascular injury by forming a molecular bridge between sub-endothelial collagen matrix and platelet-surface receptor complex, glycoprotein Ibalpha/IX/V. Also acts as a chaperone for coagulation factor VIII, delivering it to the site of injury, stabilizing its heterodimeric structure…	-		GO:0044092	negative regulation of molecular function	14	85	0.0295	AHSG,AMBP,APOC3,C3,ENSSSCG00000011128,HSPA5,ICA,IL10,ITIH1,ITIH4,MSTN,OPRM1,PI3,SERPINA1
NRIP2	Nuclear receptor interacting protein 2 (277 aa)	-		GO:0045861	negative regulation of proteolysis	9	39	0.038	AHSG,AMBP,C3,ENSSSCG00000011128,IL10,ITIH1,ITIH4,PI3,SERPINA1
ENSSSCG00000000763	Uncharacterized protein (465 aa)	-		GO:0010951	negative regulation of endopeptidase activity	8	31	0.0394	AHSG,AMBP,C3,ENSSSCG00000011128,ITIH1,ITIH4,PI3,SERPINA1
CECR2	CECR2, histone acetyl-lysine reader; Cat eye syndrome chromosome region, candidate 2 (1115 aa)	-		GO:0043086	negative regulation of catalytic activity	12	68	0.0394	AHSG,AMBP,APOC3,C3,ENSSSCG00000011128,ICA,ITIH1,ITIH4,MSTN,OPRM1,PI3,SERPINA1
TUBA8	Tubulin alpha chain; Tubulin is the major constituent of microtubules. It binds two moles of GTP, one at an exchangeable site on the beta chain and one at a non-exchangeable site on the alpha chain (449 aa)	-		GO:0006957	complement activation, alternative pathway	4	5	0.0398	C3,C5,C7,CFB
ADAMTS20	Uncharacterized protein; ADAM metallopeptidase with thrombospondin type 1 motif, 20 (1793 aa)	-		GO:0034377	plasma lipoprotein particle assembly	4	5	0.0398	APOA1,APOA4,APOC3,MTTP
ALDH1L2	Aldehyde dehydrogenase 1 family, member L2; Belongs to the aldehyde dehydrogenase family (929 aa)	-		GO:0048585	negative regulation of response to stimulus	13	79	0.0398	AR,ARG1,CAV1,CLU,F12,HSPA5,IL10,JAK3,MSTN,MYC,OPRM1,PLG,SOX9
UTP20	UTP20, small subunit (SSU) processome component, homolog (yeast) (2781 aa)	-		GO:0019538	protein metabolic process	28	263	0.0413	AMBP,APOA1,APOA4,APOC3,C3,C5,C7,CFB,CLCA1,DLST,ENSSSCG00000003042,ENSSSCG00000016483,F12,F2,F9,GANAB,INHA,JAK3,MAN2B2,MYC,PLG,PPP1CB,PRKACA,RPL10L,RPL4,SMYD2,SOX9,TGFBR3
ENSSSCG00000000897	Uncharacterized protein (244 aa)	-		GO:0009892	negative regulation of metabolic process	18	138	0.0444	AHSG,AMBP,APOC3,AR,C3,CARP,ENSSSCG00000011128,IL10,ITIH1,ITIH4,JAK3,MSTN,MYC,OPRM1,PI3,SERPINA1,SMYD2,SOX9
EEA1	Early endosome antigen 1 (1411 aa)	-		GO:0051336	regulation of hydrolase activity	14	93	0.0444	AHSG,AMBP,APOA1,APOA4,APOC3,C3,ENSSSCG00000011128,GDI2,ITIH1,ITIH4,MYC,PI3,PPP2R1A,SERPINA1
POC1B	POC1 centriolar protein B (378 aa)	-		GO:0065009	regulation of molecular function	29	281	0.0456	AHSG,AMBP,APOA1,APOA4,APOC3,AR,C3,CECR1,CLU,CRSP3,EGF,ENSSSCG00000011128,GDI2,HSPA5,ICA,IL10,INHA,ITIH1,ITIH4,JAK3,MSTN,MYC,NAMPT,OPRM1,OXT,PI3,PPP2R1A,PRKAR1A,SERPINA1
SYT1	Synaptotagmin I (422 aa)	-		GO:0031324	negative regulation of cellular metabolic process	17	129	0.0474	AHSG,AMBP,APOC3,C3,CARP,ENSSSCG00000011128,IL10,ITIH1,ITIH4,JAK3,MSTN,MYC,OPRM1,PI3,SERPINA1,SMYD2,SOX9
DYRK2	Dual-specificity tyrosine-(Y)-phosphorylation regulated kinase 2 (534 aa)	-		GO:0050878	regulation of body fluid levels	8	35	0.0489	F12,F2,F5,F9,FGB,PLG,STAT5B,VWF
ECI2	Uncharacterized protein; enoyl-CoA delta isomerase 2 (394 aa)	-		GO:0080090	regulation of primary metabolic process	30	299	0.0489	AHSG,AMBP,APOA1,APOA4,APOC3,AR,C3,CARP,CLU,ENSSSCG00000011128,IL10,INHA,ITIH1,ITIH4,JAK3,MSTN,MYC,OPRM1,PI3,PPP2R1A,PRKAR1A,RPL10L,SCAP,SERPINA1,SMYD2,SOX9,STAT5B,TGFBR3,TNFRSF1A,VDR
RIOK1	Serine/threonine-protein kinase RIO1; RIO kinase 1 (564 aa)	-
GFOD1	Glucose-fructose oxidoreductase domain containing 1 (390 aa)	-	Pathways	#term ID	term description	observed gene count	background gene count	false discovery rate	matching proteins in your network (labels)
MYLIP	Uncharacterized protein; Myosin regulatory light chain interacting protein (445 aa)	-		ssc04610	Complement and coagulation cascades	26	73	5.36E-10	A2M,C1QC,C2,C3,C4,C5,C7,C8A,C8B,C8G,CFB,CFH,CFI,CLU,ENSSSCG00000015293,F12,F2,F5,F9,FGA,FGB,PLAUR,PLG,SERPINA1,SERPINC1,VWF
KDM1B	Uncharacterized protein; Lysine (K)-specific demethylase 1B (820 aa)	-		ssc05165	Human papillomavirus infection	33	259	0.0017	APC,ATR,CHD4,COL1A2,COL4A3,COL6A5,DLG3,EGF,EGFR,ENSSSCG00000003709,FN1,ITGA4,ITGB1,LAMA4,LAMB1,LFNG,MAGI1,MDM2,NFKB1,PPP2R1A,PPP2R5B,PRKACA,PSMC1,PTEN,THBS1,TN-X,TNFRSF1A,TSC1,TYK2,UBR4,VWF,WNT2B,WNT7A
C6orf62	Chromosome 6 open reading frame 62 (229 aa)	-		ssc04974	Protein digestion and absorption	15	70	0.0019	ACE2,COL10A1,COL11A2,COL1A2,COL3A1,COL4A3,COL5A1,COL5A2,COL5A3,COL6A5,COL7A1,ENSSSCG00000016483,ENSSSCG00000027430,PAG6,SLC1A1
ENSSSCG00000001161	Olfactory receptor (311 aa)	-		ssc04510	Focal adhesion	23	163	0.0044	CAV1,COL1A2,COL4A3,COL6A5,DIAPH1,EGF,EGFR,ENSSSCG00000003709,FIGF,FLT1,FN1,IGF1R,ITGA4,ITGB1,LAMA4,LAMB1,MYLK2,PPP1CB,PTEN,RASGRF1,THBS1,TN-X,VWF
TRIM26	Tripartite motif-containing protein 26; E3 ubiquitin-protein ligase which regulates the IFN-beta production and antiviral response downstream of various DNA- encoded pattern-recognition receptors (PRRs). Promotes nuclear IRF3 ubiquitination and proteasomal degradation. Bridges together TBK1 and NEMO during the innate response to viral infection leading to the activation of TBK1 (545 aa)	-		ssc05146	Amoebiasis	15	79	0.0044	ARG1,C8A,C8B,C8G,COL1A2,COL3A1,COL4A3,ENSSSCG00000003709,FN1,IL10,LAMA4,LAMB1,NFKB1,PLCB3,PRKACA
ZFP57	ZFP57 zinc finger protein (608 aa)	-		ssc04151	PI3K-Akt signaling pathway	32	284	0.0065	COL1A2,COL4A3,COL6A5,EGF,EGFR,ENSSSCG00000003709,ERBB4,FIGF,FLT1,FN1,GNB3,GYS2,IGF1R,INSR,ITGA4,ITGB1,JAK3,LAMA4,LAMB1,LPAR6,MDM2,MYC,NFKB1,PHLPP1,PPP2R1A,PPP2R5B,PTEN,RPS6,THBS1,TN-X,TSC1,VWF
ENSSSCG00000001268	Uncharacterized protein (314 aa)	-		ssc04512	ECM-receptor interaction	13	66	0.0065	CD47,COL1A2,COL4A3,COL6A5,ENSSSCG00000003709,FN1,ITGA4,ITGB1,LAMA4,LAMB1,THBS1,TN-X,VWF
MDC1	Mediator of DNA damage checkpoint protein 1; Required for checkpoint mediated cell cycle arrest in response to DNA damage within both the S phase and G2/M phases of the cell cycle. May serve as a scaffold for the recruitment of DNA repair and signal transduction proteins to discrete foci of DNA damage marked by ’Ser-139’ phosphorylation of histone H2AFX. Also required for downstream events subseq…	-		ssc05150	Staphylococcus aureus infection	10	39	0.0065	C1QC,C2,C3,C4,C5,CFB,CFH,CFI,IL10,PLG
NEU1	Sialidase-1; Catalyzes the removal of sialic acid (N-acetylneuraminic acid) moities from glycoproteins and glycolipids. To be active, it is strictly dependent on its presence in the multienzyme complex. Appears to have a preference for alpha 2-3 and alpha 2-6 sialyl linkage (By similarity) (416 aa)	-		ssc05020	Prion diseases	8	29	0.0134	C1QC,C5,C7,C8A,C8B,C8G,HSPA5,PRKACA
C2	Complement component 2; Belongs to the peptidase S1 family (752 aa)	-		ssc04913	Ovarian steroidogenesis	9	42	0.0258	ADCY3,CYP17A1,CYP19A1,ENSSSCG00000003824,GDF9,HSD3B1,IGF1R,INSR,PRKACA
CFB	Complement factor B; Factor B which is part of the alternate pathway of the complement system is cleaved by factor D into 2 fragments- Ba and Bb. Bb, a serine protease, then combines with complement factor 3b to generate the C3 or C5 convertase; Belongs to the peptidase S1 family (765 aa)	-
C4	Uncharacterized protein; Sus scrofa complement C4 (C4), mRNA (1741 aa)	-
AGER	Sus scrofa advanced glycosylation end product-specific receptor (AGER), mRNA (404 aa)	-
SLC39A7	Sus scrofa solute carrier family 39 (zinc transporter), member 7 (SLC39A7), mRNA (469 aa)	-
ZNF451	Zinc finger protein 451 (1059 aa)	-
SYNGAP1	Synaptic Ras GTPase activating protein 1 (1345 aa)	-
LEMD2	LEM domain containing 2 (510 aa)	-
CPNE5	Copine V (593 aa)	-
DNAH8	Dynein, axonemal, heavy chain 8 (4729 aa)	-
ENSSSCG00000001612	Uncharacterized protein (1484 aa)	-
MDFI	MyoD family inhibitor (246 aa)	-
PEX6	Peroxisome biogenesis factor 6 (969 aa)	-
PTK7	Protein tyrosine kinase 7 (1060 aa)	-
ENSSSCG00000001679	Exportin 5 (1206 aa)	-
ENPP5	Ectonucleotide pyrophosphatase/phosphodiesterase 5 (putative) (477 aa)	-
GPR116	G protein-coupled receptor 116; Belongs to the G-protein coupled receptor 2 family (1342 aa)	-
GPR110	G protein-coupled receptor 110; Belongs to the G-protein coupled receptor 2 family (909 aa)	-
CENPQ	Centromere protein Q (269 aa)	-
RASGRF1	Ras protein-specific guanine nucleotide-releasing factor 1 (1278 aa)	-
ARNT2	Aryl-hydrocarbon receptor nuclear translocator 2 (208 aa)	-
PDE8A	Phosphodiesterase 8A (737 aa)	-
IQGAP1	IQ motif containing GTPase activating protein 1 (840 aa)	-
UROC1	Uncharacterized protein; Urocanate hydratase 1 (676 aa)	-
PLIN1	annotation not available (516 aa)	-
NEIL1	Nei endonuclease VIII-like 1 (E. coli) (389 aa)	-
ENSSSCG00000001883	Uncharacterized protein (804 aa)	-
EDC3	Enhancer of mRNA decapping 3 (508 aa)	-
TTC6	Tetratricopeptide repeat domain 6 (574 aa)	-
FOXA1	Forkhead box A1 (468 aa)	-
ENSSSCG00000001941	Mirror-image polydactyly 1 (141 aa)	-
BAZ1A	Uncharacterized protein; Bromodomain adjacent to zinc finger domain, 1A (1557 aa)	-
HECTD1	HECT domain containing E3 ubiquitin protein ligase 1 (2607 aa)	-
KHNYN	KH and NYN domain containing (663 aa)	-
TGM1	Transglutaminase 1 (828 aa)	-
REC8	REC8 meiotic recombination protein (583 aa)	-
DCAF11	annotation not available (546 aa)	-
MYH7	Myosin-7; Myosins are actin-based motor molecules with ATPase activity essential for muscle contraction. Forms regular bipolar thick filaments that, together with actin thin filaments, constitute the fundamental contractile unit of skeletal and cardiac muscle; Belongs to the TRAFAC class myosin-kinesin ATPase superfamily. Myosin family (1934 aa)	-
CHD8	Chromodomain-helicase-DNA-binding protein 8; DNA helicase that acts as a chromatin remodeling factor and regulates transcription. Acts as a transcription repressor by remodeling chromatin structure and recruiting histone H1 to target genes. Suppresses p53/TP53-mediated apoptosis by recruiting histone H1 and preventing p53/TP53 transactivation activity. Acts as a negative regulator of Wnt signalin…	-
ENSSSCG00000002164	Olfactory receptor (308 aa)	-
KATNBL1	Katanin p80 subunit B-like 1 (304 aa)	-
KLHL25	Kelch-like family member 25 (589 aa)	-
MTHFD1	Methylenetetrahydrofolate dehydrogenase (NADP+ dependent) 1, methenyltetrahydrofolate cyclohydrolase, formyltetrahydrofolate synthetase (930 aa)	-
PLEKHH1	Pleckstrin homology domain containing, family H (with MyTH4 domain) member 1 (1332 aa)	-
SLC10A1	Solute carrier family 10 member 1 (352 aa)	-
PCNX	Pecanex homolog (Drosophila) (2214 aa)	-
ALDH6A1	Aldehyde dehydrogenase 6 family, member A1 (534 aa)	-
DLST	Dihydrolipoamide succinyltransferase component of 2-oxoglutarate dehydrogenase complex; The 2-oxoglutarate dehydrogenase complex catalyzes the overall conversion of 2-oxoglutarate to succinyl-CoA and CO(2). It contains multiple copies of 3 enzymatic components- 2-oxoglutarate dehydrogenase (E1), dihydrolipoamide succinyltransferase (E2) and lipoamide dehydrogenase (E3) (455 aa)	-
NEK9	NIMA-related kinase 9 (1004 aa)	-
VIPAS39	VPS33B interacting protein, apical-basolateral polarity regulator, spe-39 homolog (494 aa)	-
CEP128	Centrosomal protein 128 (442 aa)	-
FLRT2	Fibronectin leucine rich transmembrane protein 2 (660 aa)	-
PSMC1	Uncharacterized protein; Proteasome (prosome, macropain) 26S subunit, ATPase, 1; Belongs to the AAA ATPase family (440 aa)	-
CCDC88C	Coiled-coil domain containing 88C (2005 aa)	-
TRIP11	Thyroid hormone receptor interactor 11 (1975 aa)	-
DDX24	DEAD-box helicase 24 (856 aa)	-
SERPINA1	Alpha-1-antitrypsin; Inhibitor of serine proteases. Its primary target is elastase, but it also has a moderate affinity for plasmin and thrombin (By similarity) (421 aa)	-
ENSSSCG00000022251	Uncharacterized protein; Belongs to the serpin family (419 aa)	-
ENSSSCG00000002482	Uncharacterized protein (115 aa)	-
SERPINA3-3	Uncharacterized protein; Belongs to the serpin family (423 aa)	-
ENSSSCG00000002484	Uncharacterized protein (93 aa)	-
ENSSSCG00000002486	Uncharacterized protein (418 aa)	-
ENSSSCG00000030371	Uncharacterized protein; Belongs to the serpin family (423 aa)	-
SERPINA3-2	Uncharacterized protein; Sus scrofa alpha-1-antichymotrypsin 2 (SERPINA3-2), mRNA; Belongs to the serpin family (415 aa)	-
ATG2B	Uncharacterized protein; Sus scrofa ATG2 autophagy related 2 homolog B (S. cerevisiae) (ATG2B), mRNA (2077 aa)	-
AK7	Adenylate kinase 7 (727 aa)	-
CYP46A1	Cytochrome P450, family 46, subfamily A, polypeptide 1 (502 aa)	-
WARS	Tryptophanyl-tRNA synthetase; Belongs to the class-I aminoacyl-tRNA synthetase family (482 aa)	-
WDR25	WD repeat domain 25 (280 aa)	-
RAGE	annotation not available (424 aa)	-
JAG2	Delta-like protein; Putative Notch ligand involved in the mediation of Notch signaling (1018 aa)	-
CDCA4	Cell division cycle associated 4 (212 aa)	-
ENSSSCG00000002589	Olfactory receptor (306 aa)	-
ENSSSCG00000023213	Olfactory receptor (303 aa)	-
MAP1LC3B	Sus scrofa microtubule-associated protein 1 light chain 3 beta (MAP1LC3B), mRNA; Belongs to the ATG8 family (125 aa)	-
ENSSSCG00000024013	Uncharacterized protein (178 aa)	-
DNAAF1	annotation not available (630 aa)	-
VAT1L	Vesicle amine transport 1-like (418 aa)	-
HP	Haptoglobin; As a result of hemolysis, hemoglobin is found to accumulate in the kidney and is secreted in the urine. Haptoglobin captures, and combines with free plasma hemoglobin to allow hepatic recycling of heme iron and to prevent kidney damage. Haptoglobin also acts as an antioxidant, has antibacterial activity and plays a role in modulating many aspects of the acute phase response. Hemoglob…	-
ENSSSCG00000002773	Uncharacterized protein (438 aa)	-
CNOT1	CCR4-NOT transcription complex, subunit 1 (2375 aa)	-
CES1	Liver carboxylesterase; Involved in the detoxification of xenobiotics and in the activation of ester and amide prodrugs. Active towards triacylglycerides containing short-chain fatty acids from C2 to C6, and 1(3)-monoacylglycerols containing fatty acids from C2 to C12. Inactive on long-chain triacylglycerols and diacylglycerol. Hydrolyzes aromatic and alkyl esters and vitamin A acetate. The hydro…	-
NUDT19	Nudix hydrolase 19; Nudix (nucleoside diphosphate linked moiety X)-type motif 19 (144 aa)	-
CEBPA	CCAAT/enhancer binding protein (C/EBP), alpha (354 aa)	-
ZNF382	Zinc finger protein 382 (587 aa)	-
SPINT2	Serine peptidase inhibitor, Kunitz type, 2 (219 aa)	-
GGN	Gametogenetin (673 aa)	-
AWN	Carbohydrate-binding protein AWN; AWN proteins mediate the binding of boar spermatozoa to component(s) of the egg’s zona pellucida by a carbohydrate-binding mechanism. Awn proteins are secretory components of the male accessory glands being coated to the sperm surface at the time of ejaculation. They possess as well heparin-, serine-protease- inhibitor-binding capability (86 aa)	-
SNRPA	U1 small nuclear ribonucleoprotein A; Component of the spliceosomal U1 snRNP, which is essential for recognition of the pre-mRNA 5’ splice-site and the subsequent assembly of the spliceosome. U1 snRNP is the first snRNP to interact with pre-mRNA. This interaction is required for the subsequent binding of U2 snRNP and the U4/U6/U5 tri-snRNP. SNRPA binds stem loop II of U1 snRNA. In a snRNP-free fo…	-
C19orf54	Chromosome 19 open reading frame 54 (367 aa)	-
ENSSSCG00000003042	40S ribosomal protein S19; Required for pre-rRNA processing and maturation of 40S ribosomal subunits (145 aa)	-
PLAUR	Plasminogen activator, urokinase receptor (330 aa)	-
FOXA3	Forkhead box A3 (350 aa)	-
PGLYRP1	20 kDa neutrophil cationic protein; Peptidoglycan recognition protein 1 (194 aa)	-
ENSSSCG00000003110	Zinc finger CCCH-type containing 4 (180 aa)	-
NAPA	Uncharacterized protein; N-ethylmaleimide-sensitive factor attachment protein, alpha (295 aa)	-
SULT2A1	Sus scrofa sulfotransferase family, cytosolic, 2A, dehydroepiandrosterone (DHEA)-preferring, member 1 (SULT2A1), mRNA (285 aa)	-
PLEKHA4	Pleckstrin homology domain containing, family A (phosphoinositide binding specific) member 4 (786 aa)	-
IZUMO1	Izumo sperm-egg fusion 1 (322 aa)	-
RUVBL2	RuvB-like helicase; Proposed core component of the chromatin remodeling INO80 complex which is involved in transcriptional regulation, DNA replication and probably DNA repair (463 aa)	-
PPP1R15A	Protein phosphatase 1, regulatory subunit 15A (654 aa)	-
CCDC155	Coiled-coil domain containing 155 (529 aa)	-
PRMT1	Protein arginine methyltransferase 1; Belongs to the class I-like SAM-binding methyltransferase superfamily. Protein arginine N- methyltransferase family (356 aa)	-
PTOV1	Prostate tumor overexpressed 1 (415 aa)	-
MYBPC2	annotation not available (1187 aa)	-
SIGLEC5	Uncharacterized protein (555 aa)	-
CNOT3	CCR4-NOT transcription complex, subunit 3 (719 aa)	-
TMC4	Transmembrane channel-like 4 (699 aa)	-
ENSSSCG00000003279	Uncharacterized protein (1049 aa)	-
NLRP2	Uncharacterized protein (953 aa)	-
PEG3	Paternally expressed 3 (1534 aa)	-
KIF1B	Kinesin family member 1B; Belongs to the TRAFAC class myosin-kinesin ATPase superfamily. Kinesin family (1811 aa)	-
VPS13D	Vacuolar protein sorting 13 homolog D (S. cerevisiae) (1939 aa)	-
EFHD2	EF-hand domain family, member D2 (239 aa)	-
CROCC	Ciliary rootlet coiled-coil, rootletin (887 aa)	-
PADI6	Protein-arginine deiminase type-6; Peptidyl arginine deiminase, type VI (687 aa)	-
UBR4	Ubiquitin protein ligase E3 component n-recognin 4 (1488 aa)	-
ENSSSCG00000003495	40S ribosomal protein S6 ; Belongs to the eukaryotic ribosomal protein eS6 family (238 aa)	-
ECE1	Endothelin converting enzyme 1 (767 aa)	-
C1QC	Uncharacterized protein; Complement component 1, q subcomponent, C chain (245 aa)	-
AUNIP	Aurora kinase A and ninein interacting protein (345 aa)	-
RPS6KA1	Ribosomal protein S6 kinase, 90kDa, polypeptide 1; Belongs to the protein kinase superfamily. AGC Ser/Thr protein kinase family. S6 kinase subfamily (735 aa)	-
WDTC1	Sus scrofa WD and tetratricopeptide repeats 1 (WDTC1), mRNA (678 aa)	-
AHDC1	AT hook, DNA binding motif, containing 1 (1603 aa)	-
TMEM200B	Transmembrane protein 200B (307 aa)	-
ZMYM4	Zinc finger, MYM-type 4 (1177 aa)	-
MACF1	Microtubule-actin crosslinking factor 1 (7334 aa)	-
CEP192	Centrosomal protein 192kDa (2153 aa)	-
NDC80	NDC80, kinetochore complex component (445 aa)	-
ENSSSCG00000003709	annotation not available (1724 aa)	-
MOCOS	Molybdenum cofactor sulfurase; Sulfurates the molybdenum cofactor. Sulfation of molybdenum is essential for xanthine dehydrogenase (XDH) and aldehyde oxidase (ADO) enzymes in which molybdenum cofactor is liganded by 1 oxygen and 1 sulfur atom in active form (889 aa)	-
FPGT	Uncharacterized protein; Fucose-1-phosphate guanylyltransferase (599 aa)	-
PDE4B	Sus scrofa phosphodiesterase 4B, cAMP-specific (PDE4B), transcript variant 2, mRNA (563 aa)	-
DNAJC6	Uncharacterized protein; DnaJ (Hsp40) homolog, subfamily C, member 6 (944 aa)	-
ENSSSCG00000003824	Uncharacterized protein (505 aa)	-
C8B	Uncharacterized protein; Complement component 8, beta polypeptide (610 aa)	-
C8A	Uncharacterized protein; Complement component 8, alpha polypeptide (564 aa)	-
DMRTB1	DMRT-like family B with proline-rich C-terminal, 1 (353 aa)	-
NSUN4	NOP2/Sun domain family, member 4; Belongs to the class I-like SAM-binding methyltransferase superfamily. RsmB/NOP family (383 aa)	-
RAD54L	Uncharacterized protein; RAD54-like (S. cerevisiae) (747 aa)	-
PRDX1	Uncharacterized protein; Peroxiredoxin 1 (197 aa)	-
ENSSSCG00000003921	Zinc finger SWIM-type containing 5 (553 aa)	-
SZT2	SZT2, KICSTOR complex subunit; Seizure threshold 2 homolog (mouse) (3023 aa)	-
ZMYND12	Zinc finger, MYND-type containing 12 (380 aa)	-
A1BG	Alpha-1B-glycoprotein; alpha-1-B glycoprotein (500 aa)	-
ENSSSCG00000004013	Uncharacterized protein (444 aa)	-
DACT2	Dishevelled-binding antagonist of beta-catenin 2 (733 aa)	-
KIF25	Kinesin-like protein; Kinesin family member 25; Belongs to the TRAFAC class myosin-kinesin ATPase superfamily. Kinesin family (594 aa)	-
MLLT4	Afadin, adherens junction formation factor; Myeloid/lymphoid or mixed-lineage leukemia (trithorax homolog, Drosophila); translocated to, 4 (1798 aa)	-
PLG	Plasminogen; Plasmin dissolves the fibrin of blood clots and acts as a proteolytic factor in a variety of other processes including embryonic development, tissue remodeling, tumor invasion, and inflammation. In ovulation, weakens the walls of the Graafian follicle. It activates the urokinase-type plasminogen activator, collagenases and several complement zymogens, such as C1 and C5. Cleavage of f…	-
TCP1	Uncharacterized protein; Molecular chaperone; assists the folding of proteins upon ATP hydrolysis (556 aa)	-
FNDC1	Fibronectin type III domain containing 1 (1885 aa)	-
TAGAP	T-cell activation RhoGTPase activating protein (699 aa)	-
ENSSSCG00000004069	annotation not available (218 aa)	-
OPRM1	Mu-type opioid receptor; Receptor for endogenous opioids such as beta-endorphin and endomorphin. Receptor for natural and synthetic opioids including morphine, heroin, DAMGO, fentanyl, etorphine, buprenorphin and methadone. Agonist binding to the receptor induces coupling to an inactive GDP-bound heterotrimeric G-protein complex and subsequent exchange of GDP for GTP in the G-protein alpha subuni…	-
MYCT1	Myc target 1 (170 aa)	-
IYD	Iodotyrosine deiodinase 1; Catalyzes the oxidative NADPH-dependent deiodination of monoiodotyrosine (L-MIT) or diiodotyrosine (L-DIT). Acts during the hydrolysis of thyroglobulin to liberate iodide, which can then reenter the hormone-producing pathways. Acts more efficiently on monoiodotyrosine than on diiodotyrosine; Belongs to the nitroreductase family (237 aa)	-
LRP11	Low density lipoprotein receptor-related protein 11 (498 aa)	-
EPM2A	F-box protein 30; Epilepsy, progressive myoclonus type 2A, Lafora disease (laforin) (328 aa)	-
CCN2	Connective tissue growth factor; Major connective tissue mitoattractant secreted by vascular endothelial cells. Promotes proliferation and differentiation of chondrocytes (By similarity). Mediates heparin- and divalent cation-dependent cell adhesion in many cell types including fibroblasts, myofibroblasts, endothelial and epithelial cells (By similarity). Enhances fibroblast growth factor-induced…	-
ARG1	Arginase-1 (322 aa)	-
TMEM200A	Transmembrane protein 200A (491 aa)	-
SMPDL3A	Sphingomyelin phosphodiesterase acid like 3A (452 aa)	-
TBC1D32	TBC1 domain family, member 32 (1302 aa)	-
TBX18	T-box 18 (612 aa)	-
EPHA7	EPH receptor A7 (965 aa)	-
FHL5	Uncharacterized protein; Four and a half LIM domains 5 (284 aa)	-
AIM1	annotation not available (1705 aa)	-
SOBP	Sine oculis binding protein homolog (Drosophila) (648 aa)	-
ARMC2	Uncharacterized protein; Armadillo repeat containing 2 (873 aa)	-
LAMA4	Laminin subunit alpha 4 (1471 aa)	-
HS3ST5	Sulfotransferase; Heparan sulfate (glucosamine) 3-O-sulfotransferase 5; Belongs to the sulfotransferase 1 family (345 aa)	-
NT5DC1	5’-nucleotidase domain containing 1 (454 aa)	-
COL10A1	Collagen, type X, alpha 1 (675 aa)	-
TSPYL4	TSPY-like 4; Belongs to the nucleosome assembly protein (NAP) family (462 aa)	-
HAUS1	Uncharacterized protein; HAUS augmin-like complex, subunit 1 (278 aa)	-
TXNL1	Uncharacterized protein; Thioredoxin-like 1 (289 aa)	-
ZNF609	Zinc finger protein 609 (1411 aa)	-
TRIP4	Thyroid hormone receptor interactor 4 (550 aa)	-
CCNB2	Cyclin B2; Belongs to the cyclin family (396 aa)	-
MYO5C	Myosin VC; Belongs to the TRAFAC class myosin-kinesin ATPase superfamily. Myosin family (1743 aa)	-
COPS2	COP9 signalosome subunit 2 (385 aa)	-
CEP152	Centrosomal protein 152kDa (1753 aa)	-
SLC12A1	Solute carrier family 12 (sodium/potassium/chloride transporter), member 1 (1131 aa)	-
MYEF2	Myelin expression factor 2 (533 aa)	-
DUOX2	Dual oxidase 2; Generates hydrogen peroxide which is required for the activity of thyroid peroxidase/TPO and lactoperoxidase/LPO. Plays a role in thyroid hormones synthesis and lactoperoxidase-mediated antimicrobial defense at the surface of mucosa. May have its own peroxidase activity through its N-terminal peroxidase-like domain (1512 aa)	-
FRMD5	FERM domain containing 5 (471 aa)	-
EPB42	Erythrocyte membrane protein band 4.2 (688 aa)	-
CDAN1	Codanin 1 (1195 aa)	-
STARD9	Uncharacterized protein; Belongs to the TRAFAC class myosin-kinesin ATPase superfamily. Kinesin family (1473 aa)	-
ENSSSCG00000004734	Uncharacterized protein (97 aa)	-
SPTBN5	Spectrin, beta, non-erythrocytic 5 (3683 aa)	-
ENSSSCG00000027182	MGA, MAX dimerization protein (1117 aa)	-
IVD	isovaleryl-CoA dehydrogenase (426 aa)	-
ENSSSCG00000004785	Uncharacterized protein (110 aa)	-
THBS1	Uncharacterized protein; Sus scrofa thrombospondin 1 (THBS1), mRNA (1170 aa)	-
IGF1R	Tyrosine-protein kinase receptor; Sus scrofa insulin-like growth factor 1 receptor (IGF1R), mRNA (1367 aa)	-
C18orf63	Chromosome 18 open reading frame 63 (557 aa)	-
PHLPP1	PH domain and leucine rich repeat protein phosphatase 1 (1192 aa)	-
NEDD4L	E3 ubiquitin-protein ligase; Neural precursor cell expressed, developmentally down-regulated 4-like, E3 ubiquitin protein ligase (874 aa)	-
PARP16	Poly (ADP-ribose) polymerase family, member 16 (324 aa)	-
RPL4	Ribosomal protein L4; Belongs to the universal ribosomal protein uL4 family (426 aa)	-
KLHL28	Kelch like family member 28 (571 aa)	-
RPL10L	60S ribosomal protein L10; Component of the large ribosomal subunit. Plays a role in the formation of actively translating ribosomes. May play a role in the embryonic brain development (214 aa)	-
L2HGDH	L-2-hydroxyglutarate dehydrogenase (463 aa)	-
ARID4A	Uncharacterized protein; AT rich interactive domain 4A (RBP1-like) (1259 aa)	-
DAAM1	Dishevelled associated activator of morphogenesis 1 (969 aa)	-
PCNXL4	Pecanex-like 4 (Drosophila) (1182 aa)	-
SYT16	Synaptotagmin XVI (471 aa)	-
SYNE2	Spectrin repeat containing, nuclear envelope 2 (6897 aa)	-
RPS6	Ribosomal protein S6; Belongs to the eukaryotic ribosomal protein eS6 family (247 aa)	-
CCDC171	Coiled-coil domain containing 171 (229 aa)	-
GLDC	Glycine cleavage system P protein; The glycine cleavage system catalyzes the degradation of glycine (396 aa)	-
SLC1A1	Amino acid transporter; Solute carrier family 1 (neuronal/epithelial high affinity glutamate transporter, system Xag), member 1 (495 aa)	-
TRPM3	Uncharacterized protein; Transient receptor potential cation channel, subfamily M, member 3 (1290 aa)	-
TMC1	Transmembrane channel-like 1 (759 aa)	-
TRPM6	Transient receptor potential cation channel, subfamily M, member 6 (2031 aa)	-
TLE4	Transducin-like enhancer of split 4 (777 aa)	-
SPATA31D1	SPATA31 subfamily D, member 1 (1349 aa)	-
KIAA1045	PHD finger protein 24; KIAA1045 (401 aa)	-
RUSC2	RUN and SH3 domain containing 2 (1513 aa)	-
ENSSSCG00000005329	Olfactory receptor (316 aa)	-
CCIN	Calicin (588 aa)	-
PAX5	Paired box 5 (260 aa)	-
TBC1D2	TBC1 domain family, member 2 (932 aa)	-
ENSSSCG00000005380	Uncharacterized protein (241 aa)	-
ENSSSCG00000025843	Uncharacterized protein; Uncharacterized protein (705 aa)	-
ENSSSCG00000024075	Uncharacterized protein (705 aa)	-
FKTN	Uncharacterized protein; Fukutin (461 aa)	-
ACTL7A	Actin-like 7A; Belongs to the actin family (439 aa)	-
ZNF618	Zinc finger protein 618 (959 aa)	-
AMBP	Protein AMBP; Inter-alpha-trypsin inhibitor inhibits trypsin, plasmin, and lysosomal granulocytic elastase. Inhibits calcium oxalate crystallization; In the N-terminal section; belongs to the calycin superfamily. Lipocalin family (352 aa)	-
ENSSSCG00000005508	Uncharacterized protein (359 aa)	-
C5	Complement C5a anaphylatoxin; Derived from proteolytic degradation of complement C5, C5 anaphylatoxin is a mediator of local inflammatory process. Binding to the receptor C5AR1 induces a variety of responses including intracellular calcium release, contraction of smooth muscle, increased vascular permeability, and histamine release from mast cells and basophilic leukocytes. C5a is also a potent c…	-
CRB2	Crumbs 2, cell polarity complex component; Crumbs family member 2 (1283 aa)	-
HSPA5	78 kDa glucose-regulated protein; Plays a role in facilitating the assembly of multimeric protein complexes inside the endoplasmic reticulum. Involved in the correct folding of proteins and degradation of misfolded proteins via its interaction with DNAJC10, probably to facilitate the release of DNAJC10 from its substrate (By similarity) (634 aa)	-
ENSSSCG00000005620	annotation not available (500 aa)	-
CIZ1	CDKN1A interacting zinc finger protein 1 (861 aa)	-
ODF2	Outer dense fiber of sperm tails 2 (746 aa)	-
SPTAN1	Spectrin alpha, non-erythrocytic 1 (2452 aa)	-
NUP188	Uncharacterized protein; Nucleoporin 188kDa (1751 aa)	-
NTMT1	Uncharacterized protein; N-terminal Xaa-Pro-Lys N-methyltransferase 1 (223 aa)	-
HMCN2	annotation not available (4061 aa)	-
TSC1	Uncharacterized protein (1048 aa)	-
COL5A1	Uncharacterized protein; Collagen, type V, alpha 1 (1826 aa)	-
ADNP2	ADNP homeobox 2 (1146 aa)	-
ENSSSCG00000005794	Olfactory receptor (313 aa)	-
ENSSSCG00000024808	Uncharacterized protein (313 aa)	-
ENSSSCG00000027333	Uncharacterized protein (318 aa)	-
AGPAT2	1-acylglycerol-3-phosphate O-acyltransferase 2; Belongs to the 1-acyl-sn-glycerol-3-phosphate acyltransferase family (219 aa)	-
CCDC183	Coiled-coil domain containing 183 (534 aa)	-
C8G	Sus scrofa complement component C8G (LOC100037955), mRNA (202 aa)	-
ARHGAP39	Rho GTPase activating protein 39 (1087 aa)	-
BOP1	Ribosome biogenesis protein BOP1; Component of the PeBoW complex, which is required for maturation of 28S and 5.8S ribosomal RNAs and formation of the 60S ribosome (617 aa)	-
ENSSSCG00000005921	annotation not available (1280 aa)	-
MYC	Myc proto-oncogene protein; Transcription factor that binds DNA in a non-specific manner, yet also specifically recognizes the core sequence 5’- CAC[GA]TG-3’. Activates the transcription of growth-related genes. Binds to the VEGFA promoter, promoting VEGFA production and subsequent sprouting angiogenesis (439 aa)	-
ZHX1	Zinc fingers and homeoboxes 1 (872 aa)	-
ZFPM2	Sus scrofa zinc finger protein, multitype 2 (ZFPM2), mRNA; Belongs to the FOG (Friend of GATA) family (1151 aa)	-
ENSSSCG00000006071	annotation not available (1934 aa)	-
ENSSSCG00000006072	Uncharacterized protein (259 aa)	-
INTS8	Integrator complex subunit 8 (997 aa)	-
OTUD6B	OTU domain containing 6B (292 aa)	-
TRIM55	Uncharacterized protein; Tripartite motif containing 55 (539 aa)	-
DNAJC5B	Sus scrofa DnaJ (Hsp40) homolog, subfamily C, member 5 beta (DNAJC5B), mRNA (199 aa)	-
ASPH	Aspartate beta-hydroxylase (555 aa)	-
CA8	Carbonic anhydrase VIII (291 aa)	-
TGS1	Trimethylguanosine synthase 1 (852 aa)	-
TMEM68	Transmembrane protein 68 (330 aa)	-
ATP6V1H	V-type proton ATPase subunit H; Subunit of the peripheral V1 complex of vacuolar ATPase. Subunit H activates the ATPase activity of the enzyme and couples ATPase activity to proton flow. Vacuolar ATPase is responsible for acidifying a variety of intracellular compartments in eukaryotic cells, thus providing most of the energy required for transport processes in the vacuolar system. Involved in th…	-
MCM4	DNA helicase; Minichromosome maintenance complex component 4; Belongs to the MCM family (836 aa)	-
PRKDC	annotation not available (4133 aa)	-
KIFAP3	Kinesin-associated protein 3 (504 aa)	-
F5	Coagulation factor V; Coagulation factor V is a cofactor that participates with factor Xa to activate prothrombin to thrombin; Belongs to the multicopper oxidase family (2258 aa)	-
UAP1	UDP-N-acetylglucosamine pyrophosphorylase 1 (521 aa)	-
C1orf111	Spermatogenesis associated 46; Chromosome 1 open reading frame 111 (247 aa)	-
ATF6	Activating transcription factor 6 (576 aa)	-
[truncated: 792 more rows]
